# Supplementary material for: GSK3α functions as a stemness checkpoint across multiple stem cell states
Source: Cell Res. 2026 Apr 9;36(8):633–6. doi: 10.1038/s41422-026-01245-5 (PMC13361078; doi:10.1038/s41422-026-01245-5)
Supplement: Supplementary file 3 — Supplementary information, Table S2 [file 41422_2026_1245_MOESM3_ESM.xlsx]

## Sheet: DESeq2_Ctrl_vs_B
Supplementary information, Table S2. Analysis of bulk RNA-seq results from β-catenin⁻/⁻ ESCs treated with BRD0705, CHIR, and control
Column1	baseMean	log2FoldChange	lfcSE	stat	pvalue	padj	DE	B1.x	B2.x	B3.x	C1.x	C2.x	C3.x	Ctrl1.x	Ctrl2.x	Ctrl3.x	B1.y	B2.y	B3.y	C1.y	C2.y	C3.y	Ctrl1.y	Ctrl2.y	Ctrl3.y
Rps29	2383.5	-0.523969	0.213077	-2.45906	0.0139302	0.128311	downregulated	2130	1345	2486	2606	1811	2325	3459	2486	3144	2202.44	1475.32	2280.71	2514.77	1934.32	2474.72	3268.09	2318.46	2982.7
Asb13	70.8846	-0.577821	0.232957	-2.48038	0.0131244		downregulated	54	51	59	77	71	70	72	113	78	55.8364	55.9414	54.1279	74.3044	75.8346	74.5077	68.0261	105.385	73.9983
Cfap43	37.3681	-0.577043	0.315571	-1.82857	0.067464		downregulated	36	17	37	44	32	33	53	45	45	37.2243	18.6471	33.9446	42.4597	34.179	35.125	50.0747	41.9674	42.6913
Cntd1	49.796	-0.584342	0.273741	-2.13465	0.0327897		downregulated	45	30	42	67	39	44	58	67	63	46.5303	32.9067	38.5317	64.6545	41.6556	46.8334	54.7988	62.4848	59.7678
Efcab2	58.2316	-0.551358	0.253395	-2.17588	0.0295642		downregulated	44	40	51	68	52	63	54	75	83	45.4963	43.8756	46.7885	65.6195	55.5408	67.0569	51.0195	69.9456	78.7417
Gm10052	249.939	-0.520472	0.132913	-3.91587	9.00786e-05		downregulated	217	172	233	225	226	248	339	281	335	224.38	188.665	213.759	217.123	241.389	263.97	320.289	262.063	317.813
Gm10095	30.3742	-0.697254	0.326103	-2.13814	0.0325052		downregulated	28	22	27	21	23	23	39	48	47	28.9522	24.1316	24.7704	20.2648	24.5661	24.4811	36.8475	44.7652	44.5887
Gm12070	90.3122	-0.715509	0.23482	-3.04705	0.00231102		downregulated	68	55	86	71	66	112	108	109	149	70.3125	60.329	78.8983	68.5145	70.4941	119.212	102.039	101.654	141.356
Gm12254	54.6926	-0.555506	0.281187	-1.97557	0.0482034		downregulated	46	35	42	49	67	62	49	59	86	47.5643	38.3912	38.5317	47.2846	71.5622	65.9925	46.2955	55.0239	81.5878
Gm15270	58.3282	-1.66659	0.921301	-1.80896	0.0704578		downregulated	56	27	16	26	16	53	232	21	90	57.9044	29.616	14.6787	25.0898	17.0895	56.4129	219.195	19.5848	85.3826
Gm20390	208.567	-0.707981	0.1439	-4.91997	8.65581e-07		downregulated	193	147	159	208	168	154	305	278	294	199.563	161.243	145.87	200.718	179.44	163.917	288.166	259.265	278.917
Gm20634	38.7089	-0.735699	0.388792	-1.89227	0.058455		downregulated	13	21	52	42	38	39	36	37	77	13.4421	23.0347	47.7059	40.5297	40.5875	41.5114	34.013	34.5065	73.0496
Gm21596	42.6591	-0.603955	0.31175	-1.9373	0.0527083		downregulated	39	39	27	31	40	38	40	62	71	40.3263	42.7787	24.7704	29.9148	42.7237	40.447	37.7923	57.8217	67.3574
Gm29216	142.788	-11.1661	3.90694	-2.85802	0.00426298		downregulated	0	0	0	0	0	0	1320	0	40	0	0	0	0	0	0	1247.14	0	37.9478
Gm32885	82.3726	-0.523984	0.237224	-2.20882	0.0271871		downregulated	88	41	65	107	76	75	97	111	91	90.9927	44.9725	59.6324	103.254	81.1751	79.8296	91.6462	103.52	86.3313
Gm49450	460.295	-2.95635	0.691001	-4.27835	1.88281e-05	0.00164439	downregulated	104	183	51	394	158	456	1143	422	1349	107.537	200.731	46.7885	380.207	168.759	485.364	1079.91	393.561	1279.79
H4c9	58.8315	-0.524653	0.269126	-1.94947	0.0512398		downregulated	43	49	42	89	52	52	85	64	59	44.4623	53.7476	38.5317	85.8843	55.5408	55.3485	80.3085	59.6869	55.973
Hint3	49.5908	-0.556425	0.275507	-2.01964	0.0434205		downregulated	38	39	30	68	55	49	53	54	63	39.2923	42.7787	27.5226	65.6195	58.7451	52.1554	50.0747	50.3608	59.7678
Kctd12b	30.4736	-0.667998	0.335706	-1.98983	0.0466093		downregulated	27	33	20	21	21	18	44	50	44	27.9182	36.1974	18.3484	20.2648	22.4299	19.1591	41.5715	46.6304	41.7426
Ndufb4c	224.635	-0.807164	0.161568	-4.99581	5.85902e-07		downregulated	167	168	137	188	251	233	293	279	321	172.679	184.278	125.687	181.419	268.091	248.004	276.828	260.198	304.531
Pramel30	87.6813	-0.525653	0.213554	-2.46145	0.0138377		downregulated	78	51	103	77	68	72	103	119	133	80.6526	55.9414	94.4944	74.3044	72.6303	76.6364	97.3151	110.98	126.177
Prorsd1	115.399	-0.509509	0.183435	-2.77761	0.0054761		downregulated	88	86	110	137	114	85	136	146	151	90.9927	94.3326	100.916	132.204	121.763	90.4736	128.494	136.161	143.253
Rhebl1	149.234	-0.532452	0.160757	-3.31215	0.000925834		downregulated	125	110	122	167	124	155	167	198	190	129.251	120.658	111.925	161.154	132.444	164.981	157.783	184.656	180.252
Rpl6l	46.5355	-0.775224	0.284883	-2.7212	0.00650455		downregulated	41	27	43	44	43	26	58	66	79	42.3943	29.616	39.4491	42.4597	45.928	27.6743	54.7988	61.5521	74.947
Septin2	1078.31	-0.617802	0.111856	-5.52317	3.32941e-08	1.33759e-05	downregulated	924	655	972	1178	894	1041	1657	1335	1190	955.423	718.463	891.734	1136.76	954.875	1108.04	1565.54	1245.03	1128.95
Slc26a6	47.3143	-0.644047	0.276038	-2.33318	0.0196387		downregulated	40	34	31	56	43	49	55	68	54	41.3603	37.2943	28.4401	54.0396	45.928	52.1554	51.9644	63.4174	51.2296
Thap3	102.835	-0.552672	0.216197	-2.55633	0.0105783		downregulated	64	92	94	134	80	81	110	133	151	66.1765	100.914	86.2376	129.309	85.4474	86.216	103.929	124.037	143.253
Wdr20rt	38.3647	-0.704735	0.319391	-2.20649	0.0273494		downregulated	36	22	35	43	35	19	60	46	56	37.2243	24.1316	32.1098	41.4947	37.3832	20.2235	56.6884	42.9	53.127
Zfp973	78.9945	-0.623032	0.260831	-2.38864	0.0169109		downregulated	37	83	69	66	62	87	86	107	121	38.2583	91.0419	63.3021	63.6895	66.2218	92.6024	81.2534	99.7891	114.792
Dmkn	34.1905	0.501279	0.366031	1.3695	0.170843		No-change	36	40	34	52	45	17	32	30	22	37.2243	43.8756	31.1923	50.1796	48.0642	18.0947	30.2338	27.9782	20.8713
Gm14760	124.195	0.730387	0.810756	0.900872	0.367657		No-change	353	73	178	35	90	12	105	179	106	365.005	80.073	163.301	33.7747	96.1284	12.7727	99.2047	166.937	100.562
Gm20683	34.0332	0.601028	1.13609	0.529033	0.596783		No-change	26	45	63	45	0	38	34	41	19	26.8842	49.3601	57.7976	43.4247	0	40.447	32.1234	38.2369	18.0252
Gm28539	64.8706	1.68382	2.5638	0.656768	0.51133		No-change	58	98	232	0	0	80	71	55	0	59.9724	107.495	212.842	0	0	85.1516	67.0813	51.2935	0
Gm42890	257.107	1.55577	1.06238	1.46441	0.143081		No-change	612	302	292	469	190	7	153	158	134	632.813	331.261	267.887	452.581	202.938	7.45077	144.555	147.352	127.125
Gm9923	34.4567	0.954962	1.45592	0.655917	0.511878		No-change	52	38	50	0	22	68	23	3	51	53.7684	41.6818	45.8711	0	23.498	72.3789	21.7305	2.79782	48.3835
mt-Nd4l	33.9962	1.88716	1.76034	1.07205	0.2837		No-change	71	65	24	50	43	0	24	24	0	73.4145	71.2979	22.0181	48.2496	45.928	0	22.6754	22.3826	0
Pagr1a	104.976	0.598425	1.4392	0.415805	0.677553		No-change	9	139	263	195	8	74	5	138	140	9.30607	152.468	241.282	188.174	8.54474	78.7652	4.72403	128.7	132.817
Pde2a	84.2307	0.716376	0.589591	1.21504	0.224351		No-change	113	91	117	113	38	82	25	122	63	116.843	99.817	107.338	109.044	40.5875	87.2804	23.6202	113.778	59.7678
Runx3	38.7486	0.501417	0.308714	1.62421	0.10433		No-change	50	53	48	21	34	28	43	28	44	51.7004	58.1352	44.0362	20.2648	36.3152	29.8031	40.6267	26.113	41.7426
Sdk1	32.7461	0.533599	0.361479	1.47616	0.139902		No-change	47	39	36	39	25	19	46	25	20	48.5984	42.7787	33.0272	37.6347	26.7023	20.2235	43.4611	23.3152	18.9739
0610005C13Rik	83.1417	0.202436	0.222969	0.90791	0.363926		No-change	102	84	91	71	87	58	107	80	72	105.469	92.1388	83.4854	68.5145	92.9241	61.7349	101.094	74.6087	68.3061
0610006L08Rik	0						No-change	0	0	0	0	0	0	0	0	0	0	0	0	0	0	0	0	0	0
0610009B22Rik	263.928	-0.183989	0.132095	-1.39285	0.163666		No-change	252	241	288	242	195	233	360	333	259	260.57	264.351	264.217	233.528	208.278	248.004	340.13	310.559	245.712
0610009E02Rik	2.87316	1.09018	1.25297	0.870076	0.384259		No-change	2	3	5	5	6	0	0	4	1	2.06801	3.29067	4.58711	4.82496	6.40856	0	0	3.73043	0.948696
0610009L18Rik	3.62147	-0.736163	1.11428	-0.660663	0.508828		No-change	3	3	0	2	9	4	5	1	5	3.10202	3.29067	0	1.92999	9.61284	4.25758	4.72403	0.932608	4.74348
0610010K14Rik	761.37	-0.00242978	0.0796358	-0.0305111	0.975659	0.990992	No-change	760	669	831	800	672	746	852	788	787	785.846	733.82	762.377	771.994	717.758	794.039	804.975	734.895	746.623
0610012D04Rik	0						No-change	0	0	0	0	0	0	0	0	0	0	0	0	0	0	0	0	0	0
0610012G03Rik	593.332	0.0476435	0.100562	0.473773	0.635662	0.843731	No-change	528	530	701	719	587	502	626	606	588	545.956	581.352	643.113	693.83	626.97	534.326	591.449	565.161	557.833
0610025J13Rik	0						No-change	0	0	0	0	0	0	0	0	0	0	0	0	0	0	0	0	0	0
0610030E20Rik	295.682	-0.0122487	0.123516	-0.0991669	0.921006	0.971803	No-change	269	260	268	341	343	321	250	299	316	278.148	285.191	245.869	329.062	366.356	341.671	236.202	278.85	299.788
0610031O16Rik	0						No-change	0	0	0	0	0	0	0	0	0	0	0	0	0	0	0	0	0	0
0610033M10Rik	3.7843	-0.747203	0.984227	-0.759177	0.447747		No-change	1	3	5	6	2	2	10	3	3	1.03401	3.29067	4.58711	5.78996	2.13619	2.12879	9.44806	2.79782	2.84609
0610038B21Rik	3.25526	-0.659462	0.993278	-0.663925	0.506739		No-change	2	2	5	1	4	1	5	4	6	2.06801	2.19378	4.58711	0.964993	4.27237	1.0644	4.72403	3.73043	5.69217
0610039K10Rik	0.649672	1.08164	2.19499	0.492777	0.62217		No-change	1	1	2	0	0	0	0	1	1	1.03401	1.09689	1.83484	0	0	0	0	0.932608	0.948696
0610040B10Rik	7.2613	0.0398534	0.681854	0.0584485	0.953391		No-change	7	7	7	12	7	4	7	9	6	7.23805	7.67823	6.42195	11.5799	7.47665	4.25758	6.61365	8.39347	5.69217
0610040F04Rik	12.6505	0.0175566	0.564973	0.0310752	0.97521		No-change	13	17	6	20	6	13	15	14	10	13.4421	18.6471	5.50453	19.2999	6.40856	13.8371	14.1721	13.0565	9.48696
0610040J01Rik	6.78146	0.978408	0.737416	1.32681	0.184573		No-change	7	6	17	5	9	2	4	7	5	7.23805	6.58134	15.5962	4.82496	9.61284	2.12879	3.77923	6.52826	4.74348
0610043K17Rik	0.240143	1.06708	3.94816	0.270273	0.78695		No-change	0	1	0	0	0	1	0	0	0	0	1.09689	0	0	0	1.0644	0	0	0
0710001A04Rik	0						No-change	0	0	0	0	0	0	0	0	0	0	0	0	0	0	0	0	0	0
1010001B22Rik	9.15678	-0.069983	0.696557	-0.10047	0.919971		No-change	12	3	11	15	9	5	3	18	8	12.4081	3.29067	10.0916	14.4749	9.61284	5.32198	2.83442	16.7869	7.58956
1100001I12Rik	0						No-change	0	0	0	0	0	0	0	0	0	0	0	0	0	0	0	0	0	0
1110002E22Rik	0.104978	-0.856472	4.08046	-0.209896	0.833749		No-change	0	0	0	0	0	0	1	0	0	0	0	0	0	0	0	0.944806	0	0
1110002J07Rik	28.8222	-0.108244	0.340783	-0.317633	0.750763		No-change	29	27	34	18	28	22	28	40	36	29.9862	29.616	31.1923	17.3699	29.9066	23.4167	26.4546	37.3043	34.153
1110002L01Rik	366.411	0.119868	0.105907	1.13182	0.257709	0.567158	No-change	451	398	441	296	239	232	438	402	436	466.337	436.562	404.583	285.638	255.274	246.94	413.825	374.909	413.631
1110002O04Rik	0.473299	2.01714	2.89562	0.696619	0.486041		No-change	1	1	0	0	0	2	0	0	0	1.03401	1.09689	0	0	0	2.12879	0	0	0
1110003F10Rik	0.873064	-1.78912	2.13659	-0.83737	0.402385		No-change	0	1	0	2	1	0	0	2	2	0	1.09689	0	1.92999	1.06809	0	0	1.86522	1.89739
1110004F10Rik	1522.07	-0.0336859	0.0657585	-0.512267	0.608464	0.833176	No-change	1341	1409	1714	1526	1465	1451	1626	1628	1642	1386.6	1545.52	1572.46	1472.58	1564.76	1544.44	1536.26	1518.29	1557.76
1110006O24Rik	75.4827	0.271022	0.217752	1.24464	0.213265		No-change	82	82	79	88	64	70	80	75	62	84.7886	89.945	72.4763	84.9193	68.3579	74.5077	75.5845	69.9456	58.8191
1110008E08Rik	0						No-change	0	0	0	0	0	0	0	0	0	0	0	0	0	0	0	0	0	0
1110013H19Rik	0.961883	-1.45793	1.96978	-0.740148	0.45921		No-change	2	0	0	1	0	0	1	4	1	2.06801	0	0	0.964993	0	0	0.944806	3.73043	0.948696
1110015O18Rik	0						No-change	0	0	0	0	0	0	0	0	0	0	0	0	0	0	0	0	0	0
1110017D15Rik	1.0135	-1.79033	2.21695	-0.807567	0.41934		No-change	0	1	0	0	0	4	3	1	0	0	1.09689	0	0	0	4.25758	2.83442	0.932608	0
1110018N20Rik	4.87959	-0.577	0.830237	-0.694983	0.487066		No-change	3	3	6	8	2	4	6	6	7	3.10202	3.29067	5.50453	7.71994	2.13619	4.25758	5.66884	5.59565	6.64087
1110019B22Rik	11.1233	-0.0657385	0.531373	-0.123714	0.901541		No-change	16	12	10	6	6	8	18	13	12	16.5441	13.1627	9.17422	5.78996	6.40856	8.51516	17.0065	12.1239	11.3843
1110019D14Rik	29.7038	0.137483	0.340784	0.403431	0.686631		No-change	31	29	31	36	31	22	32	34	23	32.0542	31.8098	28.4401	34.7397	33.1109	23.4167	30.2338	31.7087	21.82
1110020A21Rik	2.79057	-0.720577	1.11243	-0.64775	0.517147		No-change	1	1	5	4	2	1	4	2	6	1.03401	1.09689	4.58711	3.85997	2.13619	1.0644	3.77923	1.86522	5.69217
1110025L11Rik	0						No-change	0	0	0	0	0	0	0	0	0	0	0	0	0	0	0	0	0	0
1110025M09Rik	3.43297	-0.235145	1.01932	-0.230689	0.817556		No-change	1	6	4	0	2	4	4	3	7	1.03401	6.58134	3.66969	0	2.13619	4.25758	3.77923	2.79782	6.64087
1110028F11Rik	0						No-change	0	0	0	0	0	0	0	0	0	0	0	0	0	0	0	0	0	0
1110028F18Rik	0.776315	0.680212	2.29325	0.296615	0.766761		No-change	2	0	1	0	2	0	0	2	0	2.06801	0	0.917422	0	2.13619	0	0	1.86522	0
1110032A03Rik	114.134	-0.0408405	0.173626	-0.23522	0.814038		No-change	118	107	114	111	97	112	130	121	124	122.013	117.367	104.586	107.114	103.605	119.212	122.825	112.846	117.638
1110032F04Rik	6.40534	0.0916028	0.719397	0.127333	0.898677		No-change	8	4	8	4	8	6	5	6	9	8.27206	4.38756	7.33937	3.85997	8.54474	6.38637	4.72403	5.59565	8.53826
1110035H17Rik	18.7944	-0.113577	0.461048	-0.246346	0.805414		No-change	11	17	24	33	13	14	23	22	15	11.3741	18.6471	22.0181	31.8448	13.8852	14.9015	21.7305	20.5174	14.2304
1110038B12Rik	717.728	-0.0368659	0.0846452	-0.435535	0.663174	0.859267	No-change	603	616	739	841	735	805	718	672	763	623.507	675.684	677.975	811.559	785.048	856.838	678.371	626.713	723.855
1110038F14Rik	596.005	0.19426	0.0894619	2.17142	0.0298993	0.196436	No-change	601	550	731	641	516	602	590	571	599	621.439	603.29	670.635	618.56	551.136	640.766	557.436	532.519	568.269
1110046J04Rik	4.40959	0.449032	0.887851	0.505752	0.613031		No-change	5	4	5	8	2	5	2	4	5	5.17004	4.38756	4.58711	7.71994	2.13619	5.32198	1.88961	3.73043	4.74348
1110051M20Rik	186.551	0.209712	0.171049	1.22603	0.220187		No-change	214	163	201	238	166	171	213	135	188	221.278	178.793	184.402	229.668	177.303	182.012	201.244	125.902	178.355
1110057P08Rik	0						No-change	0	0	0	0	0	0	0	0	0	0	0	0	0	0	0	0	0	0
1110059E24Rik	449.325	-0.10733	0.102522	-1.0469	0.295147	0.606093	No-change	382	395	542	419	410	419	514	493	511	394.991	433.272	497.242	404.332	437.918	445.982	485.631	459.776	484.783
1110059G10Rik	150.772	0.0900947	0.176749	0.509731	0.61024		No-change	133	147	197	127	134	151	123	180	176	137.523	161.243	180.732	122.554	143.124	160.724	116.211	167.869	166.97
1110060G06Rik	0						No-change	0	0	0	0	0	0	0	0	0	0	0	0	0	0	0	0	0	0
1110065P20Rik	125.799	-0.11474	0.178713	-0.642031	0.520853		No-change	89	109	157	136	125	118	136	138	136	92.0267	119.561	144.035	131.239	133.512	125.599	128.494	128.7	129.023
1190001M18Rik	0.548223	-2.32545	2.92867	-0.794029	0.427178		No-change	0	0	0	0	2	0	0	3	0	0	0	0	0	2.13619	0	0	2.79782	0
1190005I06Rik	296.702	-0.157845	0.131734	-1.19821	0.230834	0.53888	No-change	264	221	356	341	242	281	304	362	334	272.978	242.413	326.602	329.062	258.478	299.095	287.221	337.604	316.864
1190007I07Rik	192.316	-0.122152	0.157142	-0.777336	0.436961		No-change	162	140	256	178	183	188	208	219	218	167.509	153.565	234.86	171.769	195.461	200.106	196.52	204.241	206.816
1190028D05Rik	0.899392	1.71546	1.95931	0.875541	0.38128		No-change	3	2	1	0	0	0	0	1	1	3.10202	2.19378	0.917422	0	0	0	0	0.932608	0.948696
1200007C13Rik	1.35302	1.11549	1.62953	0.684546	0.49363		No-change	4	1	1	0	1	2	0	1	2	4.13603	1.09689	0.917422	0	1.06809	2.12879	0	0.932608	1.89739
1300002E11Rik	103.972	0.179099	0.204563	0.875519	0.381291		No-change	120	90	105	94	132	97	88	102	109	124.081	98.7201	96.3293	90.7093	140.988	103.246	83.143	95.126	103.408
1300014J16Rik	2.31407	-0.891638	1.27837	-0.697479	0.485503		No-change	1	2	2	0	3	3	2	7	1	1.03401	2.19378	1.83484	0	3.20428	3.19319	1.88961	6.52826	0.948696
1300017J02Rik	32.2363	-0.248735	0.331393	-0.750574	0.452909		No-change	26	27	41	26	29	26	44	28	47	26.8842	29.616	37.6143	25.0898	30.9747	27.6743	41.5715	26.113	44.5887
1500002C15Rik	12.9192	-0.00120876	0.564943	-0.00213961	0.998293		No-change	11	6	22	20	8	11	19	15	7	11.3741	6.58134	20.1833	19.2999	8.54474	11.7083	17.9513	13.9891	6.64087
1500002F19Rik	0.461031	-0.856477	2.96302	-0.289056	0.772539		No-change	0	0	0	0	2	1	0	0	1	0	0	0	0	2.13619	1.0644	0	0	0.948696
1500004A13Rik	289.077	-0.00212711	0.127906	-0.0166303	0.986732	0.994974	No-change	282	272	260	373	283	266	284	306	289	291.59	298.354	238.53	359.942	302.27	283.129	268.325	285.378	274.173
1500005C15Rik	0.233156	1.06708	3.9931	0.267232	0.789291		No-change	1	0	0	0	0	1	0	0	0	1.03401	0	0	0	0	1.0644	0	0	0
1500009C09Rik	7.65515	-0.608328	0.624849	-0.973559	0.330276		No-change	9	5	10	3	2	3	13	15	11	9.30607	5.48445	9.17422	2.89498	2.13619	3.19319	12.2825	13.9891	10.4357
1500009L16Rik	213.42	-0.0266085	0.134966	-0.19715	0.84371		No-change	194	182	246	204	219	212	228	242	208	200.597	199.634	225.686	196.858	233.912	225.652	215.416	225.691	197.329
1500011B03Rik	643.18	-0.00695464	0.0858434	-0.0810154	0.93543	0.974937	No-change	672	552	688	673	591	597	705	718	638	694.853	605.483	631.186	649.44	631.243	635.444	666.089	669.613	605.268
1500012K07Rik	0						No-change	0	0	0	0	0	0	0	0	0	0	0	0	0	0	0	0	0	0
1500015A07Rik	30.3125	0.258244	0.343285	0.752273	0.451887		No-change	39	26	33	40	28	21	27	34	27	40.3263	28.5191	30.2749	38.5997	29.9066	22.3523	25.5098	31.7087	25.6148
1500015L24Rik	0						No-change	0	0	0	0	0	0	0	0	0	0	0	0	0	0	0	0	0	0
1500026H17Rik	0.769059	0.0105882	2.39732	0.0044167	0.996476		No-change	0	0	2	0	0	3	1	0	1	0	0	1.83484	0	0	3.19319	0.944806	0	0.948696
1500032F14Rik	0.476675	1.06709	3.1527	0.33847	0.735009		No-change	0	1	0	0	0	3	0	0	0	0	1.09689	0	0	0	3.19319	0	0	0
1500035N22Rik	0						No-change	0	0	0	0	0	0	0	0	0	0	0	0	0	0	0	0	0	0
1520401A03Rik	3.27191	0.232211	1.00441	0.231191	0.817167		No-change	5	2	4	6	2	1	4	3	3	5.17004	2.19378	3.66969	5.78996	2.13619	1.0644	3.77923	2.79782	2.84609
1600002D24Rik	0.11489	1.06707	4.08046	0.261508	0.7937		No-change	1	0	0	0	0	0	0	0	0	1.03401	0	0	0	0	0	0	0	0
1600010M07Rik	0.455456	0.105299	2.81372	0.0374235	0.970147		No-change	1	0	0	0	1	1	0	1	0	1.03401	0	0	0	1.06809	1.0644	0	0.932608	0
1600012H06Rik	384.518	-0.0770543	0.10799	-0.713532	0.475517	0.746391	No-change	299	339	401	421	411	432	375	408	392	309.168	371.846	367.886	406.262	438.986	459.819	354.302	380.504	371.889
1600012P17Rik	0.118677	0	4.08046	0	1		No-change	0	0	0	0	1	0	0	0	0	0	0	0	0	1.06809	0	0	0	0
1600014C10Rik	79.3723	-0.193492	0.226648	-0.853711	0.393265		No-change	65	65	79	99	91	65	87	67	102	67.2105	71.2979	72.4763	95.5343	97.1964	69.1857	82.1982	62.4848	96.767
1600014C23Rik	12.4339	0.215559	0.540806	0.398589	0.690196		No-change	14	12	14	18	14	4	13	13	11	14.4761	13.1627	12.8439	17.3699	14.9533	4.25758	12.2825	12.1239	10.4357
1600017P15Rik	0.34039	1.05879	3.19427	0.331466	0.740292		No-change	1	1	0	0	0	0	0	1	0	1.03401	1.09689	0	0	0	0	0	0.932608	0
1600019K03Rik	0						No-change	0	0	0	0	0	0	0	0	0	0	0	0	0	0	0	0	0	0
1600020E01Rik	69.9677	-0.144919	0.227427	-0.637209	0.523989		No-change	66	64	74	83	59	49	82	72	88	68.2445	70.201	67.8892	80.0944	63.0175	52.1554	77.4741	67.1478	83.4852
1600022D10Rik	0						No-change	0	0	0	0	0	0	0	0	0	0	0	0	0	0	0	0	0	0
1600023N17Rik	1.44287	-0.0647715	1.54208	-0.0420028	0.966496		No-change	3	3	0	0	0	0	4	2	1	3.10202	3.29067	0	0	0	0	3.77923	1.86522	0.948696
1600025M17Rik	0.342765	-0.856469	3.49608	-0.24498	0.806472		No-change	0	0	0	0	2	0	0	0	1	0	0	0	0	2.13619	0	0	0	0.948696
1600027J07Rik	0.862046	-0.995906	2.36352	-0.421365	0.673489		No-change	0	0	2	0	0	2	0	0	4	0	0	1.83484	0	0	2.12879	0	0	3.79478
1600029O15Rik	0.435855	-1.75564	2.96984	-0.591156	0.554416		No-change	0	0	0	1	1	0	2	0	0	0	0	0	0.964993	1.06809	0	1.88961	0	0
1700001C19Rik	3.60429	0.630416	0.91795	0.686765	0.492231		No-change	5	4	7	3	2	1	2	4	5	5.17004	4.38756	6.42195	2.89498	2.13619	1.0644	1.88961	3.73043	4.74348
1700001D01Rik	0						No-change	0	0	0	0	0	0	0	0	0	0	0	0	0	0	0	0	0	0
1700001F09Rik	0.121877	1.06707	4.08046	0.261508	0.7937		No-change	0	1	0	0	0	0	0	0	0	0	1.09689	0	0	0	0	0	0	0
1700001G01Rik	0						No-change	0	0	0	0	0	0	0	0	0	0	0	0	0	0	0	0	0	0
1700001G11Rik	2.32283	-0.401489	1.17876	-0.340602	0.733404		No-change	2	3	2	0	2	2	2	2	6	2.06801	3.29067	1.83484	0	2.13619	2.12879	1.88961	1.86522	5.69217
1700001G17Rik	1.07722	1.05278	1.75136	0.601122	0.547758		No-change	1	1	4	0	0	1	0	1	2	1.03401	1.09689	3.66969	0	0	1.0644	0	0.932608	1.89739
1700001J03Rik	0.121877	1.06707	4.08046	0.261508	0.7937		No-change	0	1	0	0	0	0	0	0	0	0	1.09689	0	0	0	0	0	0	0
1700001J04Rik	0						No-change	0	0	0	0	0	0	0	0	0	0	0	0	0	0	0	0	0	0
1700001J11Rik	0.101936	1.06707	4.08046	0.261508	0.7937		No-change	0	0	1	0	0	0	0	0	0	0	0	0.917422	0	0	0	0	0	0
1700001K19Rik	1.18534	-0.174715	1.57121	-0.111198	0.911459		No-change	2	1	2	0	0	0	2	1	3	2.06801	1.09689	1.83484	0	0	0	1.88961	0.932608	2.84609
1700001K23Rik	1.73391	-1.48218	1.38809	-1.06779	0.285617		No-change	1	1	1	2	1	1	3	2	4	1.03401	1.09689	0.917422	1.92999	1.06809	1.0644	2.83442	1.86522	3.79478
1700001L05Rik	433.32	-0.054742	0.116842	-0.468514	0.639417	0.845125	No-change	458	383	394	479	421	405	418	539	426	473.575	420.109	361.464	462.231	449.667	431.08	394.929	502.676	404.144
1700001L19Rik	0.676019	-0.795056	2.38529	-0.333316	0.738896		No-change	0	1	0	1	0	2	1	0	1	0	1.09689	0	0.964993	0	2.12879	0.944806	0	0.948696
1700001N15Rik	0						No-change	0	0	0	0	0	0	0	0	0	0	0	0	0	0	0	0	0	0
1700001O22Rik	35.9937	-0.139286	0.317318	-0.438947	0.6607		No-change	42	29	32	44	32	26	45	33	44	43.4283	31.8098	29.3575	42.4597	34.179	27.6743	42.5163	30.7761	41.7426
1700001P01Rik	11.7621	-0.671298	0.550806	-1.21876	0.222937		No-change	7	8	9	18	9	15	12	13	16	7.23805	8.77512	8.25679	17.3699	9.61284	15.9659	11.3377	12.1239	15.1791
1700003C15Rik	0						No-change	0	0	0	0	0	0	0	0	0	0	0	0	0	0	0	0	0	0
1700003D09Rik	0.121877	1.06707	4.08046	0.261508	0.7937		No-change	0	1	0	0	0	0	0	0	0	0	1.09689	0	0	0	0	0	0	0
1700003E16Rik	23.0086	0.165444	0.386509	0.428047	0.668617		No-change	30	26	24	24	18	10	28	28	21	31.0202	28.5191	22.0181	23.1598	19.2257	10.644	26.4546	26.113	19.9226
1700003E24Rik	0.764388	1.92828	2.42551	0.795	0.426614		No-change	1	0	1	4	1	0	0	0	0	1.03401	0	0.917422	3.85997	1.06809	0	0	0	0
1700003F12Rik	2.94839	-0.504916	1.03787	-0.486494	0.626617		No-change	3	1	4	1	3	3	4	4	4	3.10202	1.09689	3.66969	0.964993	3.20428	3.19319	3.77923	3.73043	3.79478
1700003G18Rik	0.540749	0.671458	2.49434	0.269193	0.787781		No-change	2	0	1	0	0	0	0	1	1	2.06801	0	0.917422	0	0	0	0	0.932608	0.948696
1700003H04Rik	0						No-change	0	0	0	0	0	0	0	0	0	0	0	0	0	0	0	0	0	0
1700003I16Rik	0						No-change	0	0	0	0	0	0	0	0	0	0	0	0	0	0	0	0	0	0
1700003I22Rik	0						No-change	0	0	0	0	0	0	0	0	0	0	0	0	0	0	0	0	0	0
1700003L19Rik	0						No-change	0	0	0	0	0	0	0	0	0	0	0	0	0	0	0	0	0	0
1700003M07Rik	4.37522	-0.488284	0.990732	-0.492852	0.622117		No-change	4	3	5	2	8	0	7	10	1	4.13603	3.29067	4.58711	1.92999	8.54474	0	6.61365	9.32608	0.948696
1700003N22Rik	0						No-change	0	0	0	0	0	0	0	0	0	0	0	0	0	0	0	0	0	0
1700003O11Rik	0						No-change	0	0	0	0	0	0	0	0	0	0	0	0	0	0	0	0	0	0
1700003P14Rik	0						No-change	0	0	0	0	0	0	0	0	0	0	0	0	0	0	0	0	0	0
1700006A11Rik	0.237354	0	4.08046	0	1		No-change	0	0	0	0	2	0	0	0	0	0	0	0	0	2.13619	0	0	0	0
1700006F04Rik	0						No-change	0	0	0	0	0	0	0	0	0	0	0	0	0	0	0	0	0	0
1700006H21Rik	0						No-change	0	0	0	0	0	0	0	0	0	0	0	0	0	0	0	0	0	0
1700006J14Rik	5.68377	0.422828	0.825231	0.512375	0.608389		No-change	8	5	3	10	7	5	2	8	3	8.27206	5.48445	2.75226	9.64993	7.47665	5.32198	1.88961	7.46087	2.84609
1700006P03Rik	0						No-change	0	0	0	0	0	0	0	0	0	0	0	0	0	0	0	0	0	0
1700007E05Rik	0.2255	0.105293	4.04474	0.0260321	0.979232		No-change	0	1	0	0	0	0	0	1	0	0	1.09689	0	0	0	0	0	0.932608	0
1700007F19Rik	0						No-change	0	0	0	0	0	0	0	0	0	0	0	0	0	0	0	0	0	0
1700007H22Rik	0						No-change	0	0	0	0	0	0	0	0	0	0	0	0	0	0	0	0	0	0
1700007J10Rik	0						No-change	0	0	0	0	0	0	0	0	0	0	0	0	0	0	0	0	0	0
1700007K13Rik	486.362	0.178018	0.112792	1.57829	0.1145	0.383976	No-change	555	516	503	414	430	473	539	452	509	573.874	565.995	461.463	399.507	459.28	503.459	509.251	421.539	482.886
1700007L15Rik	23.742	-0.568111	0.375892	-1.51137	0.130695		No-change	17	20	24	20	22	17	29	41	27	17.5781	21.9378	22.0181	19.2999	23.498	18.0947	27.3994	38.2369	25.6148
1700007M16Rik	0						No-change	0	0	0	0	0	0	0	0	0	0	0	0	0	0	0	0	0	0
1700007P06Rik	0						No-change	0	0	0	0	0	0	0	0	0	0	0	0	0	0	0	0	0	0
1700008A23Rik	0.445368	0.161194	2.70517	0.0595876	0.952484		No-change	1	1	0	0	0	0	1	1	0	1.03401	1.09689	0	0	0	0	0.944806	0.932608	0
1700008B11Rik	0.344575	0	3.4702	0	1		No-change	0	0	0	1	2	0	0	0	0	0	0	0	0.964993	2.13619	0	0	0	0
1700008C04Rik	0						No-change	0	0	0	0	0	0	0	0	0	0	0	0	0	0	0	0	0	0
1700008H02Rik	0						No-change	0	0	0	0	0	0	0	0	0	0	0	0	0	0	0	0	0	0
1700008J07Rik	116.235	0.0609379	0.174637	0.348941	0.727133		No-change	119	119	128	106	96	108	141	111	125	123.047	130.53	117.43	102.289	102.537	114.955	133.218	103.52	118.587
1700008K24Rik	0						No-change	0	0	0	0	0	0	0	0	0	0	0	0	0	0	0	0	0	0
1700008N11Rik	0						No-change	0	0	0	0	0	0	0	0	0	0	0	0	0	0	0	0	0	0
1700008O03Rik	41.3297	-0.263164	0.284951	-0.923539	0.355727		No-change	43	32	44	29	39	36	48	55	50	44.4623	35.1005	40.3665	27.9848	41.6556	38.3182	45.3507	51.2935	47.4348
1700008P02Rik	0						No-change	0	0	0	0	0	0	0	0	0	0	0	0	0	0	0	0	0	0
1700009C05Rik	0						No-change	0	0	0	0	0	0	0	0	0	0	0	0	0	0	0	0	0	0
1700009J07Rik	0						No-change	0	0	0	0	0	0	0	0	0	0	0	0	0	0	0	0	0	0
1700009N14Rik	0.334077	0.105297	3.26593	0.0322411	0.97428		No-change	0	1	0	1	0	0	1	0	0	0	1.09689	0	0.964993	0	0	0.944806	0	0
1700010B08Rik	0						No-change	0	0	0	0	0	0	0	0	0	0	0	0	0	0	0	0	0	0
1700010B13Rik	0.759812	-1.17426	2.06344	-0.569081	0.569301		No-change	1	1	0	0	0	0	1	2	2	1.03401	1.09689	0	0	0	0	0.944806	1.86522	1.89739
1700010D01Rik	0.101936	1.06707	4.08046	0.261508	0.7937		No-change	0	0	1	0	0	0	0	0	0	0	0	0.917422	0	0	0	0	0	0
1700010G06Rik	0.104978	-0.856472	4.08046	-0.209896	0.833749		No-change	0	0	0	0	0	0	1	0	0	0	0	0	0	0	0	0.944806	0	0
1700010H22Rik	0.11489	1.06707	4.08046	0.261508	0.7937		No-change	1	0	0	0	0	0	0	0	0	1.03401	0	0	0	0	0	0	0	0
1700010I02Rik	0						No-change	0	0	0	0	0	0	0	0	0	0	0	0	0	0	0	0	0	0
1700010I14Rik	28.1369	-0.172081	0.354984	-0.484756	0.62785		No-change	27	33	21	23	22	29	38	30	31	27.9182	36.1974	19.2659	22.1948	23.498	30.8675	35.9026	27.9782	29.4096
1700010J16Rik	0						No-change	0	0	0	0	0	0	0	0	0	0	0	0	0	0	0	0	0	0
1700010K23Rik	0						No-change	0	0	0	0	0	0	0	0	0	0	0	0	0	0	0	0	0	0
1700010K24Rik	0						No-change	0	0	0	0	0	0	0	0	0	0	0	0	0	0	0	0	0	0
1700010L04Rik	0.11489	1.06707	4.08046	0.261508	0.7937		No-change	1	0	0	0	0	0	0	0	0	1.03401	0	0	0	0	0	0	0	0
1700010N08Rik	0						No-change	0	0	0	0	0	0	0	0	0	0	0	0	0	0	0	0	0	0
1700011B04Rik	2.24983	-1.38956	1.36686	-1.01661	0.30934		No-change	0	1	3	3	1	2	4	7	0	0	1.09689	2.75226	2.89498	1.06809	2.12879	3.77923	6.52826	0
1700011C11Rik	0.105411	-0.856472	4.08046	-0.209896	0.833749		No-change	0	0	0	0	0	0	0	0	1	0	0	0	0	0	0	0	0	0.948696
1700011D18Rik	0.437676	-1.38234	2.88996	-0.478324	0.63242		No-change	0	1	0	0	0	0	1	0	2	0	1.09689	0	0	0	0	0.944806	0	1.89739
1700011L03Rik	0.103623	-0.856472	4.08046	-0.209896	0.833749		No-change	0	0	0	0	0	0	0	1	0	0	0	0	0	0	0	0	0.932608	0
1700011L22Rik	0.101936	1.06707	4.08046	0.261508	0.7937		No-change	0	0	1	0	0	0	0	0	0	0	0	0.917422	0	0	0	0	0	0
1700011M02Rik	0						No-change	0	0	0	0	0	0	0	0	0	0	0	0	0	0	0	0	0	0
1700012A03Rik	0						No-change	0	0	0	0	0	0	0	0	0	0	0	0	0	0	0	0	0	0
1700012B07Rik	4.09655	1.76229	1.00657	1.75078	0.0799838		No-change	7	5	7	7	1	4	0	3	3	7.23805	5.48445	6.42195	6.75495	1.06809	4.25758	0	2.79782	2.84609
1700012B09Rik	0.35882	1.06709	3.19546	0.333939	0.738425		No-change	0	1	0	0	1	1	0	0	0	0	1.09689	0	0	1.06809	1.0644	0	0	0
1700012C08Rik	0						No-change	0	0	0	0	0	0	0	0	0	0	0	0	0	0	0	0	0	0
1700012C14Rik	2.50325	0.0847066	1.15518	0.0733273	0.941546		No-change	2	2	4	4	3	0	2	3	3	2.06801	2.19378	3.66969	3.85997	3.20428	0	1.88961	2.79782	2.84609
1700012D14Rik	8.65964	0.664441	0.652315	1.01859	0.308398		No-change	12	7	9	13	10	8	3	10	6	12.4081	7.67823	8.25679	12.5449	10.6809	8.51516	2.83442	9.32608	5.69217
1700012D16Rik	0						No-change	0	0	0	0	0	0	0	0	0	0	0	0	0	0	0	0	0	0
1700012E03Rik	0.101936	1.06707	4.08046	0.261508	0.7937		No-change	0	0	1	0	0	0	0	0	0	0	0	0.917422	0	0	0	0	0	0
1700012I11Rik	0						No-change	0	0	0	0	0	0	0	0	0	0	0	0	0	0	0	0	0	0
1700012J15Rik	0						No-change	0	0	0	0	0	0	0	0	0	0	0	0	0	0	0	0	0	0
1700012J22Rik	0.105411	-0.856472	4.08046	-0.209896	0.833749		No-change	0	0	0	0	0	0	0	0	1	0	0	0	0	0	0	0	0	0.948696
1700012P22Rik	0						No-change	0	0	0	0	0	0	0	0	0	0	0	0	0	0	0	0	0	0
1700013A02Rik	0						No-change	0	0	0	0	0	0	0	0	0	0	0	0	0	0	0	0	0	0
1700013D24Rik	0						No-change	0	0	0	0	0	0	0	0	0	0	0	0	0	0	0	0	0	0
1700013F07Rik	2.97574	-1.35653	1.2265	-1.10602	0.26872		No-change	2	1	1	5	2	5	5	0	6	2.06801	1.09689	0.917422	4.82496	2.13619	5.32198	4.72403	0	5.69217
1700013G24Rik	2.42298	-0.535227	1.19301	-0.448637	0.653694		No-change	2	3	2	0	0	4	4	4	3	2.06801	3.29067	1.83484	0	0	4.25758	3.77923	3.73043	2.84609
1700013H16Rik	5.70558	-0.177297	0.835317	-0.212251	0.831911		No-change	4	2	11	10	5	1	5	5	10	4.13603	2.19378	10.0916	9.64993	5.34046	1.0644	4.72403	4.66304	9.48696
1700013M08Rik	0						No-change	0	0	0	0	0	0	0	0	0	0	0	0	0	0	0	0	0	0
1700013N06Rik	0						No-change	0	0	0	0	0	0	0	0	0	0	0	0	0	0	0	0	0	0
1700014B07Rik	0.954561	1.92783	2.23764	0.861547	0.388937		No-change	1	0	3	4	0	0	1	0	0	1.03401	0	2.75226	3.85997	0	0	0.944806	0	0
1700014D04Rik	1.99506	0.124562	1.23952	0.100492	0.919954		No-change	5	2	1	0	1	1	4	2	2	5.17004	2.19378	0.917422	0	1.06809	1.0644	3.77923	1.86522	1.89739
1700014F14Rik	0						No-change	0	0	0	0	0	0	0	0	0	0	0	0	0	0	0	0	0	0
1700014L14Rik	0						No-change	0	0	0	0	0	0	0	0	0	0	0	0	0	0	0	0	0	0
1700015C15Rik	0						No-change	0	0	0	0	0	0	0	0	0	0	0	0	0	0	0	0	0	0
1700015C17Rik	0						No-change	0	0	0	0	0	0	0	0	0	0	0	0	0	0	0	0	0	0
1700015G11Rik	0						No-change	0	0	0	0	0	0	0	0	0	0	0	0	0	0	0	0	0	0
1700015H07Rik	0						No-change	0	0	0	0	0	0	0	0	0	0	0	0	0	0	0	0	0	0
1700015I17Rik	0						No-change	0	0	0	0	0	0	0	0	0	0	0	0	0	0	0	0	0	0
1700015O11Rik	0						No-change	0	0	0	0	0	0	0	0	0	0	0	0	0	0	0	0	0	0
1700016A09Rik	0.784333	0.117695	2.16218	0.0544338	0.95659		No-change	2	0	0	1	1	1	1	0	1	2.06801	0	0	0.964993	1.06809	1.0644	0.944806	0	0.948696
1700016B01Rik	0						No-change	0	0	0	0	0	0	0	0	0	0	0	0	0	0	0	0	0	0
1700016B15Rik	0						No-change	0	0	0	0	0	0	0	0	0	0	0	0	0	0	0	0	0	0
1700016C15Rik	0.338134	0.105297	3.25226	0.0323766	0.974172		No-change	1	0	0	0	0	1	1	0	0	1.03401	0	0	0	0	1.0644	0.944806	0	0
1700016D06Rik	27.2695	-0.327779	0.393829	-0.832288	0.405247		No-change	28	27	13	23	30	31	25	27	41	28.9522	29.616	11.9265	22.1948	32.0428	32.9962	23.6202	25.1804	38.8965
1700016D08Rik	0						No-change	0	0	0	0	0	0	0	0	0	0	0	0	0	0	0	0	0	0
1700016F12Rik	0						No-change	0	0	0	0	0	0	0	0	0	0	0	0	0	0	0	0	0	0
1700016G22Rik	0.416403	-0.779621	3.01347	-0.258712	0.795857		No-change	0	0	1	1	0	0	0	2	0	0	0	0.917422	0.964993	0	0	0	1.86522	0
1700016H03Rik	0						No-change	0	0	0	0	0	0	0	0	0	0	0	0	0	0	0	0	0	0
1700016H13Rik	4.34252	1.04309	1.01919	1.02344	0.306099		No-change	7	6	4	7	6	0	3	6	0	7.23805	6.58134	3.66969	6.75495	6.40856	0	2.83442	5.59565	0
1700016J18Rik	0						No-change	0	0	0	0	0	0	0	0	0	0	0	0	0	0	0	0	0	0
1700016K05Rik	0						No-change	0	0	0	0	0	0	0	0	0	0	0	0	0	0	0	0	0	0
1700016K19Rik	29.3636	-0.0495258	0.358084	-0.138308	0.889997		No-change	28	32	23	23	26	39	35	28	30	28.9522	35.1005	21.1007	22.1948	27.7704	41.5114	33.0682	26.113	28.4609
1700016L21Rik	0						No-change	0	0	0	0	0	0	0	0	0	0	0	0	0	0	0	0	0	0
1700016P03Rik	0						No-change	0	0	0	0	0	0	0	0	0	0	0	0	0	0	0	0	0	0
1700016P04Rik	0						No-change	0	0	0	0	0	0	0	0	0	0	0	0	0	0	0	0	0	0
1700017B05Rik	1528.99	0.228436	0.0662218	3.44955	0.00056152	0.0174201	No-change	1685	1459	1744	1560	1499	1403	1569	1474	1435	1742.3	1600.36	1599.98	1505.39	1601.07	1493.35	1482.4	1374.66	1361.38
1700017G19Rik	0						No-change	0	0	0	0	0	0	0	0	0	0	0	0	0	0	0	0	0	0
1700017I07Rik	0						No-change	0	0	0	0	0	0	0	0	0	0	0	0	0	0	0	0	0	0
1700017J07Rik	0.997717	1.6824	1.84928	0.909759	0.362949		No-change	3	1	2	0	0	1	0	1	1	3.10202	1.09689	1.83484	0	0	1.0644	0	0.932608	0.948696
1700017L05Rik	0						No-change	0	0	0	0	0	0	0	0	0	0	0	0	0	0	0	0	0	0
1700017M07Rik	0						No-change	0	0	0	0	0	0	0	0	0	0	0	0	0	0	0	0	0	0
1700017N19Rik	0.229779	1.98872	4.03571	0.492781	0.622167		No-change	2	0	0	0	0	0	0	0	0	2.06801	0	0	0	0	0	0	0	0
1700018A04Rik	0.103623	-0.856472	4.08046	-0.209896	0.833749		No-change	0	0	0	0	0	0	0	1	0	0	0	0	0	0	0	0	0.932608	0
1700018A14Rik	0.237354	0	4.08046	0	1		No-change	0	0	0	0	2	0	0	0	0	0	0	0	0	2.13619	0	0	0	0
1700018A23Rik	0						No-change	0	0	0	0	0	0	0	0	0	0	0	0	0	0	0	0	0	0
1700018B08Rik	10.7276	-0.696131	0.616609	-1.12897	0.258912		No-change	10	11	5	4	16	5	17	18	11	10.3401	12.0658	4.58711	3.85997	17.0895	5.32198	16.0617	16.7869	10.4357
1700018B24Rik	29.8285	0.0244589	0.366129	0.0668039	0.946738		No-change	16	29	40	39	27	31	37	22	30	16.5441	31.8098	36.6969	37.6347	28.8385	32.9962	34.9578	20.5174	28.4609
1700018F24Rik	0						No-change	0	0	0	0	0	0	0	0	0	0	0	0	0	0	0	0	0	0
1700018G05Rik	0						No-change	0	0	0	0	0	0	0	0	0	0	0	0	0	0	0	0	0	0
1700018L02Rik	5.79449	0.0888406	0.786887	0.112901	0.910109		No-change	6	3	7	12	3	6	5	6	5	6.20404	3.29067	6.42195	11.5799	3.20428	6.38637	4.72403	5.59565	4.74348
1700018M17Rik	0						No-change	0	0	0	0	0	0	0	0	0	0	0	0	0	0	0	0	0	0
1700018P08Rik	0						No-change	0	0	0	0	0	0	0	0	0	0	0	0	0	0	0	0	0	0
1700019A02Rik	14.4894	-0.959026	0.522115	-1.83681	0.0662377		No-change	11	5	9	23	13	19	23	16	13	11.3741	5.48445	8.25679	22.1948	13.8852	20.2235	21.7305	14.9217	12.333
1700019A23Rik	0						No-change	0	0	0	0	0	0	0	0	0	0	0	0	0	0	0	0	0	0
1700019C18Rik	0.579022	1.95502	2.58382	0.756639	0.449266		No-change	0	1	1	0	1	2	0	0	0	0	1.09689	0.917422	0	1.06809	2.12879	0	0	0
1700019D03Rik	898.777	-0.0248407	0.0792525	-0.313437	0.753949	0.90947	No-change	816	853	916	963	877	883	871	945	1011	843.75	935.647	840.358	929.288	936.717	939.861	822.926	881.315	959.131
1700019E08Rik	1.43324	-3.56144	1.78415	-1.99616	0.0459167		No-change	0	0	0	1	2	3	1	2	4	0	0	0	0.964993	2.13619	3.19319	0.944806	1.86522	3.79478
1700019F05Rik	0						No-change	0	0	0	0	0	0	0	0	0	0	0	0	0	0	0	0	0	0
1700019G24Rik	0						No-change	0	0	0	0	0	0	0	0	0	0	0	0	0	0	0	0	0	0
1700019J19Rik	0						No-change	0	0	0	0	0	0	0	0	0	0	0	0	0	0	0	0	0	0
1700019L13Rik	1.3228	1.87401	1.76857	1.05961	0.28932		No-change	2	1	4	0	0	3	1	1	0	2.06801	1.09689	3.66969	0	0	3.19319	0.944806	0.932608	0
1700019M22Rik	0						No-change	0	0	0	0	0	0	0	0	0	0	0	0	0	0	0	0	0	0
1700019N19Rik	2.87598	-1.14629	1.1118	-1.03102	0.30253		No-change	2	2	1	2	3	4	6	3	3	2.06801	2.19378	0.917422	1.92999	3.20428	4.25758	5.66884	2.79782	2.84609
1700019P21Rik	0						No-change	0	0	0	0	0	0	0	0	0	0	0	0	0	0	0	0	0	0
1700020A23Rik	0						No-change	0	0	0	0	0	0	0	0	0	0	0	0	0	0	0	0	0	0
1700020D12Rik	0						No-change	0	0	0	0	0	0	0	0	0	0	0	0	0	0	0	0	0	0
1700020D14Rik	0						No-change	0	0	0	0	0	0	0	0	0	0	0	0	0	0	0	0	0	0
1700020G03Rik	0						No-change	0	0	0	0	0	0	0	0	0	0	0	0	0	0	0	0	0	0
1700020G17Rik	0.240554	1.06708	3.94558	0.27045	0.786814		No-change	0	1	0	0	1	0	0	0	0	0	1.09689	0	0	1.06809	0	0	0	0
1700020L13Rik	1.94597	-0.396866	1.38713	-0.286106	0.774797		No-change	2	1	2	5	1	0	1	1	5	2.06801	1.09689	1.83484	4.82496	1.06809	0	0.944806	0.932608	4.74348
1700020L24Rik	14.4281	0.542128	0.536779	1.00996	0.312512		No-change	13	11	33	8	7	19	18	11	12	13.4421	12.0658	30.2749	7.71994	7.47665	20.2235	17.0065	10.2587	11.3843
1700020M21Rik	0						No-change	0	0	0	0	0	0	0	0	0	0	0	0	0	0	0	0	0	0
1700020N01Rik	12.7327	-0.354392	0.55055	-0.643705	0.519766		No-change	10	8	12	21	12	12	6	16	19	10.3401	8.77512	11.0091	20.2648	12.8171	12.7727	5.66884	14.9217	18.0252
1700020N15Rik	4.83729	-0.331341	0.859193	-0.385642	0.699762		No-change	4	2	6	4	7	5	2	8	6	4.13603	2.19378	5.50453	3.85997	7.47665	5.32198	1.88961	7.46087	5.69217
1700020N18Rik	0.101936	1.06707	4.08046	0.261508	0.7937		No-change	0	0	1	0	0	0	0	0	0	0	0	0.917422	0	0	0	0	0	0
1700021A07Rik	3.94155	-0.337039	0.912999	-0.369156	0.712012		No-change	5	3	3	5	2	3	7	6	2	5.17004	3.29067	2.75226	4.82496	2.13619	3.19319	6.61365	5.59565	1.89739
1700021F02Rik	0						No-change	0	0	0	0	0	0	0	0	0	0	0	0	0	0	0	0	0	0
1700021F07Rik	0.774653	-2.75565	2.45799	-1.1211	0.262244		No-change	0	0	0	0	0	3	0	1	3	0	0	0	0	0	3.19319	0	0.932608	2.84609
1700021F13Rik	0						No-change	0	0	0	0	0	0	0	0	0	0	0	0	0	0	0	0	0	0
1700021G15Rik	0						No-change	0	0	0	0	0	0	0	0	0	0	0	0	0	0	0	0	0	0
1700021J08Rik	1.1865	0.357614	1.81046	0.197527	0.843415		No-change	0	1	4	0	0	2	3	0	1	0	1.09689	3.66969	0	0	2.12879	2.83442	0	0.948696
1700021L23Rik	5.26438	-0.257445	0.817856	-0.314781	0.752928		No-change	7	6	4	5	1	3	9	2	11	7.23805	6.58134	3.66969	4.82496	1.06809	3.19319	8.50326	1.86522	10.4357
1700021N21Rik	0.323825	0.105297	3.30059	0.0319026	0.97455		No-change	0	0	1	0	0	1	0	1	0	0	0	0.917422	0	0	1.0644	0	0.932608	0
1700021P04Rik	0						No-change	0	0	0	0	0	0	0	0	0	0	0	0	0	0	0	0	0	0
1700022A21Rik	0.971069	-0.344227	1.78362	-0.192994	0.846964		No-change	0	1	2	1	1	0	1	1	2	0	1.09689	1.83484	0.964993	1.06809	0	0.944806	0.932608	1.89739
1700022A22Rik	0						No-change	0	0	0	0	0	0	0	0	0	0	0	0	0	0	0	0	0	0
1700022E09Rik	0						No-change	0	0	0	0	0	0	0	0	0	0	0	0	0	0	0	0	0	0
1700022H01Rik	0.118266	0	4.08046	0	1		No-change	0	0	0	0	0	1	0	0	0	0	0	0	0	0	1.0644	0	0	0
1700022H16Rik	0						No-change	0	0	0	0	0	0	0	0	0	0	0	0	0	0	0	0	0	0
1700022I11Rik	0.118266	0	4.08046	0	1		No-change	0	0	0	0	0	1	0	0	0	0	0	0	0	0	1.0644	0	0	0
1700022N22Rik	10.4864	0.572918	0.571688	1.00215	0.31627		No-change	9	13	17	10	6	12	13	8	7	9.30607	14.2596	15.5962	9.64993	6.40856	12.7727	12.2825	7.46087	6.64087
1700023B13Rik	3.3426	1.28559	1.07376	1.19727	0.2312		No-change	6	4	6	1	3	3	0	1	6	6.20404	4.38756	5.50453	0.964993	3.20428	3.19319	0	0.932608	5.69217
1700023C21Rik	0						No-change	0	0	0	0	0	0	0	0	0	0	0	0	0	0	0	0	0	0
1700023F02Rik	0.206914	0.105293	4.08046	0.0258043	0.979413		No-change	0	0	1	0	0	0	1	0	0	0	0	0.917422	0	0	0	0.944806	0	0
1700023G09Rik	0						No-change	0	0	0	0	0	0	0	0	0	0	0	0	0	0	0	0	0	0
1700023H06Rik	0.678251	-0.407719	2.51459	-0.162141	0.871194		No-change	0	2	0	0	0	1	0	0	3	0	2.19378	0	0	0	1.0644	0	0	2.84609
1700024B05Rik	8.51167	-0.045531	0.600803	-0.0757836	0.939591		No-change	11	7	11	8	4	5	13	10	9	11.3741	7.67823	10.0916	7.71994	4.27237	5.32198	12.2825	9.32608	8.53826
1700024B18Rik	0						No-change	0	0	0	0	0	0	0	0	0	0	0	0	0	0	0	0	0	0
1700024G13Rik	6.22782	0.41612	0.73752	0.564215	0.572608		No-change	10	8	4	7	4	5	4	9	5	10.3401	8.77512	3.66969	6.75495	4.27237	5.32198	3.77923	8.39347	4.74348
1700024I08Rik	0.214443	0	4.08046	0	1		No-change	0	0	0	2	0	0	0	0	0	0	0	0	1.92999	0	0	0	0	0
1700024J04Rik	0.559121	-0.401919	2.62904	-0.152876	0.878496		No-change	0	2	0	0	0	0	2	0	1	0	2.19378	0	0	0	0	1.88961	0	0.948696
1700025A08Rik	0.863108	2.54167	2.17518	1.16849	0.242609		No-change	3	0	3	1	0	0	0	0	1	3.10202	0	2.75226	0.964993	0	0	0	0	0.948696
1700025B11Rik	0						No-change	0	0	0	0	0	0	0	0	0	0	0	0	0	0	0	0	0	0
1700025C18Rik	0						No-change	0	0	0	0	0	0	0	0	0	0	0	0	0	0	0	0	0	0
1700025D23Rik	0						No-change	0	0	0	0	0	0	0	0	0	0	0	0	0	0	0	0	0	0
1700025F24Rik	0.331715	2.52503	3.41746	0.738861	0.459991		No-change	2	0	1	0	0	0	0	0	0	2.06801	0	0.917422	0	0	0	0	0	0
1700025G04Rik	241.737	0.0230394	0.125359	0.183787	0.85418		No-change	248	235	242	235	231	228	246	274	248	256.434	257.769	222.016	226.773	246.729	242.682	232.422	255.535	235.277
1700025H01Rik	0.11489	1.06707	4.08046	0.261508	0.7937		No-change	1	0	0	0	0	0	0	0	0	1.03401	0	0	0	0	0	0	0	0
1700025J12Rik	0						No-change	0	0	0	0	0	0	0	0	0	0	0	0	0	0	0	0	0	0
1700025K04Rik	0.118266	0	4.08046	0	1		No-change	0	0	0	0	0	1	0	0	0	0	0	0	0	0	1.0644	0	0	0
1700025K24Rik	0						No-change	0	0	0	0	0	0	0	0	0	0	0	0	0	0	0	0	0	0
1700025L06Rik	0						No-change	0	0	0	0	0	0	0	0	0	0	0	0	0	0	0	0	0	0
1700025M24Rik	0						No-change	0	0	0	0	0	0	0	0	0	0	0	0	0	0	0	0	0	0
1700025N21Rik	0						No-change	0	0	0	0	0	0	0	0	0	0	0	0	0	0	0	0	0	0
1700025N23Rik	0						No-change	0	0	0	0	0	0	0	0	0	0	0	0	0	0	0	0	0	0
1700025O08Rik	0						No-change	0	0	0	0	0	0	0	0	0	0	0	0	0	0	0	0	0	0
1700026D11Rik	0						No-change	0	0	0	0	0	0	0	0	0	0	0	0	0	0	0	0	0	0
1700026F02Rik	0.105411	-0.856472	4.08046	-0.209896	0.833749		No-change	0	0	0	0	0	0	0	0	1	0	0	0	0	0	0	0	0	0.948696
1700026J12Rik	0						No-change	0	0	0	0	0	0	0	0	0	0	0	0	0	0	0	0	0	0
1700026J14Rik	0						No-change	0	0	0	0	0	0	0	0	0	0	0	0	0	0	0	0	0	0
1700026N04Rik	0.438813	0.129366	2.90587	0.0445189	0.964491		No-change	2	0	0	0	0	0	0	1	1	2.06801	0	0	0	0	0	0	0.932608	0.948696
1700027A07Rik	0						No-change	0	0	0	0	0	0	0	0	0	0	0	0	0	0	0	0	0	0
1700027A15Rik	0						No-change	0	0	0	0	0	0	0	0	0	0	0	0	0	0	0	0	0	0
1700027F06Rik	0						No-change	0	0	0	0	0	0	0	0	0	0	0	0	0	0	0	0	0	0
1700027F09Rik	0						No-change	0	0	0	0	0	0	0	0	0	0	0	0	0	0	0	0	0	0
1700027H10Rik	0						No-change	0	0	0	0	0	0	0	0	0	0	0	0	0	0	0	0	0	0
1700027I24Rik	0						No-change	0	0	0	0	0	0	0	0	0	0	0	0	0	0	0	0	0	0
1700027J07Rik	0.205559	0.105293	4.08046	0.0258043	0.979413		No-change	0	0	1	0	0	0	0	1	0	0	0	0.917422	0	0	0	0	0.932608	0
1700028B04Rik	2.94203	-0.79774	1.0288	-0.775409	0.438098		No-change	1	4	3	1	2	1	7	4	4	1.03401	4.38756	2.75226	0.964993	2.13619	1.0644	6.61365	3.73043	3.79478
1700028D13Rik	0.118266	0	4.08046	0	1		No-change	0	0	0	0	0	1	0	0	0	0	0	0	0	0	1.0644	0	0	0
1700028E10Rik	11.0446	0.00432692	0.556223	0.00777911	0.993793		No-change	9	9	11	17	14	9	10	11	10	9.30607	9.87201	10.0916	16.4049	14.9533	9.57956	9.44806	10.2587	9.48696
1700028I16Rik	6.39668	0.23585	0.721689	0.326803	0.743817		No-change	4	7	10	5	7	6	9	6	4	4.13603	7.67823	9.17422	4.82496	7.47665	6.38637	8.50326	5.59565	3.79478
1700028J19Rik	7.82856	0.706329	0.655181	1.07807	0.281004		No-change	8	9	12	11	4	8	7	6	6	8.27206	9.87201	11.0091	10.6149	4.27237	8.51516	6.61365	5.59565	5.69217
1700028K03Rik	9.24013	-0.830333	0.802717	-1.0344	0.300948		No-change	3	11	4	8	9	13	13	0	22	3.10202	12.0658	3.66969	7.71994	9.61284	13.8371	12.2825	0	20.8713
1700028M03Rik	0						No-change	0	0	0	0	0	0	0	0	0	0	0	0	0	0	0	0	0	0
1700028N14Rik	0						No-change	0	0	0	0	0	0	0	0	0	0	0	0	0	0	0	0	0	0
1700028P14Rik	0.792745	0.598239	2.13861	0.279732	0.779683		No-change	1	3	0	0	0	0	1	2	0	1.03401	3.29067	0	0	0	0	0.944806	1.86522	0
1700028P15Rik	0						No-change	0	0	0	0	0	0	0	0	0	0	0	0	0	0	0	0	0	0
1700029B22Rik	0						No-change	0	0	0	0	0	0	0	0	0	0	0	0	0	0	0	0	0	0
1700029B24Rik	0						No-change	0	0	0	0	0	0	0	0	0	0	0	0	0	0	0	0	0	0
1700029E06Rik	0						No-change	0	0	0	0	0	0	0	0	0	0	0	0	0	0	0	0	0	0
1700029F12Rik	1.33444	-0.860169	1.69185	-0.508418	0.61116		No-change	2	1	0	0	2	1	4	2	0	2.06801	1.09689	0	0	2.13619	1.0644	3.77923	1.86522	0
1700029H14Rik	0.11489	1.06707	4.08046	0.261508	0.7937		No-change	1	0	0	0	0	0	0	0	0	1.03401	0	0	0	0	0	0	0	0
1700029I15Rik	6.36005	0.185846	0.761943	0.24391	0.8073		No-change	7	7	6	13	2	4	4	8	7	7.23805	7.67823	5.50453	12.5449	2.13619	4.25758	3.77923	7.46087	6.64087
1700029J03Rik	0						No-change	0	0	0	0	0	0	0	0	0	0	0	0	0	0	0	0	0	0
1700029J07Rik	7.51732	-0.21364	0.702919	-0.303932	0.76118		No-change	4	9	7	9	10	4	13	4	8	4.13603	9.87201	6.42195	8.68493	10.6809	4.25758	12.2825	3.73043	7.58956
1700029M03Rik	0						No-change	0	0	0	0	0	0	0	0	0	0	0	0	0	0	0	0	0	0
1700029M20Rik	6.80507	-0.143709	0.718887	-0.199905	0.841555		No-change	3	10	8	8	6	2	11	6	8	3.10202	10.9689	7.33937	7.71994	6.40856	2.12879	10.3929	5.59565	7.58956
1700029N11Rik	0						No-change	0	0	0	0	0	0	0	0	0	0	0	0	0	0	0	0	0	0
1700030A11Rik	0.864555	-2.11677	2.24762	-0.941783	0.346304		No-change	0	0	1	0	2	0	0	1	4	0	0	0.917422	0	2.13619	0	0	0.932608	3.79478
1700030C10Rik	54.8255	-0.368288	0.257804	-1.42856	0.153131		No-change	41	37	44	76	72	57	62	57	50	42.3943	40.5849	40.3665	73.3394	76.9027	60.6705	58.578	53.1587	47.4348
1700030C10Rik.1	951.354	-0.0622445	0.0791468	-0.786443	0.431608	0.718406	No-change	853	917	1154	866	802	794	1026	1128	1114	882.008	1005.85	1058.7	835.684	856.61	845.13	969.371	1051.98	1056.85
1700030C12Rik	0						No-change	0	0	0	0	0	0	0	0	0	0	0	0	0	0	0	0	0	0
1700030C14Rik	0						No-change	0	0	0	0	0	0	0	0	0	0	0	0	0	0	0	0	0	0
1700030E10Rik	0						No-change	0	0	0	0	0	0	0	0	0	0	0	0	0	0	0	0	0	0
1700030F04Rik	0						No-change	0	0	0	0	0	0	0	0	0	0	0	0	0	0	0	0	0	0
1700030I03Rik	0						No-change	0	0	0	0	0	0	0	0	0	0	0	0	0	0	0	0	0	0
1700030J22Rik	201.435	0.139384	0.137867	1.011	0.312017		No-change	247	212	249	162	119	153	244	211	235	255.4	232.541	228.438	156.329	127.103	162.852	230.533	196.78	222.943
1700030K09Rik	175.63	-0.0301705	0.156008	-0.193391	0.846653		No-change	194	161	208	121	134	162	230	197	189	200.597	176.599	190.824	116.764	143.124	172.432	217.305	183.724	179.303
1700030L20Rik	0						No-change	0	0	0	0	0	0	0	0	0	0	0	0	0	0	0	0	0	0
1700030L22Rik	0						No-change	0	0	0	0	0	0	0	0	0	0	0	0	0	0	0	0	0	0
1700030M09Rik	0.780714	-0.459555	2.28828	-0.20083	0.840831		No-change	2	0	0	0	2	0	2	1	0	2.06801	0	0	0	2.13619	0	1.88961	0.932608	0
1700030N03Rik	0						No-change	0	0	0	0	0	0	0	0	0	0	0	0	0	0	0	0	0	0
1700030N18Rik	0						No-change	0	0	0	0	0	0	0	0	0	0	0	0	0	0	0	0	0	0
1700030O20Rik	0.104978	-0.856472	4.08046	-0.209896	0.833749		No-change	0	0	0	0	0	0	1	0	0	0	0	0	0	0	0	0.944806	0	0
1700031A10Rik	0.323923	-0.788962	3.25063	-0.24271	0.80823		No-change	1	0	0	0	0	0	0	1	1	1.03401	0	0	0	0	0	0	0.932608	0.948696
1700031F05Rik	0.227287	0.105293	4.03245	0.0261114	0.979168		No-change	0	1	0	0	0	0	0	0	1	0	1.09689	0	0	0	0	0	0	0.948696
1700031F10Rik	0						No-change	0	0	0	0	0	0	0	0	0	0	0	0	0	0	0	0	0	0
1700031L13Rik	0						No-change	0	0	0	0	0	0	0	0	0	0	0	0	0	0	0	0	0	0
1700031M16Rik	0.118266	0	4.08046	0	1		No-change	0	0	0	0	0	1	0	0	0	0	0	0	0	0	1.0644	0	0	0
1700031P21Rik	0						No-change	0	0	0	0	0	0	0	0	0	0	0	0	0	0	0	0	0	0
1700034B16Rik	0						No-change	0	0	0	0	0	0	0	0	0	0	0	0	0	0	0	0	0	0
1700034E13Rik	0						No-change	0	0	0	0	0	0	0	0	0	0	0	0	0	0	0	0	0	0
1700034G24Rik	0						No-change	0	0	0	0	0	0	0	0	0	0	0	0	0	0	0	0	0	0
1700034H15Rik	2.70741	0.0659643	1.08792	0.0606332	0.951651		No-change	1	2	6	3	2	2	4	3	2	1.03401	2.19378	5.50453	2.89498	2.13619	2.12879	3.77923	2.79782	1.89739
1700034I23Rik	0.118266	0	4.08046	0	1		No-change	0	0	0	0	0	1	0	0	0	0	0	0	0	0	1.0644	0	0	0
1700034J04Rik	0						No-change	0	0	0	0	0	0	0	0	0	0	0	0	0	0	0	0	0	0
1700034J05Rik	0						No-change	0	0	0	0	0	0	0	0	0	0	0	0	0	0	0	0	0	0
1700034K08Rik	0						No-change	0	0	0	0	0	0	0	0	0	0	0	0	0	0	0	0	0	0
1700034P13Rik	12.4237	0.00462405	0.535706	0.0086317	0.993113		No-change	9	9	23	10	7	13	16	10	17	9.30607	9.87201	21.1007	9.64993	7.47665	13.8371	15.1169	9.32608	16.1278
1700036A12Rik	0.11489	1.06707	4.08046	0.261508	0.7937		No-change	1	0	0	0	0	0	0	0	0	1.03401	0	0	0	0	0	0	0	0
1700036G14Rik	0						No-change	0	0	0	0	0	0	0	0	0	0	0	0	0	0	0	0	0	0
1700036O09Rik	0						No-change	0	0	0	0	0	0	0	0	0	0	0	0	0	0	0	0	0	0
1700037C06Rik	0.118677	0	4.08046	0	1		No-change	0	0	0	0	1	0	0	0	0	0	0	0	0	1.06809	0	0	0	0
1700037C18Rik	21.5502	-0.155724	0.39077	-0.398505	0.690258		No-change	24	18	18	21	20	22	22	24	26	24.8162	19.744	16.5136	20.2648	21.3619	23.4167	20.7857	22.3826	24.6661
1700037F03Rik	0						No-change	0	0	0	0	0	0	0	0	0	0	0	0	0	0	0	0	0	0
1700037H04Rik	1983.86	0.190607	0.0697574	2.73242	0.006287	0.0806372	No-change	2225	1849	2285	1966	1799	1861	2166	1978	1833	2300.67	2028.15	2096.31	1897.18	1921.5	1980.84	2046.45	1844.7	1738.96
1700039E22Rik	0.226855	0.105293	4.03541	0.0260923	0.979184		No-change	0	1	0	0	0	0	1	0	0	0	1.09689	0	0	0	0	0.944806	0	0
1700039I01Rik	0.216825	1.91542	4.04232	0.473842	0.635613		No-change	1	0	1	0	0	0	0	0	0	1.03401	0	0.917422	0	0	0	0	0	0
1700039M10Rik	0						No-change	0	0	0	0	0	0	0	0	0	0	0	0	0	0	0	0	0	0
1700039M15Rik	0						No-change	0	0	0	0	0	0	0	0	0	0	0	0	0	0	0	0	0	0
1700040D17Rik	0.327711	-1.75074	3.23743	-0.54078	0.588659		No-change	0	0	0	0	1	0	0	1	1	0	0	0	0	1.06809	0	0	0.932608	0.948696
1700040E09Rik	0						No-change	0	0	0	0	0	0	0	0	0	0	0	0	0	0	0	0	0	0
1700040F15Rik	0						No-change	0	0	0	0	0	0	0	0	0	0	0	0	0	0	0	0	0	0
1700040F17Rik	0						No-change	0	0	0	0	0	0	0	0	0	0	0	0	0	0	0	0	0	0
1700040K01Rik	0						No-change	0	0	0	0	0	0	0	0	0	0	0	0	0	0	0	0	0	0
1700040L08Rik	0.104978	-0.856472	4.08046	-0.209896	0.833749		No-change	0	0	0	0	0	0	1	0	0	0	0	0	0	0	0	0.944806	0	0
1700041B01Rik	0						No-change	0	0	0	0	0	0	0	0	0	0	0	0	0	0	0	0	0	0
1700041C23Rik	0						No-change	0	0	0	0	0	0	0	0	0	0	0	0	0	0	0	0	0	0
1700041G16Rik	0.103623	-0.856472	4.08046	-0.209896	0.833749		No-change	0	0	0	0	0	0	0	1	0	0	0	0	0	0	0	0	0.932608	0
1700041I07Rik	0						No-change	0	0	0	0	0	0	0	0	0	0	0	0	0	0	0	0	0	0
1700041M05Rik	0						No-change	0	0	0	0	0	0	0	0	0	0	0	0	0	0	0	0	0	0
1700041M19Rik	0						No-change	0	0	0	0	0	0	0	0	0	0	0	0	0	0	0	0	0	0
1700042D02Rik	0						No-change	0	0	0	0	0	0	0	0	0	0	0	0	0	0	0	0	0	0
1700042G15Rik	0.104978	-0.856472	4.08046	-0.209896	0.833749		No-change	0	0	0	0	0	0	1	0	0	0	0	0	0	0	0	0.944806	0	0
1700042O05Rik	0						No-change	0	0	0	0	0	0	0	0	0	0	0	0	0	0	0	0	0	0
1700042O10Rik	67.902	-0.0467788	0.22368	-0.209133	0.834345		No-change	69	74	68	52	57	60	77	84	74	71.3465	81.1699	62.3847	50.1796	60.8813	63.8637	72.7501	78.3391	70.2035
1700044C05Rik	0						No-change	0	0	0	0	0	0	0	0	0	0	0	0	0	0	0	0	0	0
1700044K03Rik	0						No-change	0	0	0	0	0	0	0	0	0	0	0	0	0	0	0	0	0	0
1700045H11Rik	0						No-change	0	0	0	0	0	0	0	0	0	0	0	0	0	0	0	0	0	0
1700045I11Rik	0						No-change	0	0	0	0	0	0	0	0	0	0	0	0	0	0	0	0	0	0
1700046C09Rik	0						No-change	0	0	0	0	0	0	0	0	0	0	0	0	0	0	0	0	0	0
1700047A11Rik	0						No-change	0	0	0	0	0	0	0	0	0	0	0	0	0	0	0	0	0	0
1700047E10Rik	0						No-change	0	0	0	0	0	0	0	0	0	0	0	0	0	0	0	0	0	0
1700047F07Rik	0						No-change	0	0	0	0	0	0	0	0	0	0	0	0	0	0	0	0	0	0
1700047G03Rik	0.101936	1.06707	4.08046	0.261508	0.7937		No-change	0	0	1	0	0	0	0	0	0	0	0	0.917422	0	0	0	0	0	0
1700047G07Rik	0						No-change	0	0	0	0	0	0	0	0	0	0	0	0	0	0	0	0	0	0
1700047K16Rik	0.673735	0.707574	2.37781	0.297573	0.766029		No-change	3	0	0	0	1	0	1	0	1	3.10202	0	0	0	1.06809	0	0.944806	0	0.948696
1700047L14Rik	0						No-change	0	0	0	0	0	0	0	0	0	0	0	0	0	0	0	0	0	0
1700047M11Rik	1.16526	1.5077	1.94843	0.773803	0.439048		No-change	1	4	0	0	2	1	0	2	0	1.03401	4.38756	0	0	2.13619	1.0644	0	1.86522	0
1700047N06Rik	0						No-change	0	0	0	0	0	0	0	0	0	0	0	0	0	0	0	0	0	0
1700047O18Rik	0						No-change	0	0	0	0	0	0	0	0	0	0	0	0	0	0	0	0	0	0
1700048F04Rik	0.428886	0	3.50452	0	1		No-change	0	0	0	4	0	0	0	0	0	0	0	0	3.85997	0	0	0	0	0
1700048M11Rik	0						No-change	0	0	0	0	0	0	0	0	0	0	0	0	0	0	0	0	0	0
1700048O14Rik	0						No-change	0	0	0	0	0	0	0	0	0	0	0	0	0	0	0	0	0	0
1700048O20Rik	15.3257	0.18276	0.495821	0.368601	0.712425		No-change	18	10	20	25	10	12	11	14	20	18.6121	10.9689	18.3484	24.1248	10.6809	12.7727	10.3929	13.0565	18.9739
1700048P04Rik	0						No-change	0	0	0	0	0	0	0	0	0	0	0	0	0	0	0	0	0	0
1700049E15Rik	0						No-change	0	0	0	0	0	0	0	0	0	0	0	0	0	0	0	0	0	0
1700049E17Rik1	0						No-change	0	0	0	0	0	0	0	0	0	0	0	0	0	0	0	0	0	0
1700049E17Rik2	2.68108	0.130753	1.17928	0.110875	0.911716		No-change	3	5	2	0	3	1	8	1	1	3.10202	5.48445	1.83484	0	3.20428	1.0644	7.55845	0.932608	0.948696
1700049E22Rik	1.11378	1.40331	1.86647	0.751857	0.452137		No-change	0	2	3	0	2	1	1	1	0	0	2.19378	2.75226	0	2.13619	1.0644	0.944806	0.932608	0
1700049L16Rik	0						No-change	0	0	0	0	0	0	0	0	0	0	0	0	0	0	0	0	0	0
1700051A21Rik	1.07009	-2.59578	1.90006	-1.36616	0.171889		No-change	0	0	1	0	1	1	3	3	1	0	0	0.917422	0	1.06809	1.0644	2.83442	2.79782	0.948696
1700051K13Rik	2.75525	-0.960857	1.19415	-0.804639	0.421028		No-change	2	4	0	3	1	2	9	3	1	2.06801	4.38756	0	2.89498	1.06809	2.12879	8.50326	2.79782	0.948696
1700051O22Rik	3.71941	0.0924502	0.965773	0.0957266	0.923738		No-change	7	1	4	5	4	1	3	4	5	7.23805	1.09689	3.66969	4.82496	4.27237	1.0644	2.83442	3.73043	4.74348
1700052H01Rik	0						No-change	0	0	0	0	0	0	0	0	0	0	0	0	0	0	0	0	0	0
1700052I22Rik	0.118677	0	4.08046	0	1		No-change	0	0	0	0	1	0	0	0	0	0	0	0	0	1.06809	0	0	0	0
1700052K11Rik	101.572	0.046667	0.178318	0.261706	0.793548		No-change	111	114	127	65	68	73	121	124	121	114.775	125.045	116.513	62.7245	72.6303	77.7008	114.322	115.643	114.792
1700054A03Rik	0						No-change	0	0	0	0	0	0	0	0	0	0	0	0	0	0	0	0	0	0
1700054K02Rik	0						No-change	0	0	0	0	0	0	0	0	0	0	0	0	0	0	0	0	0	0
1700054K19Rik	0						No-change	0	0	0	0	0	0	0	0	0	0	0	0	0	0	0	0	0	0
1700054M17Rik	0.205559	0.105293	4.08046	0.0258043	0.979413		No-change	0	0	1	0	0	0	0	1	0	0	0	0.917422	0	0	0	0	0.932608	0
1700054O05Rik	0.340155	-0.856469	3.50526	-0.244338	0.806969		No-change	0	0	0	0	0	2	0	1	0	0	0	0	0	0	2.12879	0	0.932608	0
1700054O19Rik	0						No-change	0	0	0	0	0	0	0	0	0	0	0	0	0	0	0	0	0	0
1700055C04Rik	0						No-change	0	0	0	0	0	0	0	0	0	0	0	0	0	0	0	0	0	0
1700055D18Rik	13.9377	0.216886	0.498907	0.434723	0.663763		No-change	18	17	11	18	10	9	12	18	13	18.6121	18.6471	10.0916	17.3699	10.6809	9.57956	11.3377	16.7869	12.333
1700056E22Rik	11.4494	0.00662062	0.582771	0.0113606	0.990936		No-change	16	5	14	19	7	7	12	9	16	16.5441	5.48445	12.8439	18.3349	7.47665	7.45077	11.3377	8.39347	15.1791
1700056N10Rik	0.549325	0.107126	2.56515	0.0417621	0.966688		No-change	0	1	1	0	0	1	0	2	0	0	1.09689	0.917422	0	0	1.0644	0	1.86522	0
1700057G04Rik	0.447788	-0.85648	2.81064	-0.304728	0.760574		No-change	0	0	0	1	1	1	0	1	0	0	0	0	0.964993	1.06809	1.0644	0	0.932608	0
1700057H15Rik	0						No-change	0	0	0	0	0	0	0	0	0	0	0	0	0	0	0	0	0	0
1700057H21Rik	1.00824	-1.37183	2.04801	-0.669838	0.502961		No-change	1	0	0	1	1	3	0	2	1	1.03401	0	0	0.964993	1.06809	3.19319	0	1.86522	0.948696
1700058P15Rik	0.11489	1.06707	4.08046	0.261508	0.7937		No-change	1	0	0	0	0	0	0	0	0	1.03401	0	0	0	0	0	0	0	0
1700060C16Rik	0						No-change	0	0	0	0	0	0	0	0	0	0	0	0	0	0	0	0	0	0
1700060C20Rik	0						No-change	0	0	0	0	0	0	0	0	0	0	0	0	0	0	0	0	0	0
1700060J05Rik	0.310537	-0.786562	3.29928	-0.238404	0.811568		No-change	0	0	1	0	0	0	1	1	0	0	0	0.917422	0	0	0	0.944806	0.932608	0
1700060O08Rik	0						No-change	0	0	0	0	0	0	0	0	0	0	0	0	0	0	0	0	0	0
1700061A03Rik	0.668789	-2.33594	2.42622	-0.962792	0.335652		No-change	0	0	0	0	1	2	2	1	0	0	0	0	0	1.06809	2.12879	1.88961	0.932608	0
1700061E17Rik	2.34409	1.09486	1.29317	0.846646	0.397192		No-change	0	5	5	1	4	1	1	1	3	0	5.48445	4.58711	0.964993	4.27237	1.0644	0.944806	0.932608	2.84609
1700061E18Rik	0						No-change	0	0	0	0	0	0	0	0	0	0	0	0	0	0	0	0	0	0
1700061F12Rik	0						No-change	0	0	0	0	0	0	0	0	0	0	0	0	0	0	0	0	0	0
1700061H18Rik	0						No-change	0	0	0	0	0	0	0	0	0	0	0	0	0	0	0	0	0	0
1700061I17Rik	0						No-change	0	0	0	0	0	0	0	0	0	0	0	0	0	0	0	0	0	0
1700061J23Rik	0						No-change	0	0	0	0	0	0	0	0	0	0	0	0	0	0	0	0	0	0
1700061N14Rik	0						No-change	0	0	0	0	0	0	0	0	0	0	0	0	0	0	0	0	0	0
1700062C10Rik	0						No-change	0	0	0	0	0	0	0	0	0	0	0	0	0	0	0	0	0	0
1700063A18Rik	0						No-change	0	0	0	0	0	0	0	0	0	0	0	0	0	0	0	0	0	0
1700063D05Rik	2.56327	0.952513	1.3428	0.70935	0.478108		No-change	3	3	3	4	5	0	5	0	0	3.10202	3.29067	2.75226	3.85997	5.34046	0	4.72403	0	0
1700063H04Rik	3.33003	0.581317	1.04091	0.55847	0.576524		No-change	5	4	2	7	2	2	4	1	3	5.17004	4.38756	1.83484	6.75495	2.13619	2.12879	3.77923	0.932608	2.84609
1700063H06Rik	0						No-change	0	0	0	0	0	0	0	0	0	0	0	0	0	0	0	0	0	0
1700063I16Rik	0						No-change	0	0	0	0	0	0	0	0	0	0	0	0	0	0	0	0	0	0
1700063J08Rik	3.07415	-0.028849	1.01188	-0.0285104	0.977255		No-change	4	3	4	1	2	2	7	1	4	4.13603	3.29067	3.66969	0.964993	2.13619	2.12879	6.61365	0.932608	3.79478
1700063K16Rik	0						No-change	0	0	0	0	0	0	0	0	0	0	0	0	0	0	0	0	0	0
1700063O14Rik	0						No-change	0	0	0	0	0	0	0	0	0	0	0	0	0	0	0	0	0	0
1700064H15Rik	0						No-change	0	0	0	0	0	0	0	0	0	0	0	0	0	0	0	0	0	0
1700064J06Rik	0						No-change	0	0	0	0	0	0	0	0	0	0	0	0	0	0	0	0	0	0
1700064M15Rik	0.314012	-2.33739	3.21746	-0.726472	0.46755		No-change	0	0	0	0	0	0	1	1	1	0	0	0	0	0	0	0.944806	0.932608	0.948696
1700065D16Rik	6.81929	-0.129023	0.726755	-0.177533	0.85909		No-change	7	9	5	9	1	6	5	10	10	7.23805	9.87201	4.58711	8.68493	1.06809	6.38637	4.72403	9.32608	9.48696
1700065I16Rik	0.210389	-1.75869	4.03717	-0.435625	0.663109		No-change	0	0	0	0	0	0	1	0	1	0	0	0	0	0	0	0.944806	0	0.948696
1700065J11Rik	0						No-change	0	0	0	0	0	0	0	0	0	0	0	0	0	0	0	0	0	0
1700065J18Rik	0						No-change	0	0	0	0	0	0	0	0	0	0	0	0	0	0	0	0	0	0
1700065L07Rik	0						No-change	0	0	0	0	0	0	0	0	0	0	0	0	0	0	0	0	0	0
1700065O20Rik	0						No-change	0	0	0	0	0	0	0	0	0	0	0	0	0	0	0	0	0	0
1700066B17Rik	0.754552	1.05178	2.14619	0.490067	0.624087		No-change	0	1	3	0	0	1	1	1	0	0	1.09689	2.75226	0	0	1.0644	0.944806	0.932608	0
1700066B19Rik	1.7642	-0.395327	1.35046	-0.292735	0.769725		No-change	2	1	2	0	2	2	3	1	3	2.06801	1.09689	1.83484	0	2.13619	2.12879	2.83442	0.932608	2.84609
1700066C05Rik	0						No-change	0	0	0	0	0	0	0	0	0	0	0	0	0	0	0	0	0	0
1700066J03Rik	0						No-change	0	0	0	0	0	0	0	0	0	0	0	0	0	0	0	0	0	0
1700066M21Rik	157.664	-0.120078	0.154552	-0.776942	0.437193		No-change	148	139	163	164	144	148	146	196	183	153.033	152.468	149.54	158.259	153.805	157.53	137.942	182.791	173.611
1700066N21Rik	0.101936	1.06707	4.08046	0.261508	0.7937		No-change	0	0	1	0	0	0	0	0	0	0	0	0.917422	0	0	0	0	0	0
1700066O22Rik	0						No-change	0	0	0	0	0	0	0	0	0	0	0	0	0	0	0	0	0	0
1700067G17Rik	0						No-change	0	0	0	0	0	0	0	0	0	0	0	0	0	0	0	0	0	0
1700067K01Rik	10.1332	0.166339	0.57841	0.28758	0.773668		No-change	12	6	17	11	9	5	13	12	8	12.4081	6.58134	15.5962	10.6149	9.61284	5.32198	12.2825	11.1913	7.58956
1700067P10Rik	0						No-change	0	0	0	0	0	0	0	0	0	0	0	0	0	0	0	0	0	0
1700069B07Rik	1.01324	-0.25244	1.91627	-0.131735	0.895194		No-change	1	2	0	0	0	2	0	2	2	1.03401	2.19378	0	0	0	2.12879	0	1.86522	1.89739
1700069L16Rik	0.674598	-1.38019	2.43293	-0.567295	0.570514		No-change	0	1	0	0	2	0	2	0	1	0	1.09689	0	0	2.13619	0	1.88961	0	0.948696
1700069P05Rik	0						No-change	0	0	0	0	0	0	0	0	0	0	0	0	0	0	0	0	0	0
1700071G01Rik	0						No-change	0	0	0	0	0	0	0	0	0	0	0	0	0	0	0	0	0	0
1700071K01Rik	0						No-change	0	0	0	0	0	0	0	0	0	0	0	0	0	0	0	0	0	0
1700071M16Rik	0.983526	0.0997049	1.7759	0.0561434	0.955228		No-change	0	2	2	0	0	1	1	2	1	0	2.19378	1.83484	0	0	1.0644	0.944806	1.86522	0.948696
1700072B07Rik	0						No-change	0	0	0	0	0	0	0	0	0	0	0	0	0	0	0	0	0	0
1700072G22Rik	0						No-change	0	0	0	0	0	0	0	0	0	0	0	0	0	0	0	0	0	0
1700072O05Rik	0						No-change	0	0	0	0	0	0	0	0	0	0	0	0	0	0	0	0	0	0
1700073E17Rik	0						No-change	0	0	0	0	0	0	0	0	0	0	0	0	0	0	0	0	0	0
1700074A21Rik	0						No-change	0	0	0	0	0	0	0	0	0	0	0	0	0	0	0	0	0	0
1700074H08Rik	0						No-change	0	0	0	0	0	0	0	0	0	0	0	0	0	0	0	0	0	0
1700080C20Rik	0						No-change	0	0	0	0	0	0	0	0	0	0	0	0	0	0	0	0	0	0
1700080N15Rik	0						No-change	0	0	0	0	0	0	0	0	0	0	0	0	0	0	0	0	0	0
1700081B01Rik	0						No-change	0	0	0	0	0	0	0	0	0	0	0	0	0	0	0	0	0	0
1700081H04Rik	0						No-change	0	0	0	0	0	0	0	0	0	0	0	0	0	0	0	0	0	0
1700081N11Rik	0.203871	1.83925	4.04953	0.454187	0.649694		No-change	0	0	2	0	0	0	0	0	0	0	0	1.83484	0	0	0	0	0	0
1700082M22Rik	0.121877	1.06707	4.08046	0.261508	0.7937		No-change	0	1	0	0	0	0	0	0	0	0	1.09689	0	0	0	0	0	0	0
1700083H02Rik	0						No-change	0	0	0	0	0	0	0	0	0	0	0	0	0	0	0	0	0	0
1700084C06Rik	0.354798	0	3.7468	0	1		No-change	0	0	0	0	0	3	0	0	0	0	0	0	0	0	3.19319	0	0	0
1700084D21Rik	0						No-change	0	0	0	0	0	0	0	0	0	0	0	0	0	0	0	0	0	0
1700084E18Rik	13.6309	-0.369527	0.513695	-0.719351	0.471925		No-change	9	13	14	12	11	15	11	26	13	9.30607	14.2596	12.8439	11.5799	11.749	15.9659	10.3929	24.2478	12.333
1700084F23Rik	0						No-change	0	0	0	0	0	0	0	0	0	0	0	0	0	0	0	0	0	0
1700084J12Rik	0.645602	1.5461	2.4529	0.630314	0.528489		No-change	0	1	2	2	0	0	0	0	1	0	1.09689	1.83484	1.92999	0	0	0	0	0.948696
1700084M14Rik	0						No-change	0	0	0	0	0	0	0	0	0	0	0	0	0	0	0	0	0	0
1700085C21Rik	0						No-change	0	0	0	0	0	0	0	0	0	0	0	0	0	0	0	0	0	0
1700085D07Rik	0						No-change	0	0	0	0	0	0	0	0	0	0	0	0	0	0	0	0	0	0
1700086D15Rik	4.82251	-0.461075	0.883915	-0.521629	0.601929		No-change	5	1	5	7	6	4	5	2	9	5.17004	1.09689	4.58711	6.75495	6.40856	4.25758	4.72403	1.86522	8.53826
1700086L19Rik	0.325923	-1.74046	3.50688	-0.496298	0.619684		No-change	0	0	0	0	1	0	0	2	0	0	0	0	0	1.06809	0	0	1.86522	0
1700086O06Rik	8.15196	0.185883	0.681262	0.272851	0.784967		No-change	9	7	14	9	0	8	8	12	8	9.30607	7.67823	12.8439	8.68493	0	8.51516	7.55845	11.1913	7.58956
1700086P04Rik	10.7633	0.209592	0.554992	0.377649	0.705691		No-change	11	14	16	6	3	10	9	12	17	11.3741	15.3565	14.6787	5.78996	3.20428	10.644	8.50326	11.1913	16.1278
1700087I21Rik	2.33973	0.158341	1.40136	0.112991	0.910037		No-change	2	3	0	7	3	1	1	4	0	2.06801	3.29067	0	6.75495	3.20428	1.0644	0.944806	3.73043	0
1700087M22Rik	0						No-change	0	0	0	0	0	0	0	0	0	0	0	0	0	0	0	0	0	0
1700088E04Rik	16.327	-0.640334	0.48298	-1.3258	0.184907		No-change	17	10	8	21	22	11	21	19	19	17.5781	10.9689	7.33937	20.2648	23.498	11.7083	19.8409	17.7196	18.0252
1700091H14Rik	0						No-change	0	0	0	0	0	0	0	0	0	0	0	0	0	0	0	0	0	0
1700092C02Rik	0						No-change	0	0	0	0	0	0	0	0	0	0	0	0	0	0	0	0	0	0
1700092C10Rik	0						No-change	0	0	0	0	0	0	0	0	0	0	0	0	0	0	0	0	0	0
1700092C17Rik	0						No-change	0	0	0	0	0	0	0	0	0	0	0	0	0	0	0	0	0	0
1700092E16Rik	0						No-change	0	0	0	0	0	0	0	0	0	0	0	0	0	0	0	0	0	0
1700092E19Rik	0.210821	-1.76127	4.03694	-0.436288	0.662628		No-change	0	0	0	0	0	0	0	0	2	0	0	0	0	0	0	0	0	1.89739
1700092K14Rik	0						No-change	0	0	0	0	0	0	0	0	0	0	0	0	0	0	0	0	0	0
1700092M07Rik	1.74217	-0.11498	1.29892	-0.0885197	0.929464		No-change	2	2	2	2	1	0	2	3	2	2.06801	2.19378	1.83484	1.92999	1.06809	0	1.88961	2.79782	1.89739
1700093J21Rik	0.103623	-0.856472	4.08046	-0.209896	0.833749		No-change	0	0	0	0	0	0	0	1	0	0	0	0	0	0	0	0	0.932608	0
1700093K21Rik	2.82058	0.58846	1.15326	0.51026	0.609869		No-change	6	0	7	0	3	1	4	2	3	6.20404	0	6.42195	0	3.20428	1.0644	3.77923	1.86522	2.84609
1700094D03Rik	4.52714	-0.583279	0.878054	-0.664286	0.506507		No-change	4	2	4	3	6	6	3	7	6	4.13603	2.19378	3.66969	2.89498	6.40856	6.38637	2.83442	6.52826	5.69217
1700094J05Rik	0						No-change	0	0	0	0	0	0	0	0	0	0	0	0	0	0	0	0	0	0
1700094M23Rik	0.11489	1.06707	4.08046	0.261508	0.7937		No-change	1	0	0	0	0	0	0	0	0	1.03401	0	0	0	0	0	0	0	0
1700094M24Rik	0						No-change	0	0	0	0	0	0	0	0	0	0	0	0	0	0	0	0	0	0
1700095A13Rik	0						No-change	0	0	0	0	0	0	0	0	0	0	0	0	0	0	0	0	0	0
1700095A21Rik	0.309282	0.883033	3.57736	0.246839	0.805033		No-change	0	0	2	0	0	0	0	0	1	0	0	1.83484	0	0	0	0	0	0.948696
1700095B10Rik	0						No-change	0	0	0	0	0	0	0	0	0	0	0	0	0	0	0	0	0	0
1700095J03Rik	0.670968	1.12444	2.17611	0.516718	0.605353		No-change	1	2	1	0	0	0	1	0	1	1.03401	2.19378	0.917422	0	0	0	0.944806	0	0.948696
1700095J07Rik	0.103623	-0.856472	4.08046	-0.209896	0.833749		No-change	0	0	0	0	0	0	0	1	0	0	0	0	0	0	0	0	0.932608	0
1700095J12Rik	0						No-change	0	0	0	0	0	0	0	0	0	0	0	0	0	0	0	0	0	0
1700095K22Rik	0						No-change	0	0	0	0	0	0	0	0	0	0	0	0	0	0	0	0	0	0
1700096J18Rik	0.321664	0	3.87665	0	1		No-change	0	0	0	3	0	0	0	0	0	0	0	0	2.89498	0	0	0	0	0
1700096K18Rik	87.6782	0.241006	0.194077	1.24181	0.214308		No-change	99	89	113	82	64	76	91	98	84	102.367	97.6232	103.669	79.1294	68.3579	80.894	85.9774	91.3956	79.6904
1700097M23Rik	0.11489	1.06707	4.08046	0.261508	0.7937		No-change	1	0	0	0	0	0	0	0	0	1.03401	0	0	0	0	0	0	0	0
1700097N02Rik	464.438	-0.141231	0.0996112	-1.41782	0.156242	0.447469	No-change	382	427	478	524	453	426	509	542	473	394.991	468.372	438.528	505.656	483.846	453.432	480.906	505.474	448.733
1700099I09Rik	0						No-change	0	0	0	0	0	0	0	0	0	0	0	0	0	0	0	0	0	0
1700100I10Rik	0						No-change	0	0	0	0	0	0	0	0	0	0	0	0	0	0	0	0	0	0
1700100L14Rik	0						No-change	0	0	0	0	0	0	0	0	0	0	0	0	0	0	0	0	0	0
1700101I11Rik	0.105411	-0.856472	4.08046	-0.209896	0.833749		No-change	0	0	0	0	0	0	0	0	1	0	0	0	0	0	0	0	0	0.948696
1700101I19Rik	0						No-change	0	0	0	0	0	0	0	0	0	0	0	0	0	0	0	0	0	0
1700101O22Rik	0						No-change	0	0	0	0	0	0	0	0	0	0	0	0	0	0	0	0	0	0
1700102F20Rik	0						No-change	0	0	0	0	0	0	0	0	0	0	0	0	0	0	0	0	0	0
1700102H20Rik	3.26615	1.57227	1.16323	1.35164	0.17649		No-change	2	5	4	5	6	3	0	3	1	2.06801	5.48445	3.66969	4.82496	6.40856	3.19319	0	2.79782	0.948696
1700102P08Rik	14.1869	-0.525342	0.497003	-1.05702	0.290502		No-change	9	15	10	19	12	11	14	21	18	9.30607	16.4534	9.17422	18.3349	12.8171	11.7083	13.2273	19.5848	17.0765
1700104B16Rik	4.19369	-0.0332344	0.88498	-0.0375539	0.970043		No-change	7	7	3	0	0	2	8	3	8	7.23805	7.67823	2.75226	0	0	2.12879	7.55845	2.79782	7.58956
1700104L18Rik	0						No-change	0	0	0	0	0	0	0	0	0	0	0	0	0	0	0	0	0	0
1700105G05Rik	0						No-change	0	0	0	0	0	0	0	0	0	0	0	0	0	0	0	0	0	0
1700105P06Rik	21.6688	-0.0956076	0.490879	-0.194768	0.845574		No-change	17	15	27	46	6	21	20	26	21	17.5781	16.4534	24.7704	44.3897	6.40856	22.3523	18.8961	24.2478	19.9226
1700106O07Rik	0						No-change	0	0	0	0	0	0	0	0	0	0	0	0	0	0	0	0	0	0
1700108F19Rik	10.0421	-0.0783561	0.599491	-0.130704	0.896009		No-change	11	7	15	7	3	12	7	15	15	11.3741	7.67823	13.7613	6.75495	3.20428	12.7727	6.61365	13.9891	14.2304
1700108J01Rik	0						No-change	0	0	0	0	0	0	0	0	0	0	0	0	0	0	0	0	0	0
1700108N06Rik	0						No-change	0	0	0	0	0	0	0	0	0	0	0	0	0	0	0	0	0	0
1700108N11Rik	0.309282	0.883033	3.57736	0.246839	0.805033		No-change	0	0	2	0	0	0	0	0	1	0	0	1.83484	0	0	0	0	0	0.948696
1700109G14Rik	0						No-change	0	0	0	0	0	0	0	0	0	0	0	0	0	0	0	0	0	0
1700109G15Rik	0.118677	0	4.08046	0	1		No-change	0	0	0	0	1	0	0	0	0	0	0	0	0	1.06809	0	0	0	0
1700109H08Rik	6.375	0.448639	0.757756	0.592063	0.553809		No-change	14	2	7	8	4	5	7	5	6	14.4761	2.19378	6.42195	7.71994	4.27237	5.32198	6.61365	4.66304	5.69217
1700109I08Rik	0						No-change	0	0	0	0	0	0	0	0	0	0	0	0	0	0	0	0	0	0
1700109K24Rik	1.24147	0.526799	1.71125	0.307845	0.7582		No-change	2	1	1	0	3	1	2	1	0	2.06801	1.09689	0.917422	0	3.20428	1.0644	1.88961	0.932608	0
1700110C19Rik	0						No-change	0	0	0	0	0	0	0	0	0	0	0	0	0	0	0	0	0	0
1700110I01Rik	0						No-change	0	0	0	0	0	0	0	0	0	0	0	0	0	0	0	0	0	0
1700110I07Rik	0						No-change	0	0	0	0	0	0	0	0	0	0	0	0	0	0	0	0	0	0
1700110K17Rik	0						No-change	0	0	0	0	0	0	0	0	0	0	0	0	0	0	0	0	0	0
1700111E14Rik	0						No-change	0	0	0	0	0	0	0	0	0	0	0	0	0	0	0	0	0	0
1700111N16Rik	0						No-change	0	0	0	0	0	0	0	0	0	0	0	0	0	0	0	0	0	0
1700112D23Rik	0.329333	1.06709	3.535	0.301864	0.762756		No-change	1	0	0	2	0	0	0	0	0	1.03401	0	0	1.92999	0	0	0	0	0
1700112H15Rik	0						No-change	0	0	0	0	0	0	0	0	0	0	0	0	0	0	0	0	0	0
1700112J05Rik	0						No-change	0	0	0	0	0	0	0	0	0	0	0	0	0	0	0	0	0	0
1700112J16Rik	0.891211	-1.38105	2.19097	-0.630335	0.528475		No-change	0	0	1	0	1	3	1	0	2	0	0	0.917422	0	1.06809	3.19319	0.944806	0	1.89739
1700112K13Rik	0						No-change	0	0	0	0	0	0	0	0	0	0	0	0	0	0	0	0	0	0
1700112L15Rik	0						No-change	0	0	0	0	0	0	0	0	0	0	0	0	0	0	0	0	0	0
1700112M02Rik	0						No-change	0	0	0	0	0	0	0	0	0	0	0	0	0	0	0	0	0	0
1700113A16Rik	32.0329	0.298497	0.360993	0.826877	0.408307		No-change	36	42	37	18	21	34	19	42	40	37.2243	46.0694	33.9446	17.3699	22.4299	36.1894	17.9513	39.1695	37.9478
1700113B09Rik	3.13842	-0.14333	1.0786	-0.132885	0.894284		No-change	3	5	1	1	4	3	3	7	1	3.10202	5.48445	0.917422	0.964993	4.27237	3.19319	2.83442	6.52826	0.948696
1700113B19Rik	0						No-change	0	0	0	0	0	0	0	0	0	0	0	0	0	0	0	0	0	0
1700113H08Rik	0						No-change	0	0	0	0	0	0	0	0	0	0	0	0	0	0	0	0	0	0
1700116B05Rik	0.209034	-1.75057	4.03789	-0.433536	0.664625		No-change	0	0	0	0	0	0	0	1	1	0	0	0	0	0	0	0	0.932608	0.948696
1700116H05Rik	0.236766	2.02578	3.92937	0.515549	0.606169		No-change	1	1	0	0	0	0	0	0	0	1.03401	1.09689	0	0	0	0	0	0	0
1700119H24Rik	0.118677	0	4.08046	0	1		No-change	0	0	0	0	1	0	0	0	0	0	0	0	0	1.06809	0	0	0	0
1700119I11Rik	0						No-change	0	0	0	0	0	0	0	0	0	0	0	0	0	0	0	0	0	0
1700120B22Rik	0.461166	1.95476	2.92189	0.669005	0.503493		No-change	0	1	1	0	2	0	0	0	0	0	1.09689	0.917422	0	2.13619	0	0	0	0
1700120C14Rik	17.6765	0.197621	0.464983	0.425007	0.670832		No-change	28	20	12	12	19	11	17	25	15	28.9522	21.9378	11.0091	11.5799	20.2938	11.7083	16.0617	23.3152	14.2304
1700120C18Rik	0						No-change	0	0	0	0	0	0	0	0	0	0	0	0	0	0	0	0	0	0
1700120E14Rik	0						No-change	0	0	0	0	0	0	0	0	0	0	0	0	0	0	0	0	0	0
1700120G07Rik	0						No-change	0	0	0	0	0	0	0	0	0	0	0	0	0	0	0	0	0	0
1700120G11Rik	0						No-change	0	0	0	0	0	0	0	0	0	0	0	0	0	0	0	0	0	0
1700120K04Rik	0						No-change	0	0	0	0	0	0	0	0	0	0	0	0	0	0	0	0	0	0
1700120O09Rik	0						No-change	0	0	0	0	0	0	0	0	0	0	0	0	0	0	0	0	0	0
1700121C08Rik	0						No-change	0	0	0	0	0	0	0	0	0	0	0	0	0	0	0	0	0	0
1700121L03Rik	0.209034	-1.75057	4.03789	-0.433536	0.664625		No-change	0	0	0	0	0	0	0	1	1	0	0	0	0	0	0	0	0.932608	0.948696
1700121L16Rik	0						No-change	0	0	0	0	0	0	0	0	0	0	0	0	0	0	0	0	0	0
1700121N20Rik	0.103623	-0.856472	4.08046	-0.209896	0.833749		No-change	0	0	0	0	0	0	0	1	0	0	0	0	0	0	0	0	0.932608	0
1700122C19Rik	1.33027	0.512683	1.62585	0.315332	0.752509		No-change	3	0	1	2	1	2	1	1	1	3.10202	0	0.917422	1.92999	1.06809	2.12879	0.944806	0.932608	0.948696
1700122D07Rik	0						No-change	0	0	0	0	0	0	0	0	0	0	0	0	0	0	0	0	0	0
1700122E12Rik	0.463387	0.1053	2.97214	0.0354292	0.971738		No-change	0	1	0	0	0	2	1	0	0	0	1.09689	0	0	0	2.12879	0.944806	0	0
1700122H20Rik	0						No-change	0	0	0	0	0	0	0	0	0	0	0	0	0	0	0	0	0	0
1700122O11Rik	0.342177	1.05873	3.18846	0.332052	0.73985		No-change	1	1	0	0	0	0	0	0	1	1.03401	1.09689	0	0	0	0	0	0	0.948696
1700123J17Rik	1.08473	1.39052	1.80965	0.768392	0.442254		No-change	1	1	3	2	1	0	0	1	1	1.03401	1.09689	2.75226	1.92999	1.06809	0	0	0.932608	0.948696
1700123K08Rik	0						No-change	0	0	0	0	0	0	0	0	0	0	0	0	0	0	0	0	0	0
1700123L14Rik	0						No-change	0	0	0	0	0	0	0	0	0	0	0	0	0	0	0	0	0	0
1700123M08Rik	0.982289	-3.335	2.01434	-1.65563	0.0977972		No-change	0	0	0	0	2	1	1	3	2	0	0	0	0	2.13619	1.0644	0.944806	2.79782	1.89739
1700123O12Rik	0						No-change	0	0	0	0	0	0	0	0	0	0	0	0	0	0	0	0	0	0
1700123O20Rik	285.199	-0.0206557	0.117915	-0.175174	0.860943	0.949992	No-change	270	242	300	304	274	309	318	276	289	279.182	265.447	275.226	293.358	292.657	328.898	300.448	257.4	274.173
1700123O21Rik	0						No-change	0	0	0	0	0	0	0	0	0	0	0	0	0	0	0	0	0	0
1700124L16Rik	8.97075	0.499405	0.668504	0.747049	0.455034		No-change	7	12	14	16	3	5	12	9	4	7.23805	13.1627	12.8439	15.4399	3.20428	5.32198	11.3377	8.39347	3.79478
1700124M09Rik	0						No-change	0	0	0	0	0	0	0	0	0	0	0	0	0	0	0	0	0	0
1700125G02Rik	0.105411	-0.856472	4.08046	-0.209896	0.833749		No-change	0	0	0	0	0	0	0	0	1	0	0	0	0	0	0	0	0	0.948696
1700125G22Rik	1.90708	-1.10078	1.58889	-0.6928	0.488435		No-change	3	0	0	0	6	1	1	3	3	3.10202	0	0	0	6.40856	1.0644	0.944806	2.79782	2.84609
1700125H03Rik	0						No-change	0	0	0	0	0	0	0	0	0	0	0	0	0	0	0	0	0	0
1700125H20Rik	0.87651	2.95466	2.36343	1.25016	0.211242		No-change	0	2	2	4	0	0	0	0	0	0	2.19378	1.83484	3.85997	0	0	0	0	0
1700126A01Rik	0						No-change	0	0	0	0	0	0	0	0	0	0	0	0	0	0	0	0	0	0
1700126G02Rik	0.422589	-2.34252	2.92507	-0.800843	0.423223		No-change	0	0	0	1	0	0	2	0	1	0	0	0	0.964993	0	0	1.88961	0	0.948696
1700126H18Rik	0						No-change	0	0	0	0	0	0	0	0	0	0	0	0	0	0	0	0	0	0
1700127F24Rik	0						No-change	0	0	0	0	0	0	0	0	0	0	0	0	0	0	0	0	0	0
1700128A07Rik	0						No-change	0	0	0	0	0	0	0	0	0	0	0	0	0	0	0	0	0	0
1700128E19Rik	0.236943	0	3.97554	0	1		No-change	0	0	0	0	1	1	0	0	0	0	0	0	0	1.06809	1.0644	0	0	0
1700128F08Rik	0						No-change	0	0	0	0	0	0	0	0	0	0	0	0	0	0	0	0	0	0
1700128I11Rik	0						No-change	0	0	0	0	0	0	0	0	0	0	0	0	0	0	0	0	0	0
1700129C05Rik	0						No-change	0	0	0	0	0	0	0	0	0	0	0	0	0	0	0	0	0	0
1700129L04Rik	0						No-change	0	0	0	0	0	0	0	0	0	0	0	0	0	0	0	0	0	0
1810006J02Rik	0						No-change	0	0	0	0	0	0	0	0	0	0	0	0	0	0	0	0	0	0
1810007C17Rik	0						No-change	0	0	0	0	0	0	0	0	0	0	0	0	0	0	0	0	0	0
1810007D17Rik	0						No-change	0	0	0	0	0	0	0	0	0	0	0	0	0	0	0	0	0	0
1810008B01Rik	0						No-change	0	0	0	0	0	0	0	0	0	0	0	0	0	0	0	0	0	0
1810008I18Rik	0						No-change	0	0	0	0	0	0	0	0	0	0	0	0	0	0	0	0	0	0
1810009A15Rik	749.467	-0.085216	0.092137	-0.924884	0.355026	0.657441	No-change	730	684	780	837	638	639	899	750	850	754.825	750.273	715.589	807.699	681.443	680.148	849.381	699.456	806.391
1810009J06Rik	0.118266	0	4.08046	0	1		No-change	0	0	0	0	0	1	0	0	0	0	0	0	0	0	1.0644	0	0	0
1810010H24Rik	34.267	-0.25131	0.317557	-0.791384	0.42872		No-change	30	26	35	44	36	25	36	42	38	31.0202	28.5191	32.1098	42.4597	38.4513	26.6099	34.013	39.1695	36.0504
1810010K12Rik	0						No-change	0	0	0	0	0	0	0	0	0	0	0	0	0	0	0	0	0	0
1810012K08Rik	1.59277	2.7948	1.85461	1.50695	0.131824		No-change	5	0	2	0	3	3	0	1	0	5.17004	0	1.83484	0	3.20428	3.19319	0	0.932608	0
1810012K16Rik	0.321664	0	3.87665	0	1		No-change	0	0	0	3	0	0	0	0	0	0	0	0	2.89498	0	0	0	0	0
1810013D15Rik	3.90382	-0.321528	0.99711	-0.32246	0.747104		No-change	5	1	7	0	5	1	10	3	4	5.17004	1.09689	6.42195	0	5.34046	1.0644	9.44806	2.79782	3.79478
1810013L24Rik	1281.58	-0.0345659	0.0790693	-0.437159	0.661996	0.859267	No-change	1205	1197	1344	1329	1239	1178	1497	1438	1188	1245.98	1312.98	1233.01	1282.48	1323.37	1253.86	1414.38	1341.09	1127.05
1810014B01Rik	61.1092	-0.0207127	0.243163	-0.0851804	0.932118		No-change	64	52	67	76	54	44	59	69	71	66.1765	57.0383	61.4672	73.3394	57.677	46.8334	55.7436	64.35	67.3574
1810014P07Rik	0						No-change	0	0	0	0	0	0	0	0	0	0	0	0	0	0	0	0	0	0
1810017P11Rik	0.118677	0	4.08046	0	1		No-change	0	0	0	0	1	0	0	0	0	0	0	0	0	1.06809	0	0	0	0
1810018F18Rik	0						No-change	0	0	0	0	0	0	0	0	0	0	0	0	0	0	0	0	0	0
1810019D21Rik	12.1881	0.179966	0.514257	0.349954	0.726373		No-change	12	15	14	7	12	11	13	15	11	12.4081	16.4534	12.8439	6.75495	12.8171	11.7083	12.2825	13.9891	10.4357
1810019N24Rik	1.44095	2.32073	1.84546	1.25754	0.20856		No-change	1	2	2	5	2	0	1	0	0	1.03401	2.19378	1.83484	4.82496	2.13619	0	0.944806	0	0
1810020O05Rik	29.8189	0.250966	0.343781	0.730017	0.46538		No-change	27	34	33	31	23	36	23	29	33	27.9182	37.2943	30.2749	29.9148	24.5661	38.3182	21.7305	27.0456	31.307
1810021B22Rik	2.40765	-0.640258	1.18107	-0.542099	0.58775		No-change	0	3	3	2	2	2	2	3	5	0	3.29067	2.75226	1.92999	2.13619	2.12879	1.88961	2.79782	4.74348
1810024B03Rik	92.5507	0.20334	0.200951	1.01189	0.311589		No-change	78	87	116	108	94	94	98	90	73	80.6526	95.4295	106.421	104.219	100.401	100.053	92.591	83.9347	69.2548
1810028F09Rik	0						No-change	0	0	0	0	0	0	0	0	0	0	0	0	0	0	0	0	0	0
1810030O07Rik	543.251	-0.174459	0.102231	-1.70651	0.0879129	0.334415	No-change	526	477	463	630	489	551	576	595	613	543.888	523.217	424.766	607.945	522.297	586.482	544.209	554.902	581.55
1810034E14Rik	1.53742	-2.01187	1.67298	-1.20256	0.229145		No-change	0	2	0	0	1	2	3	5	1	0	2.19378	0	0	1.06809	2.12879	2.83442	4.66304	0.948696
1810035K13Rik	0						No-change	0	0	0	0	0	0	0	0	0	0	0	0	0	0	0	0	0	0
1810037I17Rik	2327.97	0.0924681	0.15769	0.586391	0.557613	0.799554	No-change	2300	2270	2748	2542	1993	1926	2873	1926	2551	2378.22	2489.94	2521.07	2453.01	2128.71	2050.02	2714.43	1796.2	2420.12
1810041H14Rik	0.209034	-1.75057	4.03789	-0.433536	0.664625		No-change	0	0	0	0	0	0	0	1	1	0	0	0	0	0	0	0	0.932608	0.948696
1810044D09Rik	36.0626	-0.0252284	0.310191	-0.0813321	0.935178		No-change	39	32	35	31	38	35	47	37	32	40.3263	35.1005	32.1098	29.9148	40.5875	37.2538	44.4059	34.5065	30.3583
1810044K17Rik	0						No-change	0	0	0	0	0	0	0	0	0	0	0	0	0	0	0	0	0	0
1810046K07Rik	0.334758	1.02566	3.47237	0.295377	0.767706		No-change	2	0	0	0	0	0	1	0	0	2.06801	0	0	0	0	0	0.944806	0	0
1810049I09Rik	0						No-change	0	0	0	0	0	0	0	0	0	0	0	0	0	0	0	0	0	0
1810049J17Rik	162.73	0.179539	0.180931	0.992307	0.321048		No-change	155	179	205	174	144	110	185	126	199	160.271	196.343	188.071	167.909	153.805	117.083	174.789	117.509	188.79
1810053B23Rik	0						No-change	0	0	0	0	0	0	0	0	0	0	0	0	0	0	0	0	0	0
1810055G02Rik	1807.03	0.32484	0.0840072	3.86681	0.000110267	0.00589935	No-change	2074	1609	2180	1734	1831	1884	1752	1536	1720	2144.53	1764.9	1999.98	1673.3	1955.68	2005.32	1655.3	1432.49	1631.76
1810058I24Rik	1907.56	0.0718089	0.0583787	1.23005	0.218677	0.524435	No-change	1806	1741	2108	2164	1823	1867	1979	1923	1867	1867.42	1909.69	1933.92	2088.24	1947.13	1987.23	1869.77	1793.41	1771.21
1810058N15Rik	0						No-change	0	0	0	0	0	0	0	0	0	0	0	0	0	0	0	0	0	0
1810059C17Rik	0						No-change	0	0	0	0	0	0	0	0	0	0	0	0	0	0	0	0	0	0
1810059H22Rik	10.7568	0.00969156	0.58007	0.0167076	0.98667		No-change	6	12	13	18	7	9	14	10	9	6.20404	13.1627	11.9265	17.3699	7.47665	9.57956	13.2273	9.32608	8.53826
1810062G17Rik	0.439126	0.961639	2.77969	0.345952	0.729379		No-change	1	0	1	0	1	0	0	1	0	1.03401	0	0.917422	0	1.06809	0	0	0.932608	0
1810062O18Rik	0.95875	-0.345488	1.9585	-0.176405	0.859976		No-change	0	1	2	2	0	0	3	1	0	0	1.09689	1.83484	1.92999	0	0	2.83442	0.932608	0
1810063I02Rik	2.4316	3.67176	1.54156	2.38185	0.0172259		No-change	3	3	7	4	2	2	1	0	0	3.10202	3.29067	6.42195	3.85997	2.13619	2.12879	0.944806	0	0
1810064F22Rik	0						No-change	0	0	0	0	0	0	0	0	0	0	0	0	0	0	0	0	0	0
1810065E05Rik	0						No-change	0	0	0	0	0	0	0	0	0	0	0	0	0	0	0	0	0	0
1810073O08Rik	0.227287	0.105293	4.03245	0.0261114	0.979168		No-change	0	1	0	0	0	0	0	0	1	0	1.09689	0	0	0	0	0	0	0.948696
2010001A14Rik	13.3595	-0.23208	0.503251	-0.461162	0.644682		No-change	14	15	12	6	9	13	21	12	19	14.4761	16.4534	11.0091	5.78996	9.61284	13.8371	19.8409	11.1913	18.0252
2010001K21Rik	7.099	0.558779	0.707417	0.789886	0.429594		No-change	5	7	16	6	3	8	10	5	5	5.17004	7.67823	14.6787	5.78996	3.20428	8.51516	9.44806	4.66304	4.74348
2010001M07Rik	0						No-change	0	0	0	0	0	0	0	0	0	0	0	0	0	0	0	0	0	0
2010003K11Rik	0.11489	1.06707	4.08046	0.261508	0.7937		No-change	1	0	0	0	0	0	0	0	0	1.03401	0	0	0	0	0	0	0	0
2010007H06Rik	1.74805	-1.50081	1.56988	-0.956002	0.339071		No-change	1	0	1	4	2	2	1	2	3	1.03401	0	0.917422	3.85997	2.13619	2.12879	0.944806	1.86522	2.84609
2010008C14Rik	16.5363	0.319164	0.447081	0.713885	0.475298		No-change	22	25	15	12	12	9	18	15	21	22.7482	27.4223	13.7613	11.5799	12.8171	9.57956	17.0065	13.9891	19.9226
2010009K17Rik	0						No-change	0	0	0	0	0	0	0	0	0	0	0	0	0	0	0	0	0	0
2010010A06Rik	0.432932	-0.798344	2.97472	-0.268377	0.78841		No-change	1	0	0	1	0	0	0	0	2	1.03401	0	0	0.964993	0	0	0	0	1.89739
2010013B24Rik	0.445368	0.161194	2.70517	0.0595876	0.952484		No-change	1	1	0	0	0	0	1	1	0	1.03401	1.09689	0	0	0	0	0.944806	0.932608	0
2010016I18Rik	0						No-change	0	0	0	0	0	0	0	0	0	0	0	0	0	0	0	0	0	0
2010103J01Rik	0.209957	-1.75611	4.0374	-0.434961	0.66359		No-change	0	0	0	0	0	0	2	0	0	0	0	0	0	0	0	1.88961	0	0
2010106C02Rik	0						No-change	0	0	0	0	0	0	0	0	0	0	0	0	0	0	0	0	0	0
2010106E10Rik	0						No-change	0	0	0	0	0	0	0	0	0	0	0	0	0	0	0	0	0	0
2010106G04Rik	0						No-change	0	0	0	0	0	0	0	0	0	0	0	0	0	0	0	0	0	0
2010109A12Rik	0.223655	-0.856464	4.05758	-0.211077	0.832827		No-change	0	0	0	0	1	0	1	0	0	0	0	0	0	1.06809	0	0.944806	0	0
2010109P13Rik	0						No-change	0	0	0	0	0	0	0	0	0	0	0	0	0	0	0	0	0	0
2010110E17Rik	0.331834	-0.794157	3.48348	-0.227978	0.819663		No-change	0	1	0	0	0	0	2	0	0	0	1.09689	0	0	0	0	1.88961	0	0
2010110G14Rik	0						No-change	0	0	0	0	0	0	0	0	0	0	0	0	0	0	0	0	0	0
2010110K18Rik	20.1434	-0.410307	0.420504	-0.975751	0.329188		No-change	25	12	14	22	20	17	27	25	21	25.8502	13.1627	12.8439	21.2298	21.3619	18.0947	25.5098	23.3152	19.9226
2010203P06Rik	0						No-change	0	0	0	0	0	0	0	0	0	0	0	0	0	0	0	0	0	0
2010204K13Rik	357.39	0.104833	0.113183	0.926222	0.354331	0.657156	No-change	337	348	414	384	320	340	413	366	317	348.461	381.718	379.813	370.557	341.79	361.894	390.205	341.335	300.737
2010308F09Rik	0.11489	1.06707	4.08046	0.261508	0.7937		No-change	1	0	0	0	0	0	0	0	0	1.03401	0	0	0	0	0	0	0	0
2010309G21Rik	0.118266	0	4.08046	0	1		No-change	0	0	0	0	0	1	0	0	0	0	0	0	0	0	1.0644	0	0	0
2010310C07Rik	0						No-change	0	0	0	0	0	0	0	0	0	0	0	0	0	0	0	0	0	0
2010315B03Rik	7.88338	-0.166942	0.668492	-0.249729	0.802797		No-change	6	7	6	10	6	13	6	8	9	6.20404	7.67823	5.50453	9.64993	6.40856	13.8371	5.66884	7.46087	8.53826
2010320M18Rik	113.028	-0.240878	0.172762	-1.39428	0.163233		No-change	108	109	126	79	87	86	155	146	134	111.673	119.561	115.595	76.2344	92.9241	91.538	146.445	136.161	127.125
2010320O07Rik	0						No-change	0	0	0	0	0	0	0	0	0	0	0	0	0	0	0	0	0	0
2200002A13Rik	0						No-change	0	0	0	0	0	0	0	0	0	0	0	0	0	0	0	0	0	0
2200002D01Rik	44.7304	-0.0391543	0.297626	-0.131555	0.895336		No-change	41	46	46	32	42	50	65	40	42	42.3943	50.457	42.2014	30.8798	44.8599	53.2198	61.4124	37.3043	39.8452
2200002J24Rik	0.219868	0.105293	4.08046	0.0258043	0.979413		No-change	1	0	0	0	0	0	1	0	0	1.03401	0	0	0	0	0	0.944806	0	0
2200007N16Rik	0						No-change	0	0	0	0	0	0	0	0	0	0	0	0	0	0	0	0	0	0
2210009P08Rik	0						No-change	0	0	0	0	0	0	0	0	0	0	0	0	0	0	0	0	0	0
2210010C04Rik	0.326868	-1.74837	3.24037	-0.539559	0.589501		No-change	0	0	0	0	0	1	1	1	0	0	0	0	0	0	1.0644	0.944806	0.932608	0
2210011K15Rik	0.2223	-0.856464	4.06712	-0.210582	0.833213		No-change	0	0	0	0	1	0	0	1	0	0	0	0	0	1.06809	0	0	0.932608	0
2210016F16Rik	463.139	-0.0143791	0.108047	-0.133083	0.894128	0.961749	No-change	461	394	578	494	395	352	529	486	530	476.677	432.175	530.27	476.706	421.897	374.667	499.803	453.248	502.809
2210016L21Rik	815.794	0.0321615	0.0768575	0.418456	0.675614	0.865108	No-change	726	725	907	881	818	858	818	814	838	750.689	795.245	832.101	850.158	873.7	913.251	772.852	759.143	795.007
2210017I01Rik	0.105411	-0.856472	4.08046	-0.209896	0.833749		No-change	0	0	0	0	0	0	0	0	1	0	0	0	0	0	0	0	0	0.948696
2210020O09Rik	0						No-change	0	0	0	0	0	0	0	0	0	0	0	0	0	0	0	0	0	0
2210039B01Rik	0.345532	0.105297	3.22872	0.0326127	0.973983		No-change	0	1	0	0	1	0	1	0	0	0	1.09689	0	0	1.06809	0	0.944806	0	0
2210404E10Rik	0						No-change	0	0	0	0	0	0	0	0	0	0	0	0	0	0	0	0	0	0
2210406H18Rik	0.35882	1.06709	3.19546	0.333939	0.738425		No-change	0	1	0	0	1	1	0	0	0	0	1.09689	0	0	1.06809	1.0644	0	0	0
2210406O10Rik	3.72565	0.0981963	0.923912	0.106283	0.915358		No-change	3	4	5	5	3	2	2	5	5	3.10202	4.38756	4.58711	4.82496	3.20428	2.12879	1.88961	4.66304	4.74348
2210408F21Rik	0.640204	0.90832	2.53566	0.358219	0.72018		No-change	0	0	2	2	0	1	0	1	0	0	0	1.83484	1.92999	0	1.0644	0	0.932608	0
2210408I21Rik	38.7728	0.12963	0.31765	0.408091	0.683207		No-change	28	36	54	51	38	31	35	49	31	28.9522	39.4881	49.5408	49.2146	40.5875	32.9962	33.0682	45.6978	29.4096
2210409D07Rik	0						No-change	0	0	0	0	0	0	0	0	0	0	0	0	0	0	0	0	0	0
2210409E12Rik	117.69	-0.137621	0.188832	-0.728803	0.466122		No-change	114	77	142	106	114	127	136	130	124	117.877	84.4606	130.274	102.289	121.763	135.178	128.494	121.239	117.638
2210411M09Rik	0						No-change	0	0	0	0	0	0	0	0	0	0	0	0	0	0	0	0	0	0
2210412B16Rik	10.6234	0.116363	0.627801	0.185349	0.852955		No-change	13	8	6	12	6	23	9	10	8	13.4421	8.77512	5.50453	11.5799	6.40856	24.4811	8.50326	9.32608	7.58956
2210414B05Rik	0						No-change	0	0	0	0	0	0	0	0	0	0	0	0	0	0	0	0	0	0
2210414F02Rik	0						No-change	0	0	0	0	0	0	0	0	0	0	0	0	0	0	0	0	0	0
2210417A02Rik	10.1072	0.151258	0.551581	0.274226	0.783911		No-change	11	15	12	8	4	5	12	15	10	11.3741	16.4534	11.0091	7.71994	4.27237	5.32198	11.3377	13.9891	9.48696
2210418O10Rik	180.609	-0.0947815	0.966305	-0.0980865	0.921864		No-change	26	189	244	241	198	220	228	23	266	26.8842	207.312	223.851	232.563	211.482	234.167	215.416	21.45	252.353
2210420H20Rik	0.207246	-1.73982	4.03886	-0.430769	0.666636		No-change	0	0	0	0	0	0	0	2	0	0	0	0	0	0	0	0	1.86522	0
2300002M23Rik	31.7942	-0.391221	0.329221	-1.18832	0.234706		No-change	30	23	28	34	27	33	47	33	34	31.0202	25.2285	25.6878	32.8097	28.8385	35.125	44.4059	30.7761	32.2557
2300003K06Rik	0						No-change	0	0	0	0	0	0	0	0	0	0	0	0	0	0	0	0	0	0
2300009A05Rik	57.3298	-0.000980947	0.262713	-0.00373391	0.997021		No-change	49	54	51	81	52	65	70	51	45	50.6664	59.2321	46.7885	78.1644	55.5408	69.1857	66.1365	47.563	42.6913
2310001H17Rik	3.50618	0.618136	0.97297	0.635308	0.525228		No-change	4	3	6	5	2	3	1	4	4	4.13603	3.29067	5.50453	4.82496	2.13619	3.19319	0.944806	3.73043	3.79478
2310001K20Rik	0						No-change	0	0	0	0	0	0	0	0	0	0	0	0	0	0	0	0	0	0
2310001K24Rik	2.50171	-0.229785	1.13939	-0.201674	0.840171		No-change	4	1	3	2	0	3	4	4	2	4.13603	1.09689	2.75226	1.92999	0	3.19319	3.77923	3.73043	1.89739
2310002D06Rik	0						No-change	0	0	0	0	0	0	0	0	0	0	0	0	0	0	0	0	0	0
2310002F09Rik	2.4054	-1.57517	1.34085	-1.17476	0.240092		No-change	0	3	1	2	1	2	5	0	8	0	3.29067	0.917422	1.92999	1.06809	2.12879	4.72403	0	7.58956
2310002L09Rik	0						No-change	0	0	0	0	0	0	0	0	0	0	0	0	0	0	0	0	0	0
2310003L06Rik	22.255	0.313188	0.381828	0.820233	0.412083		No-change	28	23	24	21	18	22	19	25	21	28.9522	25.2285	22.0181	20.2648	19.2257	23.4167	17.9513	23.3152	19.9226
2310003N18Rik	0						No-change	0	0	0	0	0	0	0	0	0	0	0	0	0	0	0	0	0	0
2310005A03Rik	0						No-change	0	0	0	0	0	0	0	0	0	0	0	0	0	0	0	0	0	0
2310005E17Rik	0						No-change	0	0	0	0	0	0	0	0	0	0	0	0	0	0	0	0	0	0
2310008N11Rik	0						No-change	0	0	0	0	0	0	0	0	0	0	0	0	0	0	0	0	0	0
2310009B15Rik	46.1025	0.0237962	0.288086	0.0826011	0.934169		No-change	35	36	69	55	37	43	53	45	48	36.1903	39.4881	63.3021	53.0746	39.5194	45.769	50.0747	41.9674	45.5374
2310010J17Rik	2.0095	0.151994	1.39537	0.108927	0.91326		No-change	4	3	0	2	2	0	0	3	4	4.13603	3.29067	0	1.92999	2.13619	0	0	2.79782	3.79478
2310011J03Rik	405.684	0.0362344	0.103126	0.35136	0.725318	0.894788	No-change	377	351	473	455	356	416	423	422	408	389.821	385.009	433.94	439.072	380.241	442.788	399.653	393.561	387.068
2310014F06Rik	0.781303	1.11298	2.01769	0.551611	0.581215		No-change	2	1	1	0	1	0	0	1	1	2.06801	1.09689	0.917422	0	1.06809	0	0	0.932608	0.948696
2310015A10Rik	19.8122	-0.292851	0.459952	-0.636699	0.524321		No-change	13	18	24	22	16	16	9	32	31	13.4421	19.744	22.0181	21.2298	17.0895	17.0303	8.50326	29.8435	29.4096
2310015A16Rik	0						No-change	0	0	0	0	0	0	0	0	0	0	0	0	0	0	0	0	0	0
2310015D24Rik	0						No-change	0	0	0	0	0	0	0	0	0	0	0	0	0	0	0	0	0	0
2310015K22Rik	0						No-change	0	0	0	0	0	0	0	0	0	0	0	0	0	0	0	0	0	0
2310016D03Rik	0						No-change	0	0	0	0	0	0	0	0	0	0	0	0	0	0	0	0	0	0
2310016D23Rik	0						No-change	0	0	0	0	0	0	0	0	0	0	0	0	0	0	0	0	0	0
2310016G11Rik	0.105411	-0.856472	4.08046	-0.209896	0.833749		No-change	0	0	0	0	0	0	0	0	1	0	0	0	0	0	0	0	0	0.948696
2310020H05Rik	0						No-change	0	0	0	0	0	0	0	0	0	0	0	0	0	0	0	0	0	0
2310022A10Rik	1782.09	0.151704	0.0578021	2.62454	0.00867661	0.098661	No-change	1816	1678	1979	1937	1667	1761	1771	1803	1714	1877.76	1840.58	1815.58	1869.19	1780.51	1874.4	1673.25	1681.49	1626.06
2310022B05Rik	937.848	0.154988	0.0764594	2.02707	0.0426556	0.234752	No-change	963	917	1003	960	866	982	931	950	903	995.749	1005.85	920.174	926.393	924.968	1045.24	879.615	885.978	856.672
2310026I22Rik	0						No-change	0	0	0	0	0	0	0	0	0	0	0	0	0	0	0	0	0	0
2310026L22Rik	0						No-change	0	0	0	0	0	0	0	0	0	0	0	0	0	0	0	0	0	0
2310030A07Rik	0.842159	-1.79033	2.29058	-0.781602	0.434448		No-change	0	0	1	3	0	0	3	1	0	0	0	0.917422	2.89498	0	0	2.83442	0.932608	0
2310030G06Rik	111.148	0.0866715	0.182266	0.475522	0.634415		No-change	112	111	125	127	95	87	128	123	101	115.809	121.755	114.678	122.554	101.469	92.6024	120.935	114.711	95.8183
2310033P09Rik	466.774	-0.170638	0.123237	-1.38464	0.166164	0.462142	No-change	421	362	454	421	496	573	524	453	515	435.317	397.074	416.509	406.262	529.774	609.898	495.079	422.472	488.578
2310034C09Rik	0						No-change	0	0	0	0	0	0	0	0	0	0	0	0	0	0	0	0	0	0
2310034G01Rik	16.7714	-0.116275	0.446055	-0.260675	0.794343		No-change	15	22	14	17	11	13	18	24	18	15.5101	24.1316	12.8439	16.4049	11.749	13.8371	17.0065	22.3826	17.0765
2310034O05Rik	0.118266	0	4.08046	0	1		No-change	0	0	0	0	0	1	0	0	0	0	0	0	0	0	1.0644	0	0	0
2310039H08Rik	396.905	-0.0192466	0.107082	-0.179738	0.857358	0.949231	No-change	368	333	432	475	360	403	423	438	369	380.515	365.264	396.326	458.371	384.513	428.951	399.653	408.482	350.069
2310039L15Rik	6.08979	0.332815	0.736967	0.451601	0.651556		No-change	8	5	7	6	5	7	8	3	6	8.27206	5.48445	6.42195	5.78996	5.34046	7.45077	7.55845	2.79782	5.69217
2310040G07Rik	0.236943	0	3.97554	0	1		No-change	0	0	0	0	1	1	0	0	0	0	0	0	0	1.06809	1.0644	0	0	0
2310040G24Rik	8.38419	0.200083	0.670512	0.298403	0.765396		No-change	6	8	13	16	3	6	9	10	6	6.20404	8.77512	11.9265	15.4399	3.20428	6.38637	8.50326	9.32608	5.69217
2310043L19Rik	0						No-change	0	0	0	0	0	0	0	0	0	0	0	0	0	0	0	0	0	0
2310043M15Rik	268.226	0.0763308	0.13007	0.586843	0.557309		No-change	279	227	308	277	238	276	275	239	312	288.488	248.994	282.566	267.303	254.206	293.773	259.822	222.893	295.993
2310043O21Rik	0						No-change	0	0	0	0	0	0	0	0	0	0	0	0	0	0	0	0	0	0
2310043P16Rik	4.99269	-0.641081	0.859888	-0.74554	0.455945		No-change	1	5	6	8	2	4	4	10	6	1.03401	5.48445	5.50453	7.71994	2.13619	4.25758	3.77923	9.32608	5.69217
2310044K18Rik	0						No-change	0	0	0	0	0	0	0	0	0	0	0	0	0	0	0	0	0	0
2310046K23Rik	0.107221	0	4.08046	0	1		No-change	0	0	0	1	0	0	0	0	0	0	0	0	0.964993	0	0	0	0	0
2310047D07Rik	0						No-change	0	0	0	0	0	0	0	0	0	0	0	0	0	0	0	0	0	0
2310050C09Rik	0						No-change	0	0	0	0	0	0	0	0	0	0	0	0	0	0	0	0	0	0
2310057J18Rik	0						No-change	0	0	0	0	0	0	0	0	0	0	0	0	0	0	0	0	0	0
2310057M21Rik	338.616	-0.00104585	0.111359	-0.00939171	0.992507	0.997153	No-change	287	325	336	398	330	365	343	332	345	296.76	356.489	308.254	384.067	352.471	388.504	324.069	309.626	327.3
2310057N15Rik	0.101936	1.06707	4.08046	0.261508	0.7937		No-change	0	0	1	0	0	0	0	0	0	0	0	0.917422	0	0	0	0	0	0
2310058D17Rik	6.36399	0.385759	0.725685	0.531579	0.595017		No-change	8	3	10	8	6	6	6	5	6	8.27206	3.29067	9.17422	7.71994	6.40856	6.38637	5.66884	4.66304	5.69217
2310061I04Rik	1162.95	-0.0181517	0.0819454	-0.22151	0.824695	0.938688	No-change	1243	1021	1111	1246	1051	1176	1255	1242	1182	1285.27	1119.93	1019.26	1202.38	1122.57	1251.73	1185.73	1158.3	1121.36
2310061N02Rik	0						No-change	0	0	0	0	0	0	0	0	0	0	0	0	0	0	0	0	0	0
2310065F04Rik	0						No-change	0	0	0	0	0	0	0	0	0	0	0	0	0	0	0	0	0	0
2310067P03Rik	0						No-change	0	0	0	0	0	0	0	0	0	0	0	0	0	0	0	0	0	0
2310068J16Rik	25.2416	-0.184455	0.394621	-0.467423	0.640197		No-change	26	27	14	23	24	30	24	36	23	26.8842	29.616	12.8439	22.1948	25.6342	31.9319	22.6754	33.5739	21.82
2310069B03Rik	3.65749	2.53786	1.07704	2.35632	0.0184572		No-change	6	5	11	1	3	3	1	1	2	6.20404	5.48445	10.0916	0.964993	3.20428	3.19319	0.944806	0.932608	1.89739
2310074N15Rik	1.77817	1.11123	1.37876	0.805963	0.420264		No-change	1	4	3	2	0	2	2	1	1	1.03401	4.38756	2.75226	1.92999	0	2.12879	1.88961	0.932608	0.948696
2310075C17Rik	0						No-change	0	0	0	0	0	0	0	0	0	0	0	0	0	0	0	0	0	0
2310079G19Rik	0						No-change	0	0	0	0	0	0	0	0	0	0	0	0	0	0	0	0	0	0
2310081O03Rik	0						No-change	0	0	0	0	0	0	0	0	0	0	0	0	0	0	0	0	0	0
2400006E01Rik	82.2817	0.0953341	0.212206	0.449253	0.653249		No-change	70	76	104	74	87	84	85	75	90	72.3805	83.3637	95.4118	71.4094	92.9241	89.4092	80.3085	69.9456	85.3826
2410002F23Rik	2435.37	0.0318337	0.0643916	0.494376	0.621041	0.836723	No-change	2247	1993	2287	3263	2732	2614	2299	2392	2170	2323.41	2186.1	2098.14	3148.77	2918.03	2782.33	2172.11	2230.8	2058.67
2410003I16Rik	58.8643	0.0758912	0.242902	0.312435	0.75471		No-change	71	55	56	64	48	53	58	63	65	73.4145	60.329	51.3756	61.7595	51.2685	56.4129	54.7988	58.7543	61.6652
2410003L11Rik	156.059	0.0498916	0.169895	0.293661	0.769017		No-change	171	123	200	135	114	167	173	167	169	176.815	134.918	183.484	130.274	121.763	177.754	163.452	155.746	160.33
2410004B18Rik	183	-0.0661287	0.147114	-0.449506	0.653067		No-change	171	158	231	154	176	149	198	208	220	176.815	173.309	211.924	148.609	187.984	158.595	187.072	193.983	208.713
2410004I01Rik	10.0797	0.109741	0.567509	0.193373	0.846667		No-change	8	13	11	8	11	8	10	13	9	8.27206	14.2596	10.0916	7.71994	11.749	8.51516	9.44806	12.1239	8.53826
2410004P03Rik	51.2241	-0.166685	0.275164	-0.605767	0.544669		No-change	44	40	56	64	40	54	73	49	46	45.4963	43.8756	51.3756	61.7595	42.7237	57.4773	68.9709	45.6978	43.64
2410006H16Rik	145.079	-0.278026	0.182298	-1.52512	0.127229		No-change	103	107	146	208	146	147	159	122	180	106.503	117.367	133.944	200.718	155.942	156.466	150.224	113.778	170.765
2410012E07Rik	8.85141	0.0619738	0.607068	0.102087	0.918688		No-change	9	11	10	3	7	9	9	13	9	9.30607	12.0658	9.17422	2.89498	7.47665	9.57956	8.50326	12.1239	8.53826
2410017I17Rik	31.5315	-0.249403	0.335238	-0.743959	0.456901		No-change	33	24	35	32	27	20	51	36	30	34.1222	26.3254	32.1098	30.8798	28.8385	21.2879	48.1851	33.5739	28.4609
2410018L13Rik	310.857	0.136359	0.109867	1.24114	0.214555	0.517858	No-change	317	316	349	303	278	291	326	336	298	327.78	346.617	320.18	292.393	296.93	309.739	308.007	313.356	282.711
2410021H03Rik	2.75169	1.65486	1.18004	1.40238	0.160803		No-change	3	2	7	3	2	4	1	2	1	3.10202	2.19378	6.42195	2.89498	2.13619	4.25758	0.944806	1.86522	0.948696
2410022M11Rik	5.46463	0.0511082	0.825945	0.0618784	0.95066		No-change	6	8	3	4	8	2	8	8	2	6.20404	8.77512	2.75226	3.85997	8.54474	2.12879	7.55845	7.46087	1.89739
2410024N13Rik	1.15816	-0.547884	1.68695	-0.324778	0.745349		No-change	1	0	3	1	0	0	1	1	4	1.03401	0	2.75226	0.964993	0	0	0.944806	0.932608	3.79478
2410080I02Rik	43.7333	0.212194	0.274	0.774432	0.438675		No-change	46	43	56	35	42	40	47	41	46	47.5643	47.1663	51.3756	33.7747	44.8599	42.5758	44.4059	38.2369	43.64
2410124H12Rik	6.29584	0.563764	0.760251	0.741549	0.45836		No-change	3	10	9	10	6	3	4	5	7	3.10202	10.9689	8.25679	9.64993	6.40856	3.19319	3.77923	4.66304	6.64087
2410137M14Rik	129.439	0.0285022	0.185545	0.153613	0.877915		No-change	114	108	152	116	159	130	137	145	110	117.877	118.464	139.448	111.939	169.827	138.371	129.438	135.228	104.357
2410152P15Rik	0.982609	-1.37432	2.14846	-0.63968	0.522381		No-change	0	1	0	4	0	1	2	1	0	0	1.09689	0	3.85997	0	1.0644	1.88961	0.932608	0
2500002B13Rik	236.262	-0.0372998	0.125597	-0.296981	0.766481		No-change	236	232	255	233	207	185	278	247	272	244.026	254.479	233.942	224.843	221.095	196.913	262.656	230.354	258.045
2500004C02Rik	21.6145	0.131594	0.392419	0.33534	0.737369		No-change	23	26	21	18	22	16	23	19	27	23.7822	28.5191	19.2659	17.3699	23.498	17.0303	21.7305	17.7196	25.6148
2510002D24Rik	116.545	-0.0993114	0.180463	-0.550316	0.582103		No-change	118	105	100	119	125	113	136	123	114	122.013	115.173	91.7422	114.834	133.512	120.277	128.494	114.711	108.151
2510009E07Rik	38.461	0.0390809	0.298736	0.130821	0.895917		No-change	33	39	47	38	38	30	43	33	48	34.1222	42.7787	43.1188	36.6697	40.5875	31.9319	40.6267	30.7761	45.5374
2510016D11Rik	6.11399	-0.73298	0.800482	-0.915674	0.359838		No-change	3	8	1	9	6	6	6	6	10	3.10202	8.77512	0.917422	8.68493	6.40856	6.38637	5.66884	5.59565	9.48696
2510017J16Rik	0.539955	-1.74201	2.78542	-0.625404	0.531706		No-change	0	0	0	2	0	1	0	2	0	0	0	0	1.92999	0	1.0644	0	1.86522	0
2510039O18Rik	1216	0.143792	0.0694081	2.07169	0.0382947	0.22263	No-change	1226	1153	1319	1251	1223	1223	1262	1205	1128	1267.69	1264.71	1210.08	1207.21	1306.28	1301.76	1192.35	1123.79	1070.13
2510046G10Rik	28.0898	-0.568646	0.346227	-1.64241	0.100506		No-change	25	27	21	25	22	19	32	40	45	25.8502	29.616	19.2659	24.1248	23.498	20.2235	30.2338	37.3043	42.6913
2600002D14Rik	0						No-change	0	0	0	0	0	0	0	0	0	0	0	0	0	0	0	0	0	0
2600006K01Rik	4.85481	1.08618	0.820393	1.32397	0.185513		No-change	7	5	10	3	5	3	5	3	3	7.23805	5.48445	9.17422	2.89498	5.34046	3.19319	4.72403	2.79782	2.84609
2600014E21Rik	0						No-change	0	0	0	0	0	0	0	0	0	0	0	0	0	0	0	0	0	0
2610001A08Rik	0						No-change	0	0	0	0	0	0	0	0	0	0	0	0	0	0	0	0	0	0
2610002M06Rik	111.573	0.11698	0.192575	0.607452	0.543551		No-change	124	110	105	93	115	121	120	103	114	128.217	120.658	96.3293	89.7443	122.831	128.792	113.377	96.0587	108.151
2610005L07Rik	679.655	-0.116793	0.0880235	-1.32684	0.184561	0.485577	No-change	606	568	636	709	754	759	711	725	673	626.609	623.034	583.48	684.18	805.342	807.876	671.757	676.141	638.472
2610008E11Rik	114.234	-0.112589	0.179379	-0.627662	0.530226		No-change	98	98	130	124	117	94	130	113	134	101.333	107.495	119.265	119.659	124.967	100.053	122.825	105.385	127.125
2610011E03Rik	0						No-change	0	0	0	0	0	0	0	0	0	0	0	0	0	0	0	0	0	0
2610012C04Rik	1.00999	1.44931	1.81685	0.797704	0.425042		No-change	2	2	1	1	0	1	0	1	1	2.06801	2.19378	0.917422	0.964993	0	1.0644	0	0.932608	0.948696
2610016A17Rik	0.203871	1.83925	4.04953	0.454187	0.649694		No-change	0	0	2	0	0	0	0	0	0	0	0	1.83484	0	0	0	0	0	0
2610017A05Rik	13.715	0.0695064	0.474908	0.146358	0.883639		No-change	14	15	19	9	12	7	15	19	15	14.4761	16.4534	17.431	8.68493	12.8171	7.45077	14.1721	17.7196	14.2304
2610020C07Rik	17.1374	-0.0925605	0.519042	-0.17833	0.858464		No-change	25	10	10	24	18	16	18	27	7	25.8502	10.9689	9.17422	23.1598	19.2257	17.0303	17.0065	25.1804	6.64087
2610021A01Rik	1113.06	-0.0530748	0.0764227	-0.69449	0.487375	0.754556	No-change	1062	1019	1086	1130	1094	1143	1093	1214	1228	1098.12	1117.73	996.32	1090.44	1168.49	1216.6	1032.67	1132.19	1165
2610024D14Rik	0						No-change	0	0	0	0	0	0	0	0	0	0	0	0	0	0	0	0	0	0
2610027F03Rik	0						No-change	0	0	0	0	0	0	0	0	0	0	0	0	0	0	0	0	0	0
2610027K06Rik	0.11489	1.06707	4.08046	0.261508	0.7937		No-change	1	0	0	0	0	0	0	0	0	1.03401	0	0	0	0	0	0	0	0
2610028D06Rik	0.324236	0.105297	3.29917	0.0319163	0.974539		No-change	0	0	1	0	1	0	0	1	0	0	0	0.917422	0	1.06809	0	0	0.932608	0
2610028E06Rik	4.50364	-1.0652	0.92404	-1.15276	0.249008		No-change	5	1	2	5	7	3	3	8	7	5.17004	1.09689	1.83484	4.82496	7.47665	3.19319	2.83442	7.46087	6.64087
2610028H24Rik	1.33853	0.667222	1.7601	0.379083	0.704626		No-change	0	0	8	0	0	0	1	2	2	0	0	7.33937	0	0	0	0.944806	1.86522	1.89739
2610034O05Rik	0						No-change	0	0	0	0	0	0	0	0	0	0	0	0	0	0	0	0	0	0
2610035D17Rik	15.8456	0.529298	0.50238	1.05358	0.292074		No-change	14	13	29	14	8	25	13	15	13	14.4761	14.2596	26.6052	13.5099	8.54474	26.6099	12.2825	13.9891	12.333
2610035F20Rik	35.5705	-0.380955	0.313669	-1.21451	0.224551		No-change	25	33	44	33	21	28	40	57	45	25.8502	36.1974	40.3665	31.8448	22.4299	29.8031	37.7923	53.1587	42.6913
2610037D02Rik	26.3228	-0.0952903	0.364863	-0.261167	0.793963		No-change	29	16	37	25	17	24	26	33	34	29.9862	17.5502	33.9446	24.1248	18.1576	25.5455	24.565	30.7761	32.2557
2610042L04Rik	0.772336	0.10243	1.99262	0.0514048	0.959003		No-change	1	1	1	0	0	1	2	0	1	1.03401	1.09689	0.917422	0	0	1.0644	1.88961	0	0.948696
2610044O15Rik8	191.257	-0.215624	0.145259	-1.48441	0.137699		No-change	153	177	191	216	188	162	196	238	216	158.203	194.15	175.228	208.438	200.801	172.432	185.182	221.961	204.918
2610105M22Rik	0						No-change	0	0	0	0	0	0	0	0	0	0	0	0	0	0	0	0	0	0
2610203C22Rik	0.35882	1.06709	3.19546	0.333939	0.738425		No-change	0	1	0	0	1	1	0	0	0	0	1.09689	0	0	1.06809	1.0644	0	0	0
2610204G07Rik	0.221889	-0.856464	4.07003	-0.210432	0.833331		No-change	0	0	0	0	0	1	0	1	0	0	0	0	0	0	1.0644	0	0.932608	0
2610206C17Rik	0.326023	0.105297	3.29302	0.031976	0.974491		No-change	0	0	1	0	1	0	0	0	1	0	0	0.917422	0	1.06809	0	0	0	0.948696
2610300A13Rik	0						No-change	0	0	0	0	0	0	0	0	0	0	0	0	0	0	0	0	0	0
2610300M13Rik	0.216825	1.91542	4.04232	0.473842	0.635613		No-change	1	0	1	0	0	0	0	0	0	1.03401	0	0.917422	0	0	0	0	0	0
2610303G11Rik	0						No-change	0	0	0	0	0	0	0	0	0	0	0	0	0	0	0	0	0	0
2610306M01Rik	21.8963	0.522705	0.396565	1.31808	0.187477		No-change	33	25	26	20	14	17	28	21	14	34.1222	27.4223	23.853	19.2999	14.9533	18.0947	26.4546	19.5848	13.2817
2610306O10Rik	0.105411	-0.856472	4.08046	-0.209896	0.833749		No-change	0	0	0	0	0	0	0	0	1	0	0	0	0	0	0	0	0	0.948696
2610307P16Rik	9.4834	0.0891876	0.642949	0.138716	0.889674		No-change	7	8	13	20	5	6	13	8	7	7.23805	8.77512	11.9265	19.2999	5.34046	6.38637	12.2825	7.46087	6.64087
2610316D01Rik	0						No-change	0	0	0	0	0	0	0	0	0	0	0	0	0	0	0	0	0	0
2610318M16Rik	0						No-change	0	0	0	0	0	0	0	0	0	0	0	0	0	0	0	0	0	0
2610318N02Rik	903.633	-0.0161102	0.0772449	-0.208561	0.834791	0.940882	No-change	928	779	957	899	826	910	988	968	934	959.559	854.478	877.972	867.528	882.245	968.6	933.469	902.765	886.082
2610507B11Rik	7054.83	0.0273907	0.045148	0.606688	0.544058	0.793879	No-change	6783	6443	7429	7797	6683	6984	7361	7312	7091	7013.67	7067.26	6815.52	7524.05	7138.06	7433.74	6954.72	6819.23	6727.2
2610507I01Rik	19.0336	0.237522	0.410374	0.578794	0.562728		No-change	26	22	22	17	12	10	24	24	16	26.8842	24.1316	20.1833	16.4049	12.8171	10.644	22.6754	22.3826	15.1791
2610509F24Rik	289.284	-0.0367038	0.124563	-0.294661	0.768253	0.915726	No-change	322	278	287	274	252	231	357	336	287	332.95	304.936	263.3	264.408	269.159	245.875	337.296	313.356	272.276
2610528A11Rik	119.702	0.22832	0.198208	1.15192	0.249353		No-change	93	129	138	145	142	104	129	112	89	96.1627	141.499	126.604	139.924	151.669	110.697	121.88	104.452	84.4339
2610528J11Rik	11.328	-0.0222418	0.554198	-0.0401332	0.967987		No-change	14	16	6	10	10	6	13	12	15	14.4761	17.5502	5.50453	9.64993	10.6809	6.38637	12.2825	11.1913	14.2304
2700029L08Rik	0.216825	1.91542	4.04232	0.473842	0.635613		No-change	1	0	1	0	0	0	0	0	0	1.03401	0	0.917422	0	0	0	0	0	0
2700033N17Rik	1.96996	0.459899	1.229	0.374208	0.70825		No-change	2	3	4	0	1	1	2	4	1	2.06801	3.29067	3.66969	0	1.06809	1.0644	1.88961	3.73043	0.948696
2700038G22Rik	158.778	0.155624	0.157607	0.987418	0.323438		No-change	140	142	162	221	181	160	145	156	127	144.761	155.758	148.622	213.263	193.325	170.303	136.997	145.487	120.484
2700046A07Rik	1.28198	0.300543	1.66669	0.180323	0.856899		No-change	2	0	4	0	0	1	2	0	3	2.06801	0	3.66969	0	0	1.0644	1.88961	0	2.84609
2700046G09Rik	13.2175	-0.574855	0.536597	-1.0713	0.284036		No-change	13	11	5	13	15	15	21	11	15	13.4421	12.0658	4.58711	12.5449	16.0214	15.9659	19.8409	10.2587	14.2304
2700049A03Rik	803.737	-0.104755	0.0808694	-1.29536	0.195196	0.498063	No-change	756	752	879	714	699	743	899	992	864	781.71	824.862	806.414	689.005	746.597	790.846	849.381	925.147	819.673
2700054A10Rik	11.2348	-0.104564	0.593335	-0.176231	0.860113		No-change	7	12	15	8	16	5	9	9	21	7.23805	13.1627	13.7613	7.71994	17.0895	5.32198	8.50326	8.39347	19.9226
2700062C07Rik	350.842	-0.10819	0.112383	-0.96269	0.335703	0.641543	No-change	333	282	381	396	292	355	400	372	377	344.324	309.323	349.538	382.137	311.883	377.86	377.923	346.93	357.658
2700068H02Rik	1.96113	-0.888731	1.32013	-0.673217	0.500809		No-change	0	3	2	1	0	2	2	3	5	0	3.29067	1.83484	0.964993	0	2.12879	1.88961	2.79782	4.74348
2700069I18Rik	0						No-change	0	0	0	0	0	0	0	0	0	0	0	0	0	0	0	0	0	0
2700078F05Rik	0						No-change	0	0	0	0	0	0	0	0	0	0	0	0	0	0	0	0	0	0
2700080J24Rik	0.31097	-0.78895	3.29764	-0.239247	0.810914		No-change	0	0	1	0	0	0	0	1	1	0	0	0.917422	0	0	0	0	0.932608	0.948696
2700089I24Rik	0						No-change	0	0	0	0	0	0	0	0	0	0	0	0	0	0	0	0	0	0
2700097O09Rik	250.319	-0.0268005	0.134478	-0.199293	0.842034		No-change	235	213	264	317	221	244	235	298	245	242.992	233.638	242.199	305.903	236.049	259.712	222.03	277.917	232.43
2700099C18Rik	134.322	-0.193496	0.175903	-1.10002	0.271324		No-change	99	95	153	169	137	145	128	161	134	102.367	104.205	140.365	163.084	146.329	154.337	120.935	150.15	127.125
2810001G20Rik	41.2857	0.132461	0.282644	0.46865	0.63932		No-change	37	43	52	46	34	34	41	42	46	38.2583	47.1663	47.7059	44.3897	36.3152	36.1894	38.7371	39.1695	43.64
2810002D19Rik	54.2093	-0.472521	0.24856	-1.90104	0.0572973		No-change	45	47	53	51	49	34	71	75	70	46.5303	51.5538	48.6233	49.2146	52.3365	36.1894	67.0813	69.9456	66.4087
2810004N23Rik	1432.05	-0.0639177	0.0612174	-1.04411	0.296435	0.606841	No-change	1365	1344	1587	1380	1224	1287	1567	1662	1589	1411.42	1474.22	1455.95	1331.69	1307.35	1369.88	1480.51	1550	1507.48
2810013P06Rik	167.759	-0.237212	0.153813	-1.54221	0.123023		No-change	179	159	153	137	146	126	188	220	216	185.087	174.406	140.365	132.204	155.942	134.114	177.624	205.174	204.918
2810021J22Rik	197.138	0.254677	0.146255	1.74132	0.0816276		No-change	222	174	286	186	169	148	203	189	217	229.55	190.859	262.383	179.489	180.508	157.53	191.796	176.263	205.867
2810025M15Rik	729.97	-0.123038	0.0941276	-1.30714	0.191167	0.494688	No-change	692	575	806	756	632	757	881	749	783	715.533	630.712	739.442	729.534	675.035	805.747	832.374	698.524	742.829
2810029C07Rik	11.0913	0.601299	0.590985	1.01745	0.308939		No-change	13	13	15	20	6	5	6	10	13	13.4421	14.2596	13.7613	19.2999	6.40856	5.32198	5.66884	9.32608	12.333
2810030D12Rik	13.4903	-0.62831	0.50025	-1.25599	0.209119		No-change	13	10	10	12	11	12	13	25	17	13.4421	10.9689	9.17422	11.5799	11.749	12.7727	12.2825	23.3152	16.1278
2810032G03Rik	2.47984	1.68338	1.27124	1.3242	0.185435		No-change	5	3	4	0	4	2	2	0	2	5.17004	3.29067	3.66969	0	4.27237	2.12879	1.88961	0	1.89739
2810039B14Rik	19.8684	-0.103065	0.425431	-0.24226	0.808578		No-change	21	20	14	19	14	27	22	21	21	21.7142	21.9378	12.8439	18.3349	14.9533	28.7387	20.7857	19.5848	19.9226
2810047C21Rik1	14.1451	-1.79226	0.552233	-3.24548	0.00117255		No-change	5	3	10	16	16	14	30	16	20	5.17004	3.29067	9.17422	15.4399	17.0895	14.9015	28.3442	14.9217	18.9739
2810049E08Rik	0						No-change	0	0	0	0	0	0	0	0	0	0	0	0	0	0	0	0	0	0
2810402E24Rik	50.6134	-0.483008	0.277537	-1.74034	0.0817994		No-change	58	45	40	47	33	24	78	79	59	59.9724	49.3601	36.6969	45.3546	35.2471	25.5455	73.6949	73.6761	55.973
2810403D21Rik	4.8899	0.923696	0.901667	1.02443	0.305632		No-change	7	9	3	1	9	3	3	3	5	7.23805	9.87201	2.75226	0.964993	9.61284	3.19319	2.83442	2.79782	4.74348
2810403G07Rik	0.802598	-0.781683	2.41075	-0.324249	0.745749		No-change	0	1	0	0	1	3	0	2	0	0	1.09689	0	0	1.06809	3.19319	0	1.86522	0
2810404F17Rik	0.103623	-0.856472	4.08046	-0.209896	0.833749		No-change	0	0	0	0	0	0	0	1	0	0	0	0	0	0	0	0	0.932608	0
2810404M03Rik	0						No-change	0	0	0	0	0	0	0	0	0	0	0	0	0	0	0	0	0	0
2810405F15Rik	0						No-change	0	0	0	0	0	0	0	0	0	0	0	0	0	0	0	0	0	0
2810405F17Rik	10.1927	-0.702826	0.576917	-1.21824	0.223132		No-change	8	6	9	11	11	8	15	9	16	8.27206	6.58134	8.25679	10.6149	11.749	8.51516	14.1721	8.39347	15.1791
2810407A14Rik	0.101936	1.06707	4.08046	0.261508	0.7937		No-change	0	0	1	0	0	0	0	0	0	0	0	0.917422	0	0	0	0	0	0
2810408A11Rik	195.824	0.212243	0.134601	1.57683	0.114834		No-change	219	186	222	200	177	187	185	204	192	226.448	204.022	203.668	192.999	189.052	199.042	174.789	190.252	182.15
2810408I11Rik	135.175	0.221783	0.169253	1.31036	0.190073		No-change	138	149	158	143	121	105	129	122	159	142.693	163.437	144.953	137.994	129.239	111.761	121.88	113.778	150.843
2810410L24Rik	14.1007	0.232118	0.526042	0.441255	0.659029		No-change	10	8	28	13	19	10	13	14	14	10.3401	8.77512	25.6878	12.5449	20.2938	10.644	12.2825	13.0565	13.2817
2810414N06Rik	8.38042	0.515992	0.65378	0.789244	0.429969		No-change	13	8	11	8	6	6	2	10	12	13.4421	8.77512	10.0916	7.71994	6.40856	6.38637	1.88961	9.32608	11.3843
2810428J06Rik	1.10532	-1.7953	1.94801	-0.92161	0.356732		No-change	1	0	0	2	1	2	2	0	2	1.03401	0	0	1.92999	1.06809	2.12879	1.88961	0	1.89739
2810429I04Rik	96.72	-0.0820216	0.193092	-0.42478	0.670997		No-change	87	81	96	113	104	95	99	116	85	89.9587	88.8481	88.0725	109.044	111.082	101.118	93.5358	108.183	80.6391
2810430I11Rik	4.99508	-0.117327	0.87323	-0.134359	0.893118		No-change	4	3	6	2	5	10	2	7	6	4.13603	3.29067	5.50453	1.92999	5.34046	10.644	1.88961	6.52826	5.69217
2810432F15Rik	0						No-change	0	0	0	0	0	0	0	0	0	0	0	0	0	0	0	0	0	0
2810433D01Rik	6.79656	0.355668	0.710687	0.500456	0.616754		No-change	5	8	11	9	7	2	5	7	8	5.17004	8.77512	10.0916	8.68493	7.47665	2.12879	4.72403	6.52826	7.58956
2810442N19Rik	0						No-change	0	0	0	0	0	0	0	0	0	0	0	0	0	0	0	0	0	0
2810454H06Rik	3.24265	-1.4656	1.01008	-1.45097	0.146787		No-change	1	4	2	0	1	1	8	6	7	1.03401	4.38756	1.83484	0	1.06809	1.0644	7.55845	5.59565	6.64087
2810455O05Rik	20.5382	-0.120503	0.414349	-0.290824	0.771186		No-change	21	15	18	28	19	22	20	16	27	21.7142	16.4534	16.5136	27.0198	20.2938	23.4167	18.8961	14.9217	25.6148
2810457G06Rik	0.6609	-1.79517	2.39691	-0.74895	0.453887		No-change	0	1	0	0	1	0	3	0	1	0	1.09689	0	0	1.06809	0	2.83442	0	0.948696
2810459M11Rik	1.28415	-1.27934	1.81555	-0.704655	0.481025		No-change	0	0	2	3	2	0	1	3	1	0	0	1.83484	2.89498	2.13619	0	0.944806	2.79782	0.948696
2810471M01Rik	0						No-change	0	0	0	0	0	0	0	0	0	0	0	0	0	0	0	0	0	0
2900002M20Rik	0						No-change	0	0	0	0	0	0	0	0	0	0	0	0	0	0	0	0	0	0
2900005J15Rik	4.2874	-0.0613542	0.971335	-0.0631649	0.949635		No-change	3	2	4	11	2	7	5	3	2	3.10202	2.19378	3.66969	10.6149	2.13619	7.45077	4.72403	2.79782	1.89739
2900009J06Rik	3.6761	0.104402	0.975459	0.107028	0.914767		No-change	4	3	3	4	3	6	4	1	5	4.13603	3.29067	2.75226	3.85997	3.20428	6.38637	3.77923	0.932608	4.74348
2900018N21Rik	0						No-change	0	0	0	0	0	0	0	0	0	0	0	0	0	0	0	0	0	0
2900022M07Rik	0						No-change	0	0	0	0	0	0	0	0	0	0	0	0	0	0	0	0	0	0
2900024D18Rik	0						No-change	0	0	0	0	0	0	0	0	0	0	0	0	0	0	0	0	0	0
2900026A02Rik	446.808	0.0739352	0.10001	0.73928	0.459737	0.734492	No-change	483	459	551	372	303	373	488	486	547	499.426	503.473	505.499	358.977	323.632	397.019	461.066	453.248	518.937
2900027M19Rik	0						No-change	0	0	0	0	0	0	0	0	0	0	0	0	0	0	0	0	0	0
2900035J10Rik	0						No-change	0	0	0	0	0	0	0	0	0	0	0	0	0	0	0	0	0	0
2900037B21Rik	0						No-change	0	0	0	0	0	0	0	0	0	0	0	0	0	0	0	0	0	0
2900040C04Rik	0						No-change	0	0	0	0	0	0	0	0	0	0	0	0	0	0	0	0	0	0
2900041M22Rik	45.1959	-0.213828	0.262758	-0.813781	0.41577		No-change	42	43	56	35	32	30	59	55	61	43.4283	47.1663	51.3756	33.7747	34.179	31.9319	55.7436	51.2935	57.8704
2900042G08Rik	0						No-change	0	0	0	0	0	0	0	0	0	0	0	0	0	0	0	0	0	0
2900042K21Rik	0						No-change	0	0	0	0	0	0	0	0	0	0	0	0	0	0	0	0	0	0
2900045O20Rik	0.440404	1.85148	3.18462	0.581383	0.560983		No-change	0	0	2	0	0	2	0	0	0	0	0	1.83484	0	0	2.12879	0	0	0
2900052L18Rik	95.9404	-0.112144	0.200676	-0.558832	0.576276		No-change	107	80	90	117	75	81	107	111	104	110.639	87.7512	82.5679	112.904	80.107	86.216	101.094	103.52	98.6643
2900052N01Rik	0.869958	-0.287325	2.09934	-0.136864	0.891138		No-change	3	0	0	1	0	0	0	2	2	3.10202	0	0	0.964993	0	0	0	1.86522	1.89739
2900057B20Rik	0						No-change	0	0	0	0	0	0	0	0	0	0	0	0	0	0	0	0	0	0
2900060B14Rik	1.05264	-0.558981	2.17886	-0.256548	0.797528		No-change	0	0	2	5	0	0	0	2	1	0	0	1.83484	4.82496	0	0	0	1.86522	0.948696
2900060N12Rik	2.44711	-0.0685585	1.14984	-0.0596246	0.952455		No-change	4	2	1	2	2	3	2	4	2	4.13603	2.19378	0.917422	1.92999	2.13619	3.19319	1.88961	3.73043	1.89739
2900064F13Rik	0.103623	-0.856472	4.08046	-0.209896	0.833749		No-change	0	0	0	0	0	0	0	1	0	0	0	0	0	0	0	0	0.932608	0
2900064K03Rik	0						No-change	0	0	0	0	0	0	0	0	0	0	0	0	0	0	0	0	0	0
2900069G24Rik	0						No-change	0	0	0	0	0	0	0	0	0	0	0	0	0	0	0	0	0	0
2900072N19Rik	0.338134	0.105297	3.25226	0.0323766	0.974172		No-change	1	0	0	0	0	1	1	0	0	1.03401	0	0	0	0	1.0644	0.944806	0	0
2900076A07Rik	10.056	-0.361678	0.615105	-0.587994	0.556536		No-change	3	13	10	9	7	13	14	8	14	3.10202	14.2596	9.17422	8.68493	7.47665	13.8371	13.2273	7.46087	13.2817
2900076G11Rik	0.101936	1.06707	4.08046	0.261508	0.7937		No-change	0	0	1	0	0	0	0	0	0	0	0	0.917422	0	0	0	0	0	0
2900078I11Rik	0.436321	-1.37724	2.89292	-0.476073	0.634022		No-change	0	1	0	0	0	0	0	1	2	0	1.09689	0	0	0	0	0	0.932608	1.89739
2900079G21Rik	0						No-change	0	0	0	0	0	0	0	0	0	0	0	0	0	0	0	0	0	0
2900089D17Rik	1.07562	-0.664917	1.71908	-0.386787	0.698914		No-change	0	1	2	1	1	0	3	1	1	0	1.09689	1.83484	0.964993	1.06809	0	2.83442	0.932608	0.948696
2900092C05Rik	0						No-change	0	0	0	0	0	0	0	0	0	0	0	0	0	0	0	0	0	0
2900092N22Rik	0						No-change	0	0	0	0	0	0	0	0	0	0	0	0	0	0	0	0	0	0
2900092O11Rik	0						No-change	0	0	0	0	0	0	0	0	0	0	0	0	0	0	0	0	0	0
2900093K20Rik	4.47298	-1.22384	0.875623	-1.39768	0.162209		No-change	3	2	3	5	5	3	7	6	7	3.10202	2.19378	2.75226	4.82496	5.34046	3.19319	6.61365	5.59565	6.64087
3000002C10Rik	10.1057	0.365925	0.573969	0.637535	0.523777		No-change	8	16	13	5	10	8	9	12	10	8.27206	17.5502	11.9265	4.82496	10.6809	8.51516	8.50326	11.1913	9.48696
3010001F23Rik	1.12211	-0.297499	1.81679	-0.16375	0.869928		No-change	0	2	1	0	1	2	1	0	3	0	2.19378	0.917422	0	1.06809	2.12879	0.944806	0	2.84609
3010003L21Rik	36.0024	-0.0310567	0.326806	-0.095031	0.92429		No-change	54	32	27	32	27	29	47	42	36	55.8364	35.1005	24.7704	30.8798	28.8385	30.8675	44.4059	39.1695	34.153
3100003L05Rik	0						No-change	0	0	0	0	0	0	0	0	0	0	0	0	0	0	0	0	0	0
3110001I22Rik	180.546	0.101505	0.15872	0.639524	0.522482		No-change	208	140	181	178	182	212	180	171	178	215.074	153.565	166.053	171.769	194.393	225.652	170.065	159.476	168.868
3110004A20Rik	0						No-change	0	0	0	0	0	0	0	0	0	0	0	0	0	0	0	0	0	0
3110006O06Rik	0.121877	1.06707	4.08046	0.261508	0.7937		No-change	0	1	0	0	0	0	0	0	0	0	1.09689	0	0	0	0	0	0	0
3110009E18Rik	18.277	-0.69651	0.439684	-1.58411	0.113168		No-change	12	14	19	10	13	21	23	31	24	12.4081	15.3565	17.431	9.64993	13.8852	22.3523	21.7305	28.9109	22.7687
3110009F21Rik	0						No-change	0	0	0	0	0	0	0	0	0	0	0	0	0	0	0	0	0	0
3110009M11Rik	0						No-change	0	0	0	0	0	0	0	0	0	0	0	0	0	0	0	0	0	0
3110015C05Rik	0						No-change	0	0	0	0	0	0	0	0	0	0	0	0	0	0	0	0	0	0
3110018I06Rik	0						No-change	0	0	0	0	0	0	0	0	0	0	0	0	0	0	0	0	0	0
3110021N24Rik	6.46118	0.171402	0.781874	0.219219	0.826479		No-change	1	10	10	10	4	4	5	10	5	1.03401	10.9689	9.17422	9.64993	4.27237	4.25758	4.72403	9.32608	4.74348
3110031N09Rik	0						No-change	0	0	0	0	0	0	0	0	0	0	0	0	0	0	0	0	0	0
3110039M20Rik	0.305807	2.41934	3.86846	0.625401	0.531708		No-change	0	0	3	0	0	0	0	0	0	0	0	2.75226	0	0	0	0	0	0
3110040M04Rik	3.52507	0.231706	0.963568	0.240467	0.809968		No-change	3	6	4	4	3	0	3	4	5	3.10202	6.58134	3.66969	3.85997	3.20428	0	2.83442	3.73043	4.74348
3110040N11Rik	69.3319	-0.258718	0.230625	-1.12181	0.261942		No-change	49	59	74	80	59	76	73	72	88	50.6664	64.7165	67.8892	77.1994	63.0175	80.894	68.9709	67.1478	83.4852
3110043J17Rik	0						No-change	0	0	0	0	0	0	0	0	0	0	0	0	0	0	0	0	0	0
3110045C21Rik	12.1244	-0.56669	0.510602	-1.10985	0.267066		No-change	10	11	13	6	11	6	16	19	19	10.3401	12.0658	11.9265	5.78996	11.749	6.38637	15.1169	17.7196	18.0252
3110053B16Rik	29.0497	0.365074	0.35079	1.04072	0.298006		No-change	32	29	39	28	21	31	33	18	32	33.0882	31.8098	35.7794	27.0198	22.4299	32.9962	31.1786	16.7869	30.3583
3110056K07Rik	18.6368	0.298401	0.42057	0.709516	0.478004		No-change	19	23	22	13	19	16	21	15	20	19.6461	25.2285	20.1833	12.5449	20.2938	17.0303	19.8409	13.9891	18.9739
3110062G12Rik	0						No-change	0	0	0	0	0	0	0	0	0	0	0	0	0	0	0	0	0	0
3110067C02Rik	2.82124	-0.36275	1.26674	-0.286366	0.774598		No-change	3	4	0	1	6	1	6	0	4	3.10202	4.38756	0	0.964993	6.40856	1.0644	5.66884	0	3.79478
3110070M22Rik	9.56289	-0.47056	0.600044	-0.784209	0.432918		No-change	6	8	11	5	10	10	8	14	15	6.20404	8.77512	10.0916	4.82496	10.6809	10.644	7.55845	13.0565	14.2304
3110080E11Rik	0						No-change	0	0	0	0	0	0	0	0	0	0	0	0	0	0	0	0	0	0
3110080O07Rik	0						No-change	0	0	0	0	0	0	0	0	0	0	0	0	0	0	0	0	0	0
3110082I17Rik	739.363	0.0657296	0.0777309	0.845604	0.397773	0.690105	No-change	743	685	810	795	664	708	736	799	760	768.268	751.37	743.111	767.169	709.214	753.592	695.378	745.154	721.009
3110082J24Rik	6.06683	0.621973	0.71913	0.864898	0.387095		No-change	7	7	9	7	5	4	6	5	5	7.23805	7.67823	8.25679	6.75495	5.34046	4.25758	5.66884	4.66304	4.74348
3110083C13Rik	2.05594	-0.752625	1.39945	-0.537801	0.590714		No-change	1	0	3	4	4	0	2	3	2	1.03401	0	2.75226	3.85997	4.27237	0	1.88961	2.79782	1.89739
3110099E03Rik	0						No-change	0	0	0	0	0	0	0	0	0	0	0	0	0	0	0	0	0	0
3200001D21Rik	0						No-change	0	0	0	0	0	0	0	0	0	0	0	0	0	0	0	0	0	0
3222401L13Rik	54.9343	-0.287999	0.245672	-1.17229	0.241081		No-change	52	46	70	50	32	35	71	75	73	53.7684	50.457	64.2195	48.2496	34.179	37.2538	67.0813	69.9456	69.2548
3300002A11Rik	0						No-change	0	0	0	0	0	0	0	0	0	0	0	0	0	0	0	0	0	0
3300002I08Rik	4.90129	-1.11239	0.83142	-1.33794	0.180915		No-change	2	3	5	3	3	6	7	7	9	2.06801	3.29067	4.58711	2.89498	3.20428	6.38637	6.61365	6.52826	8.53826
3300002P13Rik	2.85916	0.115128	1.02978	0.111798	0.910983		No-change	3	4	3	3	1	2	2	5	3	3.10202	4.38756	2.75226	2.89498	1.06809	2.12879	1.88961	4.66304	2.84609
3300005D01Rik	10.2327	0.668211	0.591221	1.13022	0.258383		No-change	16	6	17	10	9	9	6	7	13	16.5441	6.58134	15.5962	9.64993	9.61284	9.57956	5.66884	6.52826	12.333
3425401B19Rik	1.4456	0.132996	1.55493	0.0855316	0.931839		No-change	0	3	1	3	1	1	1	1	2	0	3.29067	0.917422	2.89498	1.06809	1.0644	0.944806	0.932608	1.89739
3632454L22Rik	1.10779	0.596639	2.17664	0.27411	0.784		No-change	0	0	3	0	5	0	1	1	0	0	0	2.75226	0	5.34046	0	0.944806	0.932608	0
3732407C23Rik	0.553035	1.99272	2.63871	0.755187	0.450137		No-change	0	2	2	0	0	0	0	0	1	0	2.19378	1.83484	0	0	0	0	0	0.948696
3830403N18Rik	3.2055	0.623509	1.09055	0.571739	0.567499		No-change	0	3	12	2	2	1	5	3	2	0	3.29067	11.0091	1.92999	2.13619	1.0644	4.72403	2.79782	1.89739
3830406C13Rik	65.8058	-0.202199	0.235429	-0.858851	0.390423		No-change	63	46	57	75	81	68	60	72	73	65.1425	50.457	52.293	72.3744	86.5155	72.3789	56.6884	67.1478	69.2548
3830408C21Rik	15.1763	0.269849	0.500748	0.538891	0.589962		No-change	21	21	11	7	16	12	14	22	12	21.7142	23.0347	10.0916	6.75495	17.0895	12.7727	13.2273	20.5174	11.3843
3830422I06Rik	0						No-change	0	0	0	0	0	0	0	0	0	0	0	0	0	0	0	0	0	0
3830432H09Rik	1.48126	0.2723	1.43829	0.189322	0.84984		No-change	1	1	5	1	0	0	3	2	1	1.03401	1.09689	4.58711	0.964993	0	0	2.83442	1.86522	0.948696
3930402G23Rik	3.65354	-0.0892251	0.917846	-0.0972114	0.922559		No-change	4	6	2	3	2	2	4	6	4	4.13603	6.58134	1.83484	2.89498	2.13619	2.12879	3.77923	5.59565	3.79478
4631405J19Rik	0.206914	0.105293	4.08046	0.0258043	0.979413		No-change	0	0	1	0	0	0	1	0	0	0	0	0.917422	0	0	0	0.944806	0	0
4631422I05Rik	0						No-change	0	0	0	0	0	0	0	0	0	0	0	0	0	0	0	0	0	0
4632404H12Rik	64.1896	-0.247249	0.25617	-0.965175	0.334457		No-change	84	63	54	31	48	45	99	78	81	86.8566	69.1041	49.5408	29.9148	51.2685	47.8978	93.5358	72.7434	76.8443
4632404M16Rik	0.991904	-0.302092	1.86405	-0.162062	0.871257		No-change	1	1	1	0	2	0	1	3	0	1.03401	1.09689	0.917422	0	2.13619	0	0.944806	2.79782	0
4632411P08Rik	2.34872	0.43135	1.20177	0.358927	0.719649		No-change	5	5	1	0	0	1	1	2	6	5.17004	5.48445	0.917422	0	0	1.0644	0.944806	1.86522	5.69217
4632415L05Rik	169.321	0.062504	0.148366	0.421283	0.673549		No-change	153	166	190	174	176	151	190	171	162	158.203	182.084	174.31	167.909	187.984	160.724	179.513	159.476	153.689
4632418H02Rik	0						No-change	0	0	0	0	0	0	0	0	0	0	0	0	0	0	0	0	0	0
4632427E13Rik	14.8707	-0.0932282	0.481899	-0.19346	0.846599		No-change	14	14	11	17	16	17	12	20	13	14.4761	15.3565	10.0916	16.4049	17.0895	18.0947	11.3377	18.6522	12.333
4632428C04Rik	2.68418	0.756182	1.11129	0.680453	0.496218		No-change	3	4	4	0	3	3	2	2	3	3.10202	4.38756	3.66969	0	3.20428	3.19319	1.88961	1.86522	2.84609
4632432E15Rik	0						No-change	0	0	0	0	0	0	0	0	0	0	0	0	0	0	0	0	0	0
4632433K11Rik	0						No-change	0	0	0	0	0	0	0	0	0	0	0	0	0	0	0	0	0	0
4633401B06Rik	0.580532	1.65186	2.50774	0.658704	0.510086		No-change	1	2	0	0	0	1	0	1	0	1.03401	2.19378	0	0	0	1.0644	0	0.932608	0
4731419I09Rik	12.4743	0.537825	0.511282	1.05192	0.292838		No-change	13	12	20	11	13	11	10	10	13	13.4421	13.1627	18.3484	10.6149	13.8852	11.7083	9.44806	9.32608	12.333
4732414G09Rik	0.429236	-0.789113	2.79758	-0.282069	0.77789		No-change	0	0	1	0	0	1	0	1	1	0	0	0.917422	0	0	1.0644	0	0.932608	0.948696
4732416N19Rik	8.7645	-0.37017	0.670331	-0.55222	0.580798		No-change	11	5	7	11	9	5	13	16	3	11.3741	5.48445	6.42195	10.6149	9.61284	5.32198	12.2825	14.9217	2.84609
4732419C18Rik	0.11489	1.06707	4.08046	0.261508	0.7937		No-change	1	0	0	0	0	0	0	0	0	1.03401	0	0	0	0	0	0	0	0
4732440D04Rik	8.94956	0.267562	0.632561	0.422983	0.672308		No-change	11	9	9	11	10	5	4	14	8	11.3741	9.87201	8.25679	10.6149	10.6809	5.32198	3.77923	13.0565	7.58956
4732463B04Rik	0.309182	-0.778591	3.57654	-0.217694	0.827667		No-change	0	0	1	0	0	0	0	2	0	0	0	0.917422	0	0	0	0	1.86522	0
4732465J04Rik	0.107221	0	4.08046	0	1		No-change	0	0	0	1	0	0	0	0	0	0	0	0	0.964993	0	0	0	0	0
4732471J01Rik	5.69317	-0.537028	0.794779	-0.675694	0.499235		No-change	4	3	8	1	5	8	6	9	8	4.13603	3.29067	7.33937	0.964993	5.34046	8.51516	5.66884	8.39347	7.58956
4732487G21Rik	5.8198	0.425049	0.763533	0.556688	0.577741		No-change	9	10	3	4	4	4	9	5	4	9.30607	10.9689	2.75226	3.85997	4.27237	4.25758	8.50326	4.66304	3.79478
4732490B19Rik	0.988609	1.11231	1.98587	0.560111	0.575404		No-change	5	0	1	0	0	0	1	2	0	5.17004	0	0.917422	0	0	0	0.944806	1.86522	0
4732491K20Rik	4.09334	-0.431239	0.890568	-0.484228	0.628224		No-change	3	2	7	5	2	2	8	4	5	3.10202	2.19378	6.42195	4.82496	2.13619	2.12879	7.55845	3.73043	4.74348
4732496C06Rik	2.56246	1.37311	1.14746	1.19665	0.231445		No-change	6	3	3	3	2	1	2	1	2	6.20404	3.29067	2.75226	2.89498	2.13619	1.0644	1.88961	0.932608	1.89739
4831440D22Rik	0						No-change	0	0	0	0	0	0	0	0	0	0	0	0	0	0	0	0	0	0
4833403J16Rik	0						No-change	0	0	0	0	0	0	0	0	0	0	0	0	0	0	0	0	0	0
4833404L02Rik	0						No-change	0	0	0	0	0	0	0	0	0	0	0	0	0	0	0	0	0	0
4833405L11Rik	0.440638	2.93546	2.81964	1.04108	0.29784		No-change	1	1	2	0	0	0	0	0	0	1.03401	1.09689	1.83484	0	0	0	0	0	0
4833407H14Rik	58.7402	0.229903	0.269788	0.852163	0.394124		No-change	62	76	84	25	50	33	67	53	83	64.1085	83.3637	77.0634	24.1248	53.4046	35.125	63.302	49.4282	78.7417
4833408A19Rik	8.21178	-0.586623	0.630765	-0.930018	0.352362		No-change	6	5	9	7	10	6	11	11	10	6.20404	5.48445	8.25679	6.75495	10.6809	6.38637	10.3929	10.2587	9.48696
4833411C07Rik	0						No-change	0	0	0	0	0	0	0	0	0	0	0	0	0	0	0	0	0	0
4833412C05Rik	1.53233	0.0735891	1.73888	0.0423198	0.966244		No-change	0	1	2	5	3	0	0	1	2	0	1.09689	1.83484	4.82496	3.20428	0	0	0.932608	1.89739
4833412C15Rik	0.220202	1.06708	4.08046	0.26151	0.793699		No-change	0	0	1	0	0	1	0	0	0	0	0	0.917422	0	0	1.0644	0	0	0
4833412K13Rik	1.43131	-0.220636	1.51352	-0.145776	0.884098		No-change	0	2	2	1	1	2	1	3	1	0	2.19378	1.83484	0.964993	1.06809	2.12879	0.944806	2.79782	0.948696
4833413E03Rik	4.40325	1.4746	0.915938	1.60993	0.107413		No-change	7	6	5	3	5	6	2	2	3	7.23805	6.58134	4.58711	2.89498	5.34046	6.38637	1.88961	1.86522	2.84609
4833413G10Rik	6.05054	-1.81659	0.892411	-2.03559	0.0417912		No-change	2	5	1	2	11	3	6	17	8	2.06801	5.48445	0.917422	1.92999	11.749	3.19319	5.66884	15.8543	7.58956
4833415N18Rik	0						No-change	0	0	0	0	0	0	0	0	0	0	0	0	0	0	0	0	0	0
4833417C18Rik	14.0416	-0.821629	0.502065	-1.6365	0.101735		No-change	12	13	9	8	14	7	21	16	28	12.4081	14.2596	8.25679	7.71994	14.9533	7.45077	19.8409	14.9217	26.5635
4833418N02Rik	2.67278	0.106426	1.11785	0.0952055	0.924152		No-change	2	3	3	1	4	3	3	4	1	2.06801	3.29067	2.75226	0.964993	4.27237	3.19319	2.83442	3.73043	0.948696
4833418N17Rik	0						No-change	0	0	0	0	0	0	0	0	0	0	0	0	0	0	0	0	0	0
4833419F23Rik	1.54494	0.807699	1.54064	0.524262	0.600096		No-change	1	1	3	2	1	3	0	1	2	1.03401	1.09689	2.75226	1.92999	1.06809	3.19319	0	0.932608	1.89739
4833419O12Rik	0						No-change	0	0	0	0	0	0	0	0	0	0	0	0	0	0	0	0	0	0
4833420G17Rik	906.486	-0.00275532	0.0741769	-0.0371452	0.970369	0.988704	No-change	860	809	963	1052	854	851	949	934	946	889.246	887.384	883.477	1015.17	912.151	905.8	896.621	871.056	897.466
4833421G17Rik	0.209957	-1.75611	4.0374	-0.434961	0.66359		No-change	0	0	0	0	0	0	2	0	0	0	0	0	0	0	0	1.88961	0	0
4833421K07Rik	0						No-change	0	0	0	0	0	0	0	0	0	0	0	0	0	0	0	0	0	0
4833422C13Rik	4.92644	-0.328293	0.904989	-0.36276	0.716784		No-change	0	5	11	6	1	2	9	7	5	0	5.48445	10.0916	5.78996	1.06809	2.12879	8.50326	6.52826	4.74348
4833422M21Rik	1.52335	-3.07619	1.80316	-1.706	0.0880086		No-change	0	0	0	6	2	1	2	1	2	0	0	0	5.78996	2.13619	1.0644	1.88961	0.932608	1.89739
4833427F10Rik	0						No-change	0	0	0	0	0	0	0	0	0	0	0	0	0	0	0	0	0	0
4833428L15Rik	0.218513	0.105293	4.08046	0.0258043	0.979413		No-change	1	0	0	0	0	0	0	1	0	1.03401	0	0	0	0	0	0	0.932608	0
4833438C02Rik	28.2942	0.280711	0.356197	0.788079	0.43065		No-change	38	24	32	27	18	34	31	26	26	39.2923	26.3254	29.3575	26.0548	19.2257	36.1894	29.289	24.2478	24.6661
4833439L19Rik	2839.93	0.07384	0.0579922	1.27327	0.202921	0.505212	No-change	2782	2594	2896	3064	2835	3042	2856	2892	2701	2876.61	2845.33	2656.85	2956.74	3028.04	3237.89	2698.37	2697.1	2562.43
4833445I07Rik	6.32421	0.321544	0.744305	0.432006	0.665737		No-change	6	7	8	5	10	3	8	3	7	6.20404	7.67823	7.33937	4.82496	10.6809	3.19319	7.55845	2.79782	6.64087
4921501I09Rik	0						No-change	0	0	0	0	0	0	0	0	0	0	0	0	0	0	0	0	0	0
4921504A21Rik	1.32694	1.5105	1.58697	0.951816	0.34119		No-change	3	2	3	0	0	1	0	1	2	3.10202	2.19378	2.75226	0	0	1.0644	0	0.932608	1.89739
4921504E06Rik	0.104978	-0.856472	4.08046	-0.209896	0.833749		No-change	0	0	0	0	0	0	1	0	0	0	0	0	0	0	0	0.944806	0	0
4921507G05Rik	0.648672	-0.512793	2.26363	-0.226536	0.820785		No-change	1	0	1	0	0	1	2	1	0	1.03401	0	0.917422	0	0	1.0644	1.88961	0.932608	0
4921507P07Rik	4.48118	0.00392902	0.829523	0.00473649	0.996221		No-change	4	5	7	3	3	2	5	3	9	4.13603	5.48445	6.42195	2.89498	3.20428	2.12879	4.72403	2.79782	8.53826
4921508D12Rik	0						No-change	0	0	0	0	0	0	0	0	0	0	0	0	0	0	0	0	0	0
4921508M14Rik	0						No-change	0	0	0	0	0	0	0	0	0	0	0	0	0	0	0	0	0	0
4921509A06Rik	0						No-change	0	0	0	0	0	0	0	0	0	0	0	0	0	0	0	0	0	0
4921509C19Rik	4.75929	0.212658	0.851589	0.249719	0.802804		No-change	3	10	5	3	3	2	5	10	2	3.10202	10.9689	4.58711	2.89498	3.20428	2.12879	4.72403	9.32608	1.89739
4921509O07Rik	0						No-change	0	0	0	0	0	0	0	0	0	0	0	0	0	0	0	0	0	0
4921511C10Rik	0						No-change	0	0	0	0	0	0	0	0	0	0	0	0	0	0	0	0	0	0
4921511C20Rik	0.2203	0.105293	4.08046	0.0258043	0.979413		No-change	1	0	0	0	0	0	0	0	1	1.03401	0	0	0	0	0	0	0	0.948696
4921511E07Rik	0						No-change	0	0	0	0	0	0	0	0	0	0	0	0	0	0	0	0	0	0
4921511I17Rik	0						No-change	0	0	0	0	0	0	0	0	0	0	0	0	0	0	0	0	0	0
4921513H07Rik	0.121877	1.06707	4.08046	0.261508	0.7937		No-change	0	1	0	0	0	0	0	0	0	0	1.09689	0	0	0	0	0	0	0
4921513I03Rik	0						No-change	0	0	0	0	0	0	0	0	0	0	0	0	0	0	0	0	0	0
4921513I08Rik	0						No-change	0	0	0	0	0	0	0	0	0	0	0	0	0	0	0	0	0	0
4921514A10Rik	9.90341	0.568338	0.617772	0.91998	0.357583		No-change	13	6	13	7	16	11	8	10	5	13.4421	6.58134	11.9265	6.75495	17.0895	11.7083	7.55845	9.32608	4.74348
4921515E04Rik	0.105411	-0.856472	4.08046	-0.209896	0.833749		No-change	0	0	0	0	0	0	0	0	1	0	0	0	0	0	0	0	0	0.948696
4921515G04Rik	0						No-change	0	0	0	0	0	0	0	0	0	0	0	0	0	0	0	0	0	0
4921515L22Rik	4.56159	-0.450609	0.916428	-0.491702	0.62293		No-change	2	1	9	2	5	6	6	8	3	2.06801	1.09689	8.25679	1.92999	5.34046	6.38637	5.66884	7.46087	2.84609
4921516A02Rik	0						No-change	0	0	0	0	0	0	0	0	0	0	0	0	0	0	0	0	0	0
4921517D16Rik	0						No-change	0	0	0	0	0	0	0	0	0	0	0	0	0	0	0	0	0	0
4921517D22Rik	0.105411	-0.856472	4.08046	-0.209896	0.833749		No-change	0	0	0	0	0	0	0	0	1	0	0	0	0	0	0	0	0	0.948696
4921518K17Rik	0						No-change	0	0	0	0	0	0	0	0	0	0	0	0	0	0	0	0	0	0
4921520N01Rik	0						No-change	0	0	0	0	0	0	0	0	0	0	0	0	0	0	0	0	0	0
4921521D15Rik	0						No-change	0	0	0	0	0	0	0	0	0	0	0	0	0	0	0	0	0	0
4921522A10Rik	0						No-change	0	0	0	0	0	0	0	0	0	0	0	0	0	0	0	0	0	0
4921522P10Rik	0.684531	0.14371	2.31857	0.0619823	0.950577		No-change	1	1	0	0	1	1	0	0	2	1.03401	1.09689	0	0	1.06809	1.0644	0	0	1.89739
4921523L03Rik	0.103623	-0.856472	4.08046	-0.209896	0.833749		No-change	0	0	0	0	0	0	0	1	0	0	0	0	0	0	0	0	0.932608	0
4921524J17Rik	435.174	-0.172594	0.114201	-1.51132	0.130706	0.410319	No-change	345	407	445	388	452	454	468	505	476	356.733	446.434	408.253	374.417	482.778	483.235	442.169	470.967	451.579
4921524L21Rik	0						No-change	0	0	0	0	0	0	0	0	0	0	0	0	0	0	0	0	0	0
4921525O09Rik	12.694	-0.352393	0.525156	-0.671025	0.502204		No-change	11	7	19	12	9	9	15	24	11	11.3741	7.67823	17.431	11.5799	9.61284	9.57956	14.1721	22.3826	10.4357
4921527H02Rik	0						No-change	0	0	0	0	0	0	0	0	0	0	0	0	0	0	0	0	0	0
4921528I07Rik	2.21245	0.585187	1.18478	0.493919	0.621363		No-change	3	5	3	0	1	0	1	5	2	3.10202	5.48445	2.75226	0	1.06809	0	0.944806	4.66304	1.89739
4921529L05Rik	0.470333	2.59539	2.82152	0.919857	0.357647		No-change	2	1	0	0	1	0	0	0	0	2.06801	1.09689	0	0	1.06809	0	0	0	0
4921531C22Rik	21.054	-0.105243	0.415495	-0.253296	0.80004		No-change	17	25	20	25	21	11	20	22	30	17.5781	27.4223	18.3484	24.1248	22.4299	11.7083	18.8961	20.5174	28.4609
4921531P14Rik	0.103623	-0.856472	4.08046	-0.209896	0.833749		No-change	0	0	0	0	0	0	0	1	0	0	0	0	0	0	0	0	0.932608	0
4921533I20Rik	0						No-change	0	0	0	0	0	0	0	0	0	0	0	0	0	0	0	0	0	0
4921534A09Rik	1.36811	1.94183	1.74382	1.11354	0.265475		No-change	4	2	1	0	2	1	0	2	0	4.13603	2.19378	0.917422	0	2.13619	1.0644	0	1.86522	0
4921534H16Rik	0						No-change	0	0	0	0	0	0	0	0	0	0	0	0	0	0	0	0	0	0
4921536K21Rik	26.6936	-0.0551881	0.358889	-0.153775	0.877787		No-change	31	28	21	22	21	28	27	33	30	32.0542	30.7129	19.2659	21.2298	22.4299	29.8031	25.5098	30.7761	28.4609
4921539E11Rik	0.765221	-0.43919	2.08657	-0.210485	0.833289		No-change	1	1	0	2	0	0	1	1	1	1.03401	1.09689	0	1.92999	0	0	0.944806	0.932608	0.948696
4921539H07Rik	0						No-change	0	0	0	0	0	0	0	0	0	0	0	0	0	0	0	0	0	0
4922502N22Rik	0						No-change	0	0	0	0	0	0	0	0	0	0	0	0	0	0	0	0	0	0
4930401A07Rik	1.08974	1.07642	1.65875	0.648937	0.516379		No-change	2	1	3	0	0	1	1	1	1	2.06801	1.09689	2.75226	0	0	1.0644	0.944806	0.932608	0.948696
4930401C15Rik	0						No-change	0	0	0	0	0	0	0	0	0	0	0	0	0	0	0	0	0	0
4930401G09Rik	0						No-change	0	0	0	0	0	0	0	0	0	0	0	0	0	0	0	0	0	0
4930401O10Rik	0						No-change	0	0	0	0	0	0	0	0	0	0	0	0	0	0	0	0	0	0
4930401O12Rik	0						No-change	0	0	0	0	0	0	0	0	0	0	0	0	0	0	0	0	0	0
4930402C01Rik	0						No-change	0	0	0	0	0	0	0	0	0	0	0	0	0	0	0	0	0	0
4930402D18Rik	0						No-change	0	0	0	0	0	0	0	0	0	0	0	0	0	0	0	0	0	0
4930402F06Rik	0						No-change	0	0	0	0	0	0	0	0	0	0	0	0	0	0	0	0	0	0
4930402F11Rik	0						No-change	0	0	0	0	0	0	0	0	0	0	0	0	0	0	0	0	0	0
4930402H05Rik	0.118677	0	4.08046	0	1		No-change	0	0	0	0	1	0	0	0	0	0	0	0	0	1.06809	0	0	0	0
4930402K13Rik	0.218513	0.105293	4.08046	0.0258043	0.979413		No-change	1	0	0	0	0	0	0	1	0	1.03401	0	0	0	0	0	0	0.932608	0
4930403D09Rik	0.325711	-0.799065	3.50763	-0.227808	0.819795		No-change	1	0	0	0	0	0	0	0	2	1.03401	0	0	0	0	0	0	0	1.89739
4930403O18Rik	0						No-change	0	0	0	0	0	0	0	0	0	0	0	0	0	0	0	0	0	0
4930403P22Rik	0						No-change	0	0	0	0	0	0	0	0	0	0	0	0	0	0	0	0	0	0
4930404A05Rik	0						No-change	0	0	0	0	0	0	0	0	0	0	0	0	0	0	0	0	0	0
4930404A12Rik	0						No-change	0	0	0	0	0	0	0	0	0	0	0	0	0	0	0	0	0	0
4930404H11Rik	0						No-change	0	0	0	0	0	0	0	0	0	0	0	0	0	0	0	0	0	0
4930404H24Rik	0						No-change	0	0	0	0	0	0	0	0	0	0	0	0	0	0	0	0	0	0
4930404I05Rik	2.18268	0.578465	1.3503	0.428396	0.668363		No-change	2	2	3	6	0	2	0	2	3	2.06801	2.19378	2.75226	5.78996	0	2.12879	0	1.86522	2.84609
4930404I20Rik	0						No-change	0	0	0	0	0	0	0	0	0	0	0	0	0	0	0	0	0	0
4930404K13Rik	0						No-change	0	0	0	0	0	0	0	0	0	0	0	0	0	0	0	0	0	0
4930404N11Rik	2.72578	0.231944	1.05321	0.220225	0.825696		No-change	2	4	5	2	2	0	4	3	3	2.06801	4.38756	4.58711	1.92999	2.13619	0	3.77923	2.79782	2.84609
4930404O17Rik	0						No-change	0	0	0	0	0	0	0	0	0	0	0	0	0	0	0	0	0	0
4930405A10Rik	0.121877	1.06707	4.08046	0.261508	0.7937		No-change	0	1	0	0	0	0	0	0	0	0	1.09689	0	0	0	0	0	0	0
4930405A21Rik	3.09953	0.536252	1.00629	0.532897	0.594105		No-change	4	5	3	4	1	2	2	4	3	4.13603	5.48445	2.75226	3.85997	1.06809	2.12879	1.88961	3.73043	2.84609
4930405D01Rik	0						No-change	0	0	0	0	0	0	0	0	0	0	0	0	0	0	0	0	0	0
4930405D11Rik	0						No-change	0	0	0	0	0	0	0	0	0	0	0	0	0	0	0	0	0	0
4930405G09Rik	0						No-change	0	0	0	0	0	0	0	0	0	0	0	0	0	0	0	0	0	0
4930405H06Rik	0						No-change	0	0	0	0	0	0	0	0	0	0	0	0	0	0	0	0	0	0
4930405J17Rik	0						No-change	0	0	0	0	0	0	0	0	0	0	0	0	0	0	0	0	0	0
4930405L22Rik	0						No-change	0	0	0	0	0	0	0	0	0	0	0	0	0	0	0	0	0	0
4930405N21Rik	15.639	-0.640631	0.472504	-1.35582	0.175156		No-change	13	10	11	18	20	13	15	21	21	13.4421	10.9689	10.0916	17.3699	21.3619	13.8371	14.1721	19.5848	19.9226
4930405O22Rik	0						No-change	0	0	0	0	0	0	0	0	0	0	0	0	0	0	0	0	0	0
4930406D18Rik	0						No-change	0	0	0	0	0	0	0	0	0	0	0	0	0	0	0	0	0	0
4930407G08Rik	0						No-change	0	0	0	0	0	0	0	0	0	0	0	0	0	0	0	0	0	0
4930407I10Rik	0.424832	-1.7579	2.98911	-0.5881	0.556465		No-change	0	0	0	2	0	0	1	0	1	0	0	0	1.92999	0	0	0.944806	0	0.948696
4930407I19Rik	0						No-change	0	0	0	0	0	0	0	0	0	0	0	0	0	0	0	0	0	0
4930408K08Rik	0						No-change	0	0	0	0	0	0	0	0	0	0	0	0	0	0	0	0	0	0
4930408O17Rik	0.240143	1.06708	3.94816	0.270273	0.78695		No-change	0	1	0	0	0	1	0	0	0	0	1.09689	0	0	0	1.0644	0	0	0
4930412B13Rik	0						No-change	0	0	0	0	0	0	0	0	0	0	0	0	0	0	0	0	0	0
4930412C18Rik	1.80583	0.142161	1.3627	0.104323	0.916913		No-change	1	4	1	0	1	3	2	2	2	1.03401	4.38756	0.917422	0	1.06809	3.19319	1.88961	1.86522	1.89739
4930412E21Rik	0						No-change	0	0	0	0	0	0	0	0	0	0	0	0	0	0	0	0	0	0
4930412F09Rik	0						No-change	0	0	0	0	0	0	0	0	0	0	0	0	0	0	0	0	0	0
4930412F12Rik	1.19743	-0.677661	1.67286	-0.405092	0.68541		No-change	1	0	2	0	2	1	1	2	2	1.03401	0	1.83484	0	2.13619	1.0644	0.944806	1.86522	1.89739
4930412M03Rik	14.2747	0.62803	0.549254	1.14342	0.252862		No-change	25	20	7	10	14	14	10	19	8	25.8502	21.9378	6.42195	9.64993	14.9533	14.9015	9.44806	17.7196	7.58956
4930412O13Rik	0.118677	0	4.08046	0	1		No-change	0	0	0	0	1	0	0	0	0	0	0	0	0	1.06809	0	0	0	0
4930413E15Rik	0						No-change	0	0	0	0	0	0	0	0	0	0	0	0	0	0	0	0	0	0
4930413F20Rik	0						No-change	0	0	0	0	0	0	0	0	0	0	0	0	0	0	0	0	0	0
4930413G21Rik	1.21927	0.136878	1.66091	0.0824118	0.934319		No-change	0	3	1	2	0	1	2	1	1	0	3.29067	0.917422	1.92999	0	1.0644	1.88961	0.932608	0.948696
4930414F18Rik	0.103623	-0.856472	4.08046	-0.209896	0.833749		No-change	0	0	0	0	0	0	0	1	0	0	0	0	0	0	0	0	0.932608	0
4930414N06Rik	0						No-change	0	0	0	0	0	0	0	0	0	0	0	0	0	0	0	0	0	0
4930415C11Rik	0						No-change	0	0	0	0	0	0	0	0	0	0	0	0	0	0	0	0	0	0
4930415H17Rik	0						No-change	0	0	0	0	0	0	0	0	0	0	0	0	0	0	0	0	0	0
4930415L06Rik	0						No-change	0	0	0	0	0	0	0	0	0	0	0	0	0	0	0	0	0	0
4930415O11Rik	0						No-change	0	0	0	0	0	0	0	0	0	0	0	0	0	0	0	0	0	0
4930415P13Rik	0						No-change	0	0	0	0	0	0	0	0	0	0	0	0	0	0	0	0	0	0
4930417H01Rik	0						No-change	0	0	0	0	0	0	0	0	0	0	0	0	0	0	0	0	0	0
4930417O13Rik	0.105411	-0.856472	4.08046	-0.209896	0.833749		No-change	0	0	0	0	0	0	0	0	1	0	0	0	0	0	0	0	0	0.948696
4930417O22Rik	0.870423	-1.40968	2.07029	-0.680908	0.49593		No-change	0	2	0	0	0	0	1	3	2	0	2.19378	0	0	0	0	0.944806	2.79782	1.89739
4930419G24Rik	0						No-change	0	0	0	0	0	0	0	0	0	0	0	0	0	0	0	0	0	0
4930420G21Rik	0						No-change	0	0	0	0	0	0	0	0	0	0	0	0	0	0	0	0	0	0
4930420N18Rik	0						No-change	0	0	0	0	0	0	0	0	0	0	0	0	0	0	0	0	0	0
4930421C12Rik	0						No-change	0	0	0	0	0	0	0	0	0	0	0	0	0	0	0	0	0	0
4930421P07Rik	0						No-change	0	0	0	0	0	0	0	0	0	0	0	0	0	0	0	0	0	0
4930422C21Rik	0						No-change	0	0	0	0	0	0	0	0	0	0	0	0	0	0	0	0	0	0
4930422I22Rik	0						No-change	0	0	0	0	0	0	0	0	0	0	0	0	0	0	0	0	0	0
4930422M22Rik	0.638405	0.0697825	2.3089	0.0302233	0.975889		No-change	0	1	2	0	0	0	0	2	1	0	1.09689	1.83484	0	0	0	0	1.86522	0.948696
4930423C22Rik	0						No-change	0	0	0	0	0	0	0	0	0	0	0	0	0	0	0	0	0	0
4930423D22Rik	2.20411	1.46625	1.20997	1.21181	0.225585		No-change	6	2	5	0	1	1	2	1	2	6.20404	2.19378	4.58711	0	1.06809	1.0644	1.88961	0.932608	1.89739
4930423D24Rik	0						No-change	0	0	0	0	0	0	0	0	0	0	0	0	0	0	0	0	0	0
4930423M02Rik	0						No-change	0	0	0	0	0	0	0	0	0	0	0	0	0	0	0	0	0	0
4930425K10Rik	0						No-change	0	0	0	0	0	0	0	0	0	0	0	0	0	0	0	0	0	0
4930425K24Rik	0						No-change	0	0	0	0	0	0	0	0	0	0	0	0	0	0	0	0	0	0
4930425L21Rik	0						No-change	0	0	0	0	0	0	0	0	0	0	0	0	0	0	0	0	0	0
4930425O10Rik	0.338545	0.105297	3.25093	0.0323899	0.974161		No-change	1	0	0	0	1	0	1	0	0	1.03401	0	0	0	1.06809	0	0.944806	0	0
4930425P05Rik	0						No-change	0	0	0	0	0	0	0	0	0	0	0	0	0	0	0	0	0	0
4930426D05Rik	1.22961	2.92721	1.94848	1.5023	0.133019		No-change	2	0	2	3	3	1	0	0	0	2.06801	0	1.83484	2.89498	3.20428	1.0644	0	0	0
4930426I24Rik	0.312325	-0.796444	3.29251	-0.241896	0.808861		No-change	0	0	1	0	0	0	1	0	1	0	0	0.917422	0	0	0	0.944806	0	0.948696
4930426L09Rik	2.10401	0.320286	1.24532	0.257192	0.79703		No-change	2	2	3	1	3	2	1	4	1	2.06801	2.19378	2.75226	0.964993	3.20428	2.12879	0.944806	3.73043	0.948696
4930428D20Rik	0						No-change	0	0	0	0	0	0	0	0	0	0	0	0	0	0	0	0	0	0
4930428E07Rik	0						No-change	0	0	0	0	0	0	0	0	0	0	0	0	0	0	0	0	0	0
4930428N03Rik	0						No-change	0	0	0	0	0	0	0	0	0	0	0	0	0	0	0	0	0	0
4930428O21Rik	0						No-change	0	0	0	0	0	0	0	0	0	0	0	0	0	0	0	0	0	0
4930429C20Rik	0						No-change	0	0	0	0	0	0	0	0	0	0	0	0	0	0	0	0	0	0
4930429D17Rik	0						No-change	0	0	0	0	0	0	0	0	0	0	0	0	0	0	0	0	0	0
4930429F24Rik	0						No-change	0	0	0	0	0	0	0	0	0	0	0	0	0	0	0	0	0	0
4930429H19Rik	0.2203	0.105293	4.08046	0.0258043	0.979413		No-change	1	0	0	0	0	0	0	0	1	1.03401	0	0	0	0	0	0	0	0.948696
4930429P21Rik	0						No-change	0	0	0	0	0	0	0	0	0	0	0	0	0	0	0	0	0	0
4930430E12Rik	0						No-change	0	0	0	0	0	0	0	0	0	0	0	0	0	0	0	0	0	0
4930430F08Rik	167.034	-0.057311	0.145769	-0.393163	0.694199		No-change	146	157	176	183	166	151	174	176	185	150.965	172.212	161.466	176.594	177.303	160.724	164.396	164.139	175.509
4930430F21Rik	0						No-change	0	0	0	0	0	0	0	0	0	0	0	0	0	0	0	0	0	0
4930430O22Rik	0						No-change	0	0	0	0	0	0	0	0	0	0	0	0	0	0	0	0	0	0
4930431F10Rik	0						No-change	0	0	0	0	0	0	0	0	0	0	0	0	0	0	0	0	0	0
4930431F12Rik	0						No-change	0	0	0	0	0	0	0	0	0	0	0	0	0	0	0	0	0	0
4930431L21Rik	0						No-change	0	0	0	0	0	0	0	0	0	0	0	0	0	0	0	0	0	0
4930431P03Rik	0.894056	-0.859874	1.99056	-0.431976	0.665759		No-change	1	1	0	0	1	1	3	0	1	1.03401	1.09689	0	0	1.06809	1.0644	2.83442	0	0.948696
4930431P19Rik	2.2683	-0.216463	1.3198	-0.164012	0.869722		No-change	1	0	4	6	2	2	1	2	3	1.03401	0	3.66969	5.78996	2.13619	2.12879	0.944806	1.86522	2.84609
4930431P22Rik	0						No-change	0	0	0	0	0	0	0	0	0	0	0	0	0	0	0	0	0	0
4930432B10Rik	0.223812	1.9544	4.0171	0.486521	0.626598		No-change	0	1	1	0	0	0	0	0	0	0	1.09689	0.917422	0	0	0	0	0	0
4930432E11Rik	0.221889	-0.856464	4.07003	-0.210432	0.833331		No-change	0	0	0	0	0	1	0	1	0	0	0	0	0	0	1.0644	0	0.932608	0
4930432H08Rik	0.118677	0	4.08046	0	1		No-change	0	0	0	0	1	0	0	0	0	0	0	0	0	1.06809	0	0	0	0
4930432J09Rik	0						No-change	0	0	0	0	0	0	0	0	0	0	0	0	0	0	0	0	0	0
4930432L08Rik	0						No-change	0	0	0	0	0	0	0	0	0	0	0	0	0	0	0	0	0	0
4930432M17Rik	0						No-change	0	0	0	0	0	0	0	0	0	0	0	0	0	0	0	0	0	0
4930432O09Rik	0						No-change	0	0	0	0	0	0	0	0	0	0	0	0	0	0	0	0	0	0
4930433B08Rik	0						No-change	0	0	0	0	0	0	0	0	0	0	0	0	0	0	0	0	0	0
4930433E05Rik	0						No-change	0	0	0	0	0	0	0	0	0	0	0	0	0	0	0	0	0	0
4930433I11Rik	0.103623	-0.856472	4.08046	-0.209896	0.833749		No-change	0	0	0	0	0	0	0	1	0	0	0	0	0	0	0	0	0.932608	0
4930433J02Rik	0						No-change	0	0	0	0	0	0	0	0	0	0	0	0	0	0	0	0	0	0
4930433N12Rik	1.56404	0.116769	1.47343	0.0792498	0.936834		No-change	3	1	1	0	3	1	1	3	1	3.10202	1.09689	0.917422	0	3.20428	1.0644	0.944806	2.79782	0.948696
4930434B07Rik	0						No-change	0	0	0	0	0	0	0	0	0	0	0	0	0	0	0	0	0	0
4930434F21Rik	0.118677	0	4.08046	0	1		No-change	0	0	0	0	1	0	0	0	0	0	0	0	0	1.06809	0	0	0	0
4930434J06Rik	0						No-change	0	0	0	0	0	0	0	0	0	0	0	0	0	0	0	0	0	0
4930434O05Rik	0						No-change	0	0	0	0	0	0	0	0	0	0	0	0	0	0	0	0	0	0
4930435C17Rik	0						No-change	0	0	0	0	0	0	0	0	0	0	0	0	0	0	0	0	0	0
4930435F18Rik	0						No-change	0	0	0	0	0	0	0	0	0	0	0	0	0	0	0	0	0	0
4930435M08Rik	0						No-change	0	0	0	0	0	0	0	0	0	0	0	0	0	0	0	0	0	0
4930435N07Rik	0						No-change	0	0	0	0	0	0	0	0	0	0	0	0	0	0	0	0	0	0
4930437M23Rik	0						No-change	0	0	0	0	0	0	0	0	0	0	0	0	0	0	0	0	0	0
4930438A08Rik	2.18802	-1.32533	1.29408	-1.02415	0.305766		No-change	1	4	0	0	0	1	7	3	4	1.03401	4.38756	0	0	0	1.0644	6.61365	2.79782	3.79478
4930438E09Rik	0						No-change	0	0	0	0	0	0	0	0	0	0	0	0	0	0	0	0	0	0
4930439A04Rik	0						No-change	0	0	0	0	0	0	0	0	0	0	0	0	0	0	0	0	0	0
4930439D14Rik	0.32709	0.105297	3.28937	0.0320114	0.974463		No-change	1	0	0	1	0	0	1	0	0	1.03401	0	0	0.964993	0	0	0.944806	0	0
4930440C22Rik	0						No-change	0	0	0	0	0	0	0	0	0	0	0	0	0	0	0	0	0	0
4930440I19Rik	0						No-change	0	0	0	0	0	0	0	0	0	0	0	0	0	0	0	0	0	0
4930441H08Rik	0						No-change	0	0	0	0	0	0	0	0	0	0	0	0	0	0	0	0	0	0
4930441J16Rik	0						No-change	0	0	0	0	0	0	0	0	0	0	0	0	0	0	0	0	0	0
4930442G10Rik	0						No-change	0	0	0	0	0	0	0	0	0	0	0	0	0	0	0	0	0	0
4930442G15Rik	0						No-change	0	0	0	0	0	0	0	0	0	0	0	0	0	0	0	0	0	0
4930442H23Rik	0.220202	1.06708	4.08046	0.26151	0.793699		No-change	0	0	1	0	0	1	0	0	0	0	0	0.917422	0	0	1.0644	0	0	0
4930442J19Rik	0.212632	-0.856464	4.08046	-0.209894	0.83375		No-change	0	0	0	1	0	0	0	0	1	0	0	0	0.964993	0	0	0	0	0.948696
4930442L01Rik	0.511366	1.87786	2.95448	0.635599	0.525038		No-change	0	0	4	0	0	0	0	1	0	0	0	3.66969	0	0	0	0	0.932608	0
4930442P19Rik	0						No-change	0	0	0	0	0	0	0	0	0	0	0	0	0	0	0	0	0	0
4930443G03Rik	0						No-change	0	0	0	0	0	0	0	0	0	0	0	0	0	0	0	0	0	0
4930443O20Rik	0.107221	0	4.08046	0	1		No-change	0	0	0	1	0	0	0	0	0	0	0	0	0.964993	0	0	0	0	0
4930444A19Rik	0						No-change	0	0	0	0	0	0	0	0	0	0	0	0	0	0	0	0	0	0
4930444E06Rik	0						No-change	0	0	0	0	0	0	0	0	0	0	0	0	0	0	0	0	0	0
4930444F02Rik	0.104978	-0.856472	4.08046	-0.209896	0.833749		No-change	0	0	0	0	0	0	1	0	0	0	0	0	0	0	0	0.944806	0	0
4930444K16Rik	0						No-change	0	0	0	0	0	0	0	0	0	0	0	0	0	0	0	0	0	0
4930444P10Rik	0.434498	-2.34603	3.13987	-0.747174	0.454959		No-change	0	0	0	0	0	1	0	0	3	0	0	0	0	0	1.0644	0	0	2.84609
4930445B16Rik	0						No-change	0	0	0	0	0	0	0	0	0	0	0	0	0	0	0	0	0	0
4930445E18Rik	1.95552	-0.26941	1.4176	-0.190046	0.849273		No-change	1	0	3	5	2	2	1	1	3	1.03401	0	2.75226	4.82496	2.13619	2.12879	0.944806	0.932608	2.84609
4930445N06Rik	0						No-change	0	0	0	0	0	0	0	0	0	0	0	0	0	0	0	0	0	0
4930445N08Rik	0						No-change	0	0	0	0	0	0	0	0	0	0	0	0	0	0	0	0	0	0
4930445N18Rik	1.21943	0.448582	1.59738	0.280824	0.778846		No-change	2	2	1	1	1	0	0	2	2	2.06801	2.19378	0.917422	0.964993	1.06809	0	0	1.86522	1.89739
4930447A16Rik	0						No-change	0	0	0	0	0	0	0	0	0	0	0	0	0	0	0	0	0	0
4930447C04Rik	224.23	0.0654037	0.143697	0.45515	0.649001		No-change	176	237	242	258	225	217	197	240	236	181.985	259.963	222.016	248.968	240.321	230.974	186.127	223.826	223.892
4930447C11Rik	0						No-change	0	0	0	0	0	0	0	0	0	0	0	0	0	0	0	0	0	0
4930447F04Rik	0						No-change	0	0	0	0	0	0	0	0	0	0	0	0	0	0	0	0	0	0
4930447F24Rik	19.9856	-0.00301554	0.425483	-0.00708735	0.994345		No-change	30	15	18	14	14	22	19	27	22	31.0202	16.4534	16.5136	13.5099	14.9533	23.4167	17.9513	25.1804	20.8713
4930447J18Rik	0						No-change	0	0	0	0	0	0	0	0	0	0	0	0	0	0	0	0	0	0
4930447K03Rik	0.438813	0.129366	2.90587	0.0445189	0.964491		No-change	2	0	0	0	0	0	0	1	1	2.06801	0	0	0	0	0	0	0.932608	0.948696
4930447M23Rik	0.105411	-0.856472	4.08046	-0.209896	0.833749		No-change	0	0	0	0	0	0	0	0	1	0	0	0	0	0	0	0	0	0.948696
4930447N08Rik	0						No-change	0	0	0	0	0	0	0	0	0	0	0	0	0	0	0	0	0	0
4930448A20Rik	0.103623	-0.856472	4.08046	-0.209896	0.833749		No-change	0	0	0	0	0	0	0	1	0	0	0	0	0	0	0	0	0.932608	0
4930448C13Rik	0						No-change	0	0	0	0	0	0	0	0	0	0	0	0	0	0	0	0	0	0
4930448D08Rik	0						No-change	0	0	0	0	0	0	0	0	0	0	0	0	0	0	0	0	0	0
4930448E22Rik	2.51109	-0.721427	1.26985	-0.568122	0.569952		No-change	2	2	1	6	2	1	3	6	0	2.06801	2.19378	0.917422	5.78996	2.13619	1.0644	2.83442	5.59565	0
4930448F12Rik	0						No-change	0	0	0	0	0	0	0	0	0	0	0	0	0	0	0	0	0	0
4930448H16Rik	0						No-change	0	0	0	0	0	0	0	0	0	0	0	0	0	0	0	0	0	0
4930448I06Rik	0						No-change	0	0	0	0	0	0	0	0	0	0	0	0	0	0	0	0	0	0
4930448I18Rik	0						No-change	0	0	0	0	0	0	0	0	0	0	0	0	0	0	0	0	0	0
4930448K20Rik	0						No-change	0	0	0	0	0	0	0	0	0	0	0	0	0	0	0	0	0	0
4930449A18Rik	0.321664	0	3.87665	0	1		No-change	0	0	0	3	0	0	0	0	0	0	0	0	2.89498	0	0	0	0	0
4930449C09Rik	0						No-change	0	0	0	0	0	0	0	0	0	0	0	0	0	0	0	0	0	0
4930449E01Rik	0.325612	0.105297	3.29443	0.0319623	0.974502		No-change	0	0	1	0	0	1	0	0	1	0	0	0.917422	0	0	1.0644	0	0	0.948696
4930449E18Rik	0						No-change	0	0	0	0	0	0	0	0	0	0	0	0	0	0	0	0	0	0
4930449I04Rik	0.243753	2.06313	4.02933	0.512027	0.608632		No-change	0	2	0	0	0	0	0	0	0	0	2.19378	0	0	0	0	0	0	0
4930449I24Rik	0						No-change	0	0	0	0	0	0	0	0	0	0	0	0	0	0	0	0	0	0
4930451E10Rik	0.101936	1.06707	4.08046	0.261508	0.7937		No-change	0	0	1	0	0	0	0	0	0	0	0	0.917422	0	0	0	0	0	0
4930451I11Rik	0						No-change	0	0	0	0	0	0	0	0	0	0	0	0	0	0	0	0	0	0
4930452A19Rik	0						No-change	0	0	0	0	0	0	0	0	0	0	0	0	0	0	0	0	0	0
4930452G13Rik	0						No-change	0	0	0	0	0	0	0	0	0	0	0	0	0	0	0	0	0	0
4930452L12Rik	0						No-change	0	0	0	0	0	0	0	0	0	0	0	0	0	0	0	0	0	0
4930452N14Rik	0						No-change	0	0	0	0	0	0	0	0	0	0	0	0	0	0	0	0	0	0
4930453C13Rik	0.895088	1.58717	2.0882	0.760064	0.447216		No-change	1	1	1	2	0	2	0	0	1	1.03401	1.09689	0.917422	1.92999	0	2.12879	0	0	0.948696
4930453H23Rik	0.236943	0	3.97554	0	1		No-change	0	0	0	0	1	1	0	0	0	0	0	0	0	1.06809	1.0644	0	0	0
4930453L07Rik	0						No-change	0	0	0	0	0	0	0	0	0	0	0	0	0	0	0	0	0	0
4930453N24Rik	862.515	-0.0244894	0.0830497	-0.294876	0.768088	0.915717	No-change	770	819	866	938	798	927	875	956	855	796.186	898.353	794.487	905.163	852.338	986.694	826.706	891.574	811.135
4930453O03Rik	0						No-change	0	0	0	0	0	0	0	0	0	0	0	0	0	0	0	0	0	0
4930455B14Rik	0.104978	-0.856472	4.08046	-0.209896	0.833749		No-change	0	0	0	0	0	0	1	0	0	0	0	0	0	0	0	0.944806	0	0
4930455C13Rik	0.568247	2.52718	2.68487	0.941269	0.346567		No-change	2	0	1	0	0	2	0	0	0	2.06801	0	0.917422	0	0	2.12879	0	0	0
4930455G09Rik	6.30197	0.722743	0.753466	0.959225	0.337445		No-change	9	7	7	11	4	4	4	3	8	9.30607	7.67823	6.42195	10.6149	4.27237	4.25758	3.77923	2.79782	7.58956
4930455H04Rik	0						No-change	0	0	0	0	0	0	0	0	0	0	0	0	0	0	0	0	0	0
4930455J16Rik	0						No-change	0	0	0	0	0	0	0	0	0	0	0	0	0	0	0	0	0	0
4930455M05Rik	0.11489	1.06707	4.08046	0.261508	0.7937		No-change	1	0	0	0	0	0	0	0	0	1.03401	0	0	0	0	0	0	0	0
4930456G14Rik	0						No-change	0	0	0	0	0	0	0	0	0	0	0	0	0	0	0	0	0	0
4930456L15Rik	0						No-change	0	0	0	0	0	0	0	0	0	0	0	0	0	0	0	0	0	0
4930458A03Rik	0						No-change	0	0	0	0	0	0	0	0	0	0	0	0	0	0	0	0	0	0
4930458B22Rik	0						No-change	0	0	0	0	0	0	0	0	0	0	0	0	0	0	0	0	0	0
4930458D05Rik	5.13542	-0.666814	0.785789	-0.848592	0.396108		No-change	3	4	6	3	4	5	6	7	9	3.10202	4.38756	5.50453	2.89498	4.27237	5.32198	5.66884	6.52826	8.53826
4930458K08Rik	0						No-change	0	0	0	0	0	0	0	0	0	0	0	0	0	0	0	0	0	0
4930459C07Rik	0						No-change	0	0	0	0	0	0	0	0	0	0	0	0	0	0	0	0	0	0
4930459L07Rik	0						No-change	0	0	0	0	0	0	0	0	0	0	0	0	0	0	0	0	0	0
4930461C15Rik	0.456968	2.55023	2.66746	0.95605	0.339047		No-change	1	1	1	0	0	1	0	0	0	1.03401	1.09689	0.917422	0	0	1.0644	0	0	0
4930461G14Rik	139.935	0.152836	0.150232	1.01733	0.308995		No-change	181	157	196	79	74	75	175	172	168	187.155	172.212	179.815	76.2344	79.0389	79.8296	165.341	160.409	159.381
4930463O16Rik	0						No-change	0	0	0	0	0	0	0	0	0	0	0	0	0	0	0	0	0	0
4930465I24Rik	0						No-change	0	0	0	0	0	0	0	0	0	0	0	0	0	0	0	0	0	0
4930465K09Rik	0						No-change	0	0	0	0	0	0	0	0	0	0	0	0	0	0	0	0	0	0
4930465K10Rik	3.59401	1.02919	1.01931	1.00969	0.312644		No-change	5	6	2	6	4	2	2	4	1	5.17004	6.58134	1.83484	5.78996	4.27237	2.12879	1.88961	3.73043	0.948696
4930465M20Rik	0						No-change	0	0	0	0	0	0	0	0	0	0	0	0	0	0	0	0	0	0
4930466I24Rik	0.321664	0	3.87665	0	1		No-change	0	0	0	3	0	0	0	0	0	0	0	0	2.89498	0	0	0	0	0
4930466K18Rik	2.22845	0.902654	1.32841	0.679497	0.496823		No-change	5	0	2	3	3	3	1	2	1	5.17004	0	1.83484	2.89498	3.20428	3.19319	0.944806	1.86522	0.948696
4930467D21Rik	1.73098	1.3831	1.41101	0.980219	0.326978		No-change	2	2	6	1	0	1	3	0	1	2.06801	2.19378	5.50453	0.964993	0	1.0644	2.83442	0	0.948696
4930467E23Rik	0.121877	1.06707	4.08046	0.261508	0.7937		No-change	0	1	0	0	0	0	0	0	0	0	1.09689	0	0	0	0	0	0	0
4930467J12Rik	0						No-change	0	0	0	0	0	0	0	0	0	0	0	0	0	0	0	0	0	0
4930467K11Rik	0						No-change	0	0	0	0	0	0	0	0	0	0	0	0	0	0	0	0	0	0
4930469B13Rik	0						No-change	0	0	0	0	0	0	0	0	0	0	0	0	0	0	0	0	0	0
4930469K13Rik	0						No-change	0	0	0	0	0	0	0	0	0	0	0	0	0	0	0	0	0	0
4930470B04Rik	0						No-change	0	0	0	0	0	0	0	0	0	0	0	0	0	0	0	0	0	0
4930470G03Rik	3.27792	-0.620313	1.00214	-0.618986	0.535926		No-change	1	5	3	3	2	1	8	4	3	1.03401	5.48445	2.75226	2.89498	2.13619	1.0644	7.55845	3.73043	2.84609
4930470H14Rik	0.103623	-0.856472	4.08046	-0.209896	0.833749		No-change	0	0	0	0	0	0	0	1	0	0	0	0	0	0	0	0	0.932608	0
4930470O06Rik	0						No-change	0	0	0	0	0	0	0	0	0	0	0	0	0	0	0	0	0	0
4930470P17Rik	0.11489	1.06707	4.08046	0.261508	0.7937		No-change	1	0	0	0	0	0	0	0	0	1.03401	0	0	0	0	0	0	0	0
4930471C04Rik	0						No-change	0	0	0	0	0	0	0	0	0	0	0	0	0	0	0	0	0	0
4930471D02Rik	0.874419	-1.7924	2.05569	-0.871922	0.383251		No-change	0	1	0	2	1	0	1	1	2	0	1.09689	0	1.92999	1.06809	0	0.944806	0.932608	1.89739
4930471E15Rik	0						No-change	0	0	0	0	0	0	0	0	0	0	0	0	0	0	0	0	0	0
4930471E19Rik	0.345553	0.105297	3.22865	0.0326133	0.973983		No-change	0	1	0	0	0	1	0	0	1	0	1.09689	0	0	0	1.0644	0	0	0.948696
4930471G03Rik	0.336319	1.06709	3.5083	0.304161	0.761005		No-change	0	1	0	2	0	0	0	0	0	0	1.09689	0	1.92999	0	0	0	0	0
4930471G24Rik	0						No-change	0	0	0	0	0	0	0	0	0	0	0	0	0	0	0	0	0	0
4930471L23Rik	0						No-change	0	0	0	0	0	0	0	0	0	0	0	0	0	0	0	0	0	0
4930471M09Rik	0.585675	1.07912	2.58501	0.417453	0.676347		No-change	0	2	0	0	1	1	1	0	0	0	2.19378	0	0	1.06809	1.0644	0.944806	0	0
4930473A02Rik	0						No-change	0	0	0	0	0	0	0	0	0	0	0	0	0	0	0	0	0	0
4930473D10Rik	0.11489	1.06707	4.08046	0.261508	0.7937		No-change	1	0	0	0	0	0	0	0	0	1.03401	0	0	0	0	0	0	0	0
4930473H19Rik	0.206914	0.105293	4.08046	0.0258043	0.979413		No-change	0	0	1	0	0	0	1	0	0	0	0	0.917422	0	0	0	0.944806	0	0
4930473O22Rik	0						No-change	0	0	0	0	0	0	0	0	0	0	0	0	0	0	0	0	0	0
4930474B08Rik	0						No-change	0	0	0	0	0	0	0	0	0	0	0	0	0	0	0	0	0	0
4930474H06Rik	9.07794	-0.536854	0.658172	-0.815675	0.414686		No-change	8	18	6	0	0	0	19	8	24	8.27206	19.744	5.50453	0	0	0	17.9513	7.46087	22.7687
4930474H20Rik	0						No-change	0	0	0	0	0	0	0	0	0	0	0	0	0	0	0	0	0	0
4930474M22Rik	0						No-change	0	0	0	0	0	0	0	0	0	0	0	0	0	0	0	0	0	0
4930474N05Rik	0						No-change	0	0	0	0	0	0	0	0	0	0	0	0	0	0	0	0	0	0
4930474N09Rik	0.121877	1.06707	4.08046	0.261508	0.7937		No-change	0	1	0	0	0	0	0	0	0	0	1.09689	0	0	0	0	0	0	0
4930477E14Rik	0.11489	1.06707	4.08046	0.261508	0.7937		No-change	1	0	0	0	0	0	0	0	0	1.03401	0	0	0	0	0	0	0	0
4930477G07Rik	0.118266	0	4.08046	0	1		No-change	0	0	0	0	0	1	0	0	0	0	0	0	0	0	1.0644	0	0	0
4930477N07Rik	0.118266	0	4.08046	0	1		No-change	0	0	0	0	0	1	0	0	0	0	0	0	0	0	1.0644	0	0	0
4930477O15Rik	0.2255	0.105293	4.04474	0.0260321	0.979232		No-change	0	1	0	0	0	0	0	1	0	0	1.09689	0	0	0	0	0	0.932608	0
4930478E11Rik	0						No-change	0	0	0	0	0	0	0	0	0	0	0	0	0	0	0	0	0	0
4930478K11Rik	0						No-change	0	0	0	0	0	0	0	0	0	0	0	0	0	0	0	0	0	0
4930478L05Rik	0.5381	-2.75449	2.50077	-1.10146	0.270698		No-change	0	0	0	0	1	0	1	1	2	0	0	0	0	1.06809	0	0.944806	0.932608	1.89739
4930478M09Rik	0						No-change	0	0	0	0	0	0	0	0	0	0	0	0	0	0	0	0	0	0
4930478M13Rik	0						No-change	0	0	0	0	0	0	0	0	0	0	0	0	0	0	0	0	0	0
4930478P22Rik	0						No-change	0	0	0	0	0	0	0	0	0	0	0	0	0	0	0	0	0	0
4930479D17Rik	0.880309	-1.3769	2.17381	-0.633406	0.526469		No-change	1	0	0	2	0	2	0	1	2	1.03401	0	0	1.92999	0	2.12879	0	0.932608	1.89739
4930479H17Rik	0.118266	0	4.08046	0	1		No-change	0	0	0	0	0	1	0	0	0	0	0	0	0	0	1.0644	0	0	0
4930480C01Rik	0						No-change	0	0	0	0	0	0	0	0	0	0	0	0	0	0	0	0	0	0
4930480E11Rik	0						No-change	0	0	0	0	0	0	0	0	0	0	0	0	0	0	0	0	0	0
4930480G23Rik	0						No-change	0	0	0	0	0	0	0	0	0	0	0	0	0	0	0	0	0	0
4930480K02Rik	0						No-change	0	0	0	0	0	0	0	0	0	0	0	0	0	0	0	0	0	0
4930480K15Rik	0						No-change	0	0	0	0	0	0	0	0	0	0	0	0	0	0	0	0	0	0
4930480M12Rik	0						No-change	0	0	0	0	0	0	0	0	0	0	0	0	0	0	0	0	0	0
4930481A15Rik	15.5398	0.0344969	0.463985	0.0743491	0.940733		No-change	25	15	14	9	9	12	21	22	14	25.8502	16.4534	12.8439	8.68493	9.61284	12.7727	19.8409	20.5174	13.2817
4930481B07Rik	6.21986	0.0849644	0.747528	0.11366	0.909507		No-change	7	4	9	9	6	2	5	5	10	7.23805	4.38756	8.25679	8.68493	6.40856	2.12879	4.72403	4.66304	9.48696
4930483J18Rik	0.665747	-0.787505	2.39823	-0.328368	0.742633		No-change	0	0	1	0	1	2	1	1	0	0	0	0.917422	0	1.06809	2.12879	0.944806	0.932608	0
4930483K19Rik	1.29972	-2.33253	2.02194	-1.15361	0.248661		No-change	0	0	0	7	1	1	1	2	0	0	0	0	6.75495	1.06809	1.0644	0.944806	1.86522	0
4930483O08Rik	0.103623	-0.856472	4.08046	-0.209896	0.833749		No-change	0	0	0	0	0	0	0	1	0	0	0	0	0	0	0	0	0.932608	0
4930483P17Rik	0						No-change	0	0	0	0	0	0	0	0	0	0	0	0	0	0	0	0	0	0
4930484H19Rik	0						No-change	0	0	0	0	0	0	0	0	0	0	0	0	0	0	0	0	0	0
4930484I04Rik	0						No-change	0	0	0	0	0	0	0	0	0	0	0	0	0	0	0	0	0	0
4930486F22Rik	0						No-change	0	0	0	0	0	0	0	0	0	0	0	0	0	0	0	0	0	0
4930486I03Rik	0						No-change	0	0	0	0	0	0	0	0	0	0	0	0	0	0	0	0	0	0
4930486L24Rik	11.3427	0.0244841	0.575314	0.0425579	0.966054		No-change	16	9	11	12	4	13	13	7	18	16.5441	9.87201	10.0916	11.5799	4.27237	13.8371	12.2825	6.52826	17.0765
4930486N12Rik	0						No-change	0	0	0	0	0	0	0	0	0	0	0	0	0	0	0	0	0	0
4930487D11Rik	0						No-change	0	0	0	0	0	0	0	0	0	0	0	0	0	0	0	0	0	0
4930488B22Rik	0						No-change	0	0	0	0	0	0	0	0	0	0	0	0	0	0	0	0	0	0
4930488L21Rik	0.107221	0	4.08046	0	1		No-change	0	0	0	1	0	0	0	0	0	0	0	0	0.964993	0	0	0	0	0
4930488N15Rik	0						No-change	0	0	0	0	0	0	0	0	0	0	0	0	0	0	0	0	0	0
4930488N24Rik	0.11489	1.06707	4.08046	0.261508	0.7937		No-change	1	0	0	0	0	0	0	0	0	1.03401	0	0	0	0	0	0	0	0
4930500A05Rik	0.11489	1.06707	4.08046	0.261508	0.7937		No-change	1	0	0	0	0	0	0	0	0	1.03401	0	0	0	0	0	0	0	0
4930500F04Rik	0.121877	1.06707	4.08046	0.261508	0.7937		No-change	0	1	0	0	0	0	0	0	0	0	1.09689	0	0	0	0	0	0	0
4930500F10Rik	0.552368	-1.36936	2.54355	-0.538366	0.590324		No-change	0	1	0	0	0	1	1	2	0	0	1.09689	0	0	0	1.0644	0.944806	1.86522	0
4930500H12Rik	0						No-change	0	0	0	0	0	0	0	0	0	0	0	0	0	0	0	0	0	0
4930500L23Rik	0						No-change	0	0	0	0	0	0	0	0	0	0	0	0	0	0	0	0	0	0
4930500M09Rik	0.43993	0	3.19773	0	1		No-change	0	0	0	3	0	1	0	0	0	0	0	0	2.89498	0	1.0644	0	0	0
4930502A04Rik	0						No-change	0	0	0	0	0	0	0	0	0	0	0	0	0	0	0	0	0	0
4930502C17Rik	0						No-change	0	0	0	0	0	0	0	0	0	0	0	0	0	0	0	0	0	0
4930502E09Rik	0.341745	1.05875	3.18986	0.33191	0.739957		No-change	1	1	0	0	0	0	1	0	0	1.03401	1.09689	0	0	0	0	0.944806	0	0
4930503B20Rik	0.209957	-1.75611	4.0374	-0.434961	0.66359		No-change	0	0	0	0	0	0	2	0	0	0	0	0	0	0	0	1.88961	0	0
4930503E14Rik	2.09414	0.115977	1.28129	0.0905161	0.927877		No-change	4	1	1	4	1	2	1	3	2	4.13603	1.09689	0.917422	3.85997	1.06809	2.12879	0.944806	2.79782	1.89739
4930503E24Rik	0						No-change	0	0	0	0	0	0	0	0	0	0	0	0	0	0	0	0	0	0
4930503F20Rik	0						No-change	0	0	0	0	0	0	0	0	0	0	0	0	0	0	0	0	0	0
4930503H13Rik	0						No-change	0	0	0	0	0	0	0	0	0	0	0	0	0	0	0	0	0	0
4930503L19Rik	293.746	-0.0915182	0.127981	-0.71509	0.474553	0.745753	No-change	237	283	296	324	309	276	273	358	304	245.06	310.42	271.557	312.658	330.041	293.773	257.932	333.874	288.403
4930503O07Rik	0						No-change	0	0	0	0	0	0	0	0	0	0	0	0	0	0	0	0	0	0
4930504C09Rik	0						No-change	0	0	0	0	0	0	0	0	0	0	0	0	0	0	0	0	0	0
4930504D19Rik	0						No-change	0	0	0	0	0	0	0	0	0	0	0	0	0	0	0	0	0	0
4930505A04Rik	0.341511	-0.856469	3.50027	-0.244687	0.806699		No-change	0	0	0	0	0	2	1	0	0	0	0	0	0	0	2.12879	0.944806	0	0
4930505G20Rik	0						No-change	0	0	0	0	0	0	0	0	0	0	0	0	0	0	0	0	0	0
4930505K13Rik	0						No-change	0	0	0	0	0	0	0	0	0	0	0	0	0	0	0	0	0	0
4930505K14Rik	0						No-change	0	0	0	0	0	0	0	0	0	0	0	0	0	0	0	0	0	0
4930505M18Rik	0						No-change	0	0	0	0	0	0	0	0	0	0	0	0	0	0	0	0	0	0
4930505N22Rik	1.08395	-0.659755	1.71884	-0.383837	0.701099		No-change	0	1	2	0	1	1	1	3	1	0	1.09689	1.83484	0	1.06809	1.0644	0.944806	2.79782	0.948696
4930505O20Rik	0						No-change	0	0	0	0	0	0	0	0	0	0	0	0	0	0	0	0	0	0
4930506C21Rik	0.883415	0.637923	2.0385	0.312937	0.754329		No-change	1	0	2	0	2	1	0	1	1	1.03401	0	1.83484	0	2.13619	1.0644	0	0.932608	0.948696
4930507D05Rik	3.28102	0.52432	1.09834	0.477376	0.633094		No-change	7	2	3	7	2	0	1	5	3	7.23805	2.19378	2.75226	6.75495	2.13619	0	0.944806	4.66304	2.84609
4930507D10Rik	0						No-change	0	0	0	0	0	0	0	0	0	0	0	0	0	0	0	0	0	0
4930509E16Rik	11.5977	-0.293439	0.540987	-0.542414	0.587534		No-change	11	7	11	11	16	11	13	11	14	11.3741	7.67823	10.0916	10.6149	17.0895	11.7083	12.2825	10.2587	13.2817
4930509G22Rik	3.77345	-0.870423	1.0507	-0.828422	0.407431		No-change	5	2	0	5	4	4	6	1	7	5.17004	2.19378	0	4.82496	4.27237	4.25758	5.66884	0.932608	6.64087
4930509H03Rik	0						No-change	0	0	0	0	0	0	0	0	0	0	0	0	0	0	0	0	0	0
4930509J09Rik	0.103623	-0.856472	4.08046	-0.209896	0.833749		No-change	0	0	0	0	0	0	0	1	0	0	0	0	0	0	0	0	0.932608	0
4930509K18Rik	0						No-change	0	0	0	0	0	0	0	0	0	0	0	0	0	0	0	0	0	0
4930510E17Rik	0						No-change	0	0	0	0	0	0	0	0	0	0	0	0	0	0	0	0	0	0
4930511A02Rik	0.329087	-1.76082	3.49421	-0.503924	0.614315		No-change	0	0	0	0	0	1	0	0	2	0	0	0	0	0	1.0644	0	0	1.89739
4930511E03Rik	0.118677	0	4.08046	0	1		No-change	0	0	0	0	1	0	0	0	0	0	0	0	0	1.06809	0	0	0	0
4930511J24Rik	0.229779	1.98872	4.03571	0.492781	0.622167		No-change	2	0	0	0	0	0	0	0	0	2.06801	0	0	0	0	0	0	0	0
4930511M06Rik	1.29179	0.329744	1.56739	0.210378	0.833373		No-change	3	0	3	0	0	1	1	2	2	3.10202	0	2.75226	0	0	1.0644	0.944806	1.86522	1.89739
4930511M18Rik	0						No-change	0	0	0	0	0	0	0	0	0	0	0	0	0	0	0	0	0	0
4930511O05Rik	0						No-change	0	0	0	0	0	0	0	0	0	0	0	0	0	0	0	0	0	0
4930512B01Rik	0						No-change	0	0	0	0	0	0	0	0	0	0	0	0	0	0	0	0	0	0
4930512H18Rik	0.433612	-2.341	3.14205	-0.745054	0.456239		No-change	0	0	0	0	1	0	3	0	0	0	0	0	0	1.06809	0	2.83442	0	0
4930512J16Rik	3.45044	-0.416129	0.985166	-0.422395	0.672737		No-change	3	3	6	0	0	3	5	9	3	3.10202	3.29067	5.50453	0	0	3.19319	4.72403	8.39347	2.84609
4930512M02Rik	0						No-change	0	0	0	0	0	0	0	0	0	0	0	0	0	0	0	0	0	0
4930512P04Rik	0						No-change	0	0	0	0	0	0	0	0	0	0	0	0	0	0	0	0	0	0
4930513D17Rik	0						No-change	0	0	0	0	0	0	0	0	0	0	0	0	0	0	0	0	0	0
4930513L16Rik	0						No-change	0	0	0	0	0	0	0	0	0	0	0	0	0	0	0	0	0	0
4930513N10Rik	176.149	0.170205	0.147007	1.15781	0.246943		No-change	204	174	228	134	142	141	165	214	198	210.938	190.859	209.172	129.309	151.669	150.08	155.893	199.578	187.842
4930513N20Rik	0						No-change	0	0	0	0	0	0	0	0	0	0	0	0	0	0	0	0	0	0
4930513O06Rik	0						No-change	0	0	0	0	0	0	0	0	0	0	0	0	0	0	0	0	0	0
4930515B02Rik	0						No-change	0	0	0	0	0	0	0	0	0	0	0	0	0	0	0	0	0	0
4930515G01Rik	5.21345	0.295881	0.792508	0.373348	0.708889		No-change	8	5	4	6	4	5	6	6	3	8.27206	5.48445	3.66969	5.78996	4.27237	5.32198	5.66884	5.59565	2.84609
4930515G13Rik	0.345964	0.105297	3.22737	0.0326263	0.973973		No-change	0	1	0	0	1	0	0	0	1	0	1.09689	0	0	1.06809	0	0	0	0.948696
4930515G16Rik	0						No-change	0	0	0	0	0	0	0	0	0	0	0	0	0	0	0	0	0	0
4930515L19Rik	0						No-change	0	0	0	0	0	0	0	0	0	0	0	0	0	0	0	0	0	0
4930516B21Rik	64.7878	-0.184112	0.223011	-0.825574	0.409046		No-change	66	58	67	56	51	58	76	77	80	68.2445	63.6196	61.4672	54.0396	54.4727	61.7349	71.8053	71.8108	75.8956
4930516K23Rik	0						No-change	0	0	0	0	0	0	0	0	0	0	0	0	0	0	0	0	0	0
4930517E11Rik	0						No-change	0	0	0	0	0	0	0	0	0	0	0	0	0	0	0	0	0	0
4930517E14Rik	2.25302	0.800915	1.29536	0.618294	0.536382		No-change	5	5	1	0	0	2	0	4	3	5.17004	5.48445	0.917422	0	0	2.12879	0	3.73043	2.84609
4930517G19Rik	0.233567	1.06708	3.9904	0.267412	0.789152		No-change	1	0	0	0	1	0	0	0	0	1.03401	0	0	0	1.06809	0	0	0	0
4930517J16Rik	0						No-change	0	0	0	0	0	0	0	0	0	0	0	0	0	0	0	0	0	0
4930517L18Rik	0.42847	-1.37399	2.91106	-0.471989	0.636934		No-change	1	0	0	0	0	0	2	1	0	1.03401	0	0	0	0	0	1.88961	0.932608	0
4930517M08Rik	0						No-change	0	0	0	0	0	0	0	0	0	0	0	0	0	0	0	0	0	0
4930517O19Rik	0						No-change	0	0	0	0	0	0	0	0	0	0	0	0	0	0	0	0	0	0
4930518C09Rik	0						No-change	0	0	0	0	0	0	0	0	0	0	0	0	0	0	0	0	0	0
4930518I15Rik	4.74053	-0.277829	0.830203	-0.334651	0.737888		No-change	5	4	4	4	6	3	6	8	3	5.17004	4.38756	3.66969	3.85997	6.40856	3.19319	5.66884	7.46087	2.84609
4930518I17Rik	0						No-change	0	0	0	0	0	0	0	0	0	0	0	0	0	0	0	0	0	0
4930518J20Rik	0						No-change	0	0	0	0	0	0	0	0	0	0	0	0	0	0	0	0	0	0
4930518J21Rik	0						No-change	0	0	0	0	0	0	0	0	0	0	0	0	0	0	0	0	0	0
4930518P08Rik	0						No-change	0	0	0	0	0	0	0	0	0	0	0	0	0	0	0	0	0	0
4930519A11Rik	2.32976	-0.10865	1.22009	-0.0890504	0.929042		No-change	4	1	1	3	2	3	4	2	1	4.13603	1.09689	0.917422	2.89498	2.13619	3.19319	3.77923	1.86522	0.948696
4930519D14Rik	0						No-change	0	0	0	0	0	0	0	0	0	0	0	0	0	0	0	0	0	0
4930519E07Rik	0						No-change	0	0	0	0	0	0	0	0	0	0	0	0	0	0	0	0	0	0
4930519F09Rik	0						No-change	0	0	0	0	0	0	0	0	0	0	0	0	0	0	0	0	0	0
4930519F16Rik	62.159	0.107023	0.276933	0.386457	0.699159		No-change	65	66	81	24	59	57	61	79	71	67.2105	72.3948	74.3111	23.1598	63.0175	60.6705	57.6332	73.6761	67.3574
4930519F24Rik	0						No-change	0	0	0	0	0	0	0	0	0	0	0	0	0	0	0	0	0	0
4930519G04Rik	0						No-change	0	0	0	0	0	0	0	0	0	0	0	0	0	0	0	0	0	0
4930519H02Rik	0						No-change	0	0	0	0	0	0	0	0	0	0	0	0	0	0	0	0	0	0
4930519K11Rik	0						No-change	0	0	0	0	0	0	0	0	0	0	0	0	0	0	0	0	0	0
4930519L02Rik	0						No-change	0	0	0	0	0	0	0	0	0	0	0	0	0	0	0	0	0	0
4930519P11Rik	13.1081	0.367295	0.510597	0.719343	0.471929		No-change	20	14	10	15	10	12	11	14	12	20.6801	15.3565	9.17422	14.4749	10.6809	12.7727	10.3929	13.0565	11.3843
4930520K02Rik	0						No-change	0	0	0	0	0	0	0	0	0	0	0	0	0	0	0	0	0	0
4930520M14Rik	0						No-change	0	0	0	0	0	0	0	0	0	0	0	0	0	0	0	0	0	0
4930520O04Rik	8.53708	-0.500331	0.675874	-0.740273	0.459135		No-change	5	5	10	11	4	13	5	10	15	5.17004	5.48445	9.17422	10.6149	4.27237	13.8371	4.72403	9.32608	14.2304
4930520P13Rik	0						No-change	0	0	0	0	0	0	0	0	0	0	0	0	0	0	0	0	0	0
4930521E06Rik	0						No-change	0	0	0	0	0	0	0	0	0	0	0	0	0	0	0	0	0	0
4930521O11Rik	0						No-change	0	0	0	0	0	0	0	0	0	0	0	0	0	0	0	0	0	0
4930521O17Rik	0						No-change	0	0	0	0	0	0	0	0	0	0	0	0	0	0	0	0	0	0
4930522H14Rik	0						No-change	0	0	0	0	0	0	0	0	0	0	0	0	0	0	0	0	0	0
4930522L14Rik	76.6446	0.100224	0.227671	0.440216	0.659781		No-change	58	80	91	97	63	77	66	78	85	59.9724	87.7512	83.4854	93.6043	67.2898	81.9584	62.3572	72.7434	80.6391
4930522N08Rik	0						No-change	0	0	0	0	0	0	0	0	0	0	0	0	0	0	0	0	0	0
4930522O17Rik	0						No-change	0	0	0	0	0	0	0	0	0	0	0	0	0	0	0	0	0	0
4930523C07Rik	14.4544	-0.331447	0.504589	-0.656865	0.511268		No-change	12	12	13	25	11	9	14	15	21	12.4081	13.1627	11.9265	24.1248	11.749	9.57956	13.2273	13.9891	19.9226
4930523O13Rik	0						No-change	0	0	0	0	0	0	0	0	0	0	0	0	0	0	0	0	0	0
4930524B15Rik	12.5272	0.332464	0.522197	0.636663	0.524344		No-change	14	19	16	3	10	9	11	13	18	14.4761	20.8409	14.6787	2.89498	10.6809	9.57956	10.3929	12.1239	17.0765
4930524B17Rik	0						No-change	0	0	0	0	0	0	0	0	0	0	0	0	0	0	0	0	0	0
4930524C18Rik	0						No-change	0	0	0	0	0	0	0	0	0	0	0	0	0	0	0	0	0	0
4930524O05Rik	0						No-change	0	0	0	0	0	0	0	0	0	0	0	0	0	0	0	0	0	0
4930524O07Rik	1.62954	-1.29017	1.53421	-0.840935	0.400384		No-change	3	0	0	2	1	1	2	5	1	3.10202	0	0	1.92999	1.06809	1.0644	1.88961	4.66304	0.948696
4930524O08Rik	0						No-change	0	0	0	0	0	0	0	0	0	0	0	0	0	0	0	0	0	0
4930525C09Rik	0						No-change	0	0	0	0	0	0	0	0	0	0	0	0	0	0	0	0	0	0
4930525G20Rik	8.03953	0.446627	0.669025	0.667579	0.504402		No-change	10	14	10	8	1	3	12	4	11	10.3401	15.3565	9.17422	7.71994	1.06809	3.19319	11.3377	3.73043	10.4357
4930526A20Rik	24.9909	-0.13239	0.397263	-0.333256	0.738941		No-change	24	32	24	8	25	18	29	38	28	24.8162	35.1005	22.0181	7.71994	26.7023	19.1591	27.3994	35.4391	26.5635
4930526F13Rik	0.104978	-0.856472	4.08046	-0.209896	0.833749		No-change	0	0	0	0	0	0	1	0	0	0	0	0	0	0	0	0.944806	0	0
4930526H09Rik	0						No-change	0	0	0	0	0	0	0	0	0	0	0	0	0	0	0	0	0	0
4930526L06Rik	2.93767	0.497296	1.21341	0.409835	0.681927		No-change	2	2	4	10	0	3	3	1	2	2.06801	2.19378	3.66969	9.64993	0	3.19319	2.83442	0.932608	1.89739
4930526M16Rik	0						No-change	0	0	0	0	0	0	0	0	0	0	0	0	0	0	0	0	0	0
4930527A07Rik	0.105411	-0.856472	4.08046	-0.209896	0.833749		No-change	0	0	0	0	0	0	0	0	1	0	0	0	0	0	0	0	0	0.948696
4930527B05Rik	0						No-change	0	0	0	0	0	0	0	0	0	0	0	0	0	0	0	0	0	0
4930527E20Rik	0						No-change	0	0	0	0	0	0	0	0	0	0	0	0	0	0	0	0	0	0
4930527F14Rik	0.105411	-0.856472	4.08046	-0.209896	0.833749		No-change	0	0	0	0	0	0	0	0	1	0	0	0	0	0	0	0	0	0.948696
4930527G23Rik	0						No-change	0	0	0	0	0	0	0	0	0	0	0	0	0	0	0	0	0	0
4930527J03Rik	0.103623	-0.856472	4.08046	-0.209896	0.833749		No-change	0	0	0	0	0	0	0	1	0	0	0	0	0	0	0	0	0.932608	0
4930528D03Rik	2.27788	0.275684	1.268	0.217416	0.827884		No-change	3	1	4	3	1	2	1	6	0	3.10202	1.09689	3.66969	2.89498	1.06809	2.12879	0.944806	5.59565	0
4930528G23Rik	0						No-change	0	0	0	0	0	0	0	0	0	0	0	0	0	0	0	0	0	0
4930528H21Rik	0						No-change	0	0	0	0	0	0	0	0	0	0	0	0	0	0	0	0	0	0
4930528J11Rik	0.118266	0	4.08046	0	1		No-change	0	0	0	0	0	1	0	0	0	0	0	0	0	0	1.0644	0	0	0
4930528P14Rik	0						No-change	0	0	0	0	0	0	0	0	0	0	0	0	0	0	0	0	0	0
4930529C04Rik	0						No-change	0	0	0	0	0	0	0	0	0	0	0	0	0	0	0	0	0	0
4930529I22Rik	0.990249	0.170099	2.26948	0.0749505	0.940254		No-change	0	2	0	5	0	0	1	0	1	0	2.19378	0	4.82496	0	0	0.944806	0	0.948696
4930529K09Rik	0						No-change	0	0	0	0	0	0	0	0	0	0	0	0	0	0	0	0	0	0
4930529N20Rik	0						No-change	0	0	0	0	0	0	0	0	0	0	0	0	0	0	0	0	0	0
4930532G15Rik	1.89652	0.12149	1.32809	0.091477	0.927114		No-change	4	2	1	0	2	1	1	1	5	4.13603	2.19378	0.917422	0	2.13619	1.0644	0.944806	0.932608	4.74348
4930532I03Rik	0						No-change	0	0	0	0	0	0	0	0	0	0	0	0	0	0	0	0	0	0
4930532M18Rik	0						No-change	0	0	0	0	0	0	0	0	0	0	0	0	0	0	0	0	0	0
4930533B01Rik	0						No-change	0	0	0	0	0	0	0	0	0	0	0	0	0	0	0	0	0	0
4930533D04Rik	0						No-change	0	0	0	0	0	0	0	0	0	0	0	0	0	0	0	0	0	0
4930533I22Rik	0						No-change	0	0	0	0	0	0	0	0	0	0	0	0	0	0	0	0	0	0
4930533K18Rik	0.236766	2.02578	3.92937	0.515549	0.606169		No-change	1	1	0	0	0	0	0	0	0	1.03401	1.09689	0	0	0	0	0	0	0
4930533L02Rik	0						No-change	0	0	0	0	0	0	0	0	0	0	0	0	0	0	0	0	0	0
4930533N22Rik	0						No-change	0	0	0	0	0	0	0	0	0	0	0	0	0	0	0	0	0	0
4930533P14Rik	0						No-change	0	0	0	0	0	0	0	0	0	0	0	0	0	0	0	0	0	0
4930534D22Rik	0.121877	1.06707	4.08046	0.261508	0.7937		No-change	0	1	0	0	0	0	0	0	0	0	1.09689	0	0	0	0	0	0	0
4930534H03Rik	0						No-change	0	0	0	0	0	0	0	0	0	0	0	0	0	0	0	0	0	0
4930534H18Rik	0.681852	1.07587	2.48645	0.432694	0.665237		No-change	0	2	0	2	1	0	1	0	0	0	2.19378	0	1.92999	1.06809	0	0.944806	0	0
4930535E02Rik	0						No-change	0	0	0	0	0	0	0	0	0	0	0	0	0	0	0	0	0	0
4930535F04Rik	0						No-change	0	0	0	0	0	0	0	0	0	0	0	0	0	0	0	0	0	0
4930535G08Rik	5.14368	-0.112435	0.925708	-0.121458	0.903328		No-change	7	2	3	14	4	3	5	8	1	7.23805	2.19378	2.75226	13.5099	4.27237	3.19319	4.72403	7.46087	0.948696
4930535L15Rik	0						No-change	0	0	0	0	0	0	0	0	0	0	0	0	0	0	0	0	0	0
4930535O05Rik	0						No-change	0	0	0	0	0	0	0	0	0	0	0	0	0	0	0	0	0	0
4930537H20Rik	0.571977	0.184792	2.68847	0.0687347	0.945201		No-change	0	2	0	0	0	1	2	0	0	0	2.19378	0	0	0	1.0644	1.88961	0	0
4930538E20Rik	0						No-change	0	0	0	0	0	0	0	0	0	0	0	0	0	0	0	0	0	0
4930538L07Rik	0						No-change	0	0	0	0	0	0	0	0	0	0	0	0	0	0	0	0	0	0
4930539C22Rik	0						No-change	0	0	0	0	0	0	0	0	0	0	0	0	0	0	0	0	0	0
4930539J05Rik	40.495	0.326895	0.317493	1.02961	0.303192		No-change	50	34	46	57	30	39	48	26	37	51.7004	37.2943	42.2014	55.0046	32.0428	41.5114	45.3507	24.2478	35.1017
4930539M17Rik	0.118677	0	4.08046	0	1		No-change	0	0	0	0	1	0	0	0	0	0	0	0	0	1.06809	0	0	0	0
4930540E01Rik	0						No-change	0	0	0	0	0	0	0	0	0	0	0	0	0	0	0	0	0	0
4930540I17Rik	0						No-change	0	0	0	0	0	0	0	0	0	0	0	0	0	0	0	0	0	0
4930540M03Rik	0						No-change	0	0	0	0	0	0	0	0	0	0	0	0	0	0	0	0	0	0
4930540M05Rik	0.990397	1.10669	1.88733	0.586379	0.557621		No-change	5	0	1	0	0	0	1	1	1	5.17004	0	0.917422	0	0	0	0.944806	0.932608	0.948696
4930541O19Rik	0						No-change	0	0	0	0	0	0	0	0	0	0	0	0	0	0	0	0	0	0
4930542C12Rik	5.95508	-0.142507	0.765542	-0.186152	0.852325		No-change	6	4	7	4	6	7	12	4	4	6.20404	4.38756	6.42195	3.85997	6.40856	7.45077	11.3377	3.73043	3.79478
4930542C16Rik	0						No-change	0	0	0	0	0	0	0	0	0	0	0	0	0	0	0	0	0	0
4930542D17Rik	0.103623	-0.856472	4.08046	-0.209896	0.833749		No-change	0	0	0	0	0	0	0	1	0	0	0	0	0	0	0	0	0.932608	0
4930542M03Rik	0						No-change	0	0	0	0	0	0	0	0	0	0	0	0	0	0	0	0	0	0
4930543E12Rik	1.69033	0.687454	1.46002	0.470852	0.637747		No-change	2	2	2	0	2	3	2	0	2	2.06801	2.19378	1.83484	0	2.13619	3.19319	1.88961	0	1.89739
4930543I03Rik	0						No-change	0	0	0	0	0	0	0	0	0	0	0	0	0	0	0	0	0	0
4930543I11Rik	0						No-change	0	0	0	0	0	0	0	0	0	0	0	0	0	0	0	0	0	0
4930543K20Rik	0						No-change	0	0	0	0	0	0	0	0	0	0	0	0	0	0	0	0	0	0
4930543N07Rik	0.118266	0	4.08046	0	1		No-change	0	0	0	0	0	1	0	0	0	0	0	0	0	0	1.0644	0	0	0
4930544D05Rik	0.104978	-0.856472	4.08046	-0.209896	0.833749		No-change	0	0	0	0	0	0	1	0	0	0	0	0	0	0	0	0.944806	0	0
4930544F09Rik	0						No-change	0	0	0	0	0	0	0	0	0	0	0	0	0	0	0	0	0	0
4930544G11Rik	0						No-change	0	0	0	0	0	0	0	0	0	0	0	0	0	0	0	0	0	0
4930544I03Rik	0						No-change	0	0	0	0	0	0	0	0	0	0	0	0	0	0	0	0	0	0
4930544L04Rik	0.121877	1.06707	4.08046	0.261508	0.7937		No-change	0	1	0	0	0	0	0	0	0	0	1.09689	0	0	0	0	0	0	0
4930544M13Rik	0						No-change	0	0	0	0	0	0	0	0	0	0	0	0	0	0	0	0	0	0
4930545E07Rik	0						No-change	0	0	0	0	0	0	0	0	0	0	0	0	0	0	0	0	0	0
4930545H06Rik	0						No-change	0	0	0	0	0	0	0	0	0	0	0	0	0	0	0	0	0	0
4930545L08Rik	0						No-change	0	0	0	0	0	0	0	0	0	0	0	0	0	0	0	0	0	0
4930545L23Rik	0						No-change	0	0	0	0	0	0	0	0	0	0	0	0	0	0	0	0	0	0
4930546C10Rik	0.104978	-0.856472	4.08046	-0.209896	0.833749		No-change	0	0	0	0	0	0	1	0	0	0	0	0	0	0	0	0.944806	0	0
4930546K05Rik	0.233567	1.06708	3.9904	0.267412	0.789152		No-change	1	0	0	0	1	0	0	0	0	1.03401	0	0	0	1.06809	0	0	0	0
4930547E08Rik	0						No-change	0	0	0	0	0	0	0	0	0	0	0	0	0	0	0	0	0	0
4930547E14Rik	0						No-change	0	0	0	0	0	0	0	0	0	0	0	0	0	0	0	0	0	0
4930547H16Rik	0						No-change	0	0	0	0	0	0	0	0	0	0	0	0	0	0	0	0	0	0
4930547M16Rik	1.30701	1.04674	1.77316	0.590324	0.554974		No-change	1	0	3	3	2	1	0	1	1	1.03401	0	2.75226	2.89498	2.13619	1.0644	0	0.932608	0.948696
4930548G14Rik	0						No-change	0	0	0	0	0	0	0	0	0	0	0	0	0	0	0	0	0	0
4930548H24Rik	109.307	0.208293	0.182445	1.14168	0.253588		No-change	130	100	123	103	93	112	115	115	98	134.421	109.689	112.843	99.3942	99.3326	119.212	108.653	107.25	92.9722
4930548J01Rik	0						No-change	0	0	0	0	0	0	0	0	0	0	0	0	0	0	0	0	0	0
4930548K13Rik	0						No-change	0	0	0	0	0	0	0	0	0	0	0	0	0	0	0	0	0	0
4930549C15Rik	0						No-change	0	0	0	0	0	0	0	0	0	0	0	0	0	0	0	0	0	0
4930549G23Rik	0.77485	0.105301	2.48335	0.0424028	0.966178		No-change	0	1	0	4	1	0	0	0	1	0	1.09689	0	3.85997	1.06809	0	0	0	0.948696
4930549P19Rik	0						No-change	0	0	0	0	0	0	0	0	0	0	0	0	0	0	0	0	0	0
4930550C14Rik	5.8244	-0.109691	0.718238	-0.152722	0.878617		No-change	6	6	7	3	5	4	6	8	8	6.20404	6.58134	6.42195	2.89498	5.34046	4.25758	5.66884	7.46087	7.58956
4930550C17Rik	0						No-change	0	0	0	0	0	0	0	0	0	0	0	0	0	0	0	0	0	0
4930551E15Rik	0						No-change	0	0	0	0	0	0	0	0	0	0	0	0	0	0	0	0	0	0
4930551I15Rik	0						No-change	0	0	0	0	0	0	0	0	0	0	0	0	0	0	0	0	0	0
4930551I23Rik	0						No-change	0	0	0	0	0	0	0	0	0	0	0	0	0	0	0	0	0	0
4930551L18Rik	0						No-change	0	0	0	0	0	0	0	0	0	0	0	0	0	0	0	0	0	0
4930551O13Rik	0.104978	-0.856472	4.08046	-0.209896	0.833749		No-change	0	0	0	0	0	0	1	0	0	0	0	0	0	0	0	0.944806	0	0
4930553E22Rik	0						No-change	0	0	0	0	0	0	0	0	0	0	0	0	0	0	0	0	0	0
4930553I04Rik	0						No-change	0	0	0	0	0	0	0	0	0	0	0	0	0	0	0	0	0	0
4930553I21Rik	0						No-change	0	0	0	0	0	0	0	0	0	0	0	0	0	0	0	0	0	0
4930553J12Rik	0						No-change	0	0	0	0	0	0	0	0	0	0	0	0	0	0	0	0	0	0
4930553M12Rik	0						No-change	0	0	0	0	0	0	0	0	0	0	0	0	0	0	0	0	0	0
4930553P18Rik	0.207246	-1.73982	4.03886	-0.430769	0.666636		No-change	0	0	0	0	0	0	0	2	0	0	0	0	0	0	0	0	1.86522	0
4930554C24Rik	0						No-change	0	0	0	0	0	0	0	0	0	0	0	0	0	0	0	0	0	0
4930554G22Rik	0						No-change	0	0	0	0	0	0	0	0	0	0	0	0	0	0	0	0	0	0
4930554G24Rik	0						No-change	0	0	0	0	0	0	0	0	0	0	0	0	0	0	0	0	0	0
4930554H23Rik	0						No-change	0	0	0	0	0	0	0	0	0	0	0	0	0	0	0	0	0	0
4930554I06Rik	0						No-change	0	0	0	0	0	0	0	0	0	0	0	0	0	0	0	0	0	0
4930555A03Rik	0.118677	0	4.08046	0	1		No-change	0	0	0	0	1	0	0	0	0	0	0	0	0	1.06809	0	0	0	0
4930555B11Rik	0						No-change	0	0	0	0	0	0	0	0	0	0	0	0	0	0	0	0	0	0
4930555B12Rik	0						No-change	0	0	0	0	0	0	0	0	0	0	0	0	0	0	0	0	0	0
4930555F03Rik	0.11489	1.06707	4.08046	0.261508	0.7937		No-change	1	0	0	0	0	0	0	0	0	1.03401	0	0	0	0	0	0	0	0
4930555G01Rik	0						No-change	0	0	0	0	0	0	0	0	0	0	0	0	0	0	0	0	0	0
4930555G07Rik	0						No-change	0	0	0	0	0	0	0	0	0	0	0	0	0	0	0	0	0	0
4930555G21Rik	0						No-change	0	0	0	0	0	0	0	0	0	0	0	0	0	0	0	0	0	0
4930555K19Rik	0						No-change	0	0	0	0	0	0	0	0	0	0	0	0	0	0	0	0	0	0
4930555M17Rik	0						No-change	0	0	0	0	0	0	0	0	0	0	0	0	0	0	0	0	0	0
4930555O08Rik	0						No-change	0	0	0	0	0	0	0	0	0	0	0	0	0	0	0	0	0	0
4930556C24Rik	0						No-change	0	0	0	0	0	0	0	0	0	0	0	0	0	0	0	0	0	0
4930556G01Rik	0						No-change	0	0	0	0	0	0	0	0	0	0	0	0	0	0	0	0	0	0
4930556G22Rik	0						No-change	0	0	0	0	0	0	0	0	0	0	0	0	0	0	0	0	0	0
4930556H04Rik	0.359231	1.06709	3.43807	0.310375	0.756276		No-change	0	1	0	0	2	0	0	0	0	0	1.09689	0	0	2.13619	0	0	0	0
4930556I23Rik	0.203871	1.83925	4.04953	0.454187	0.649694		No-change	0	0	2	0	0	0	0	0	0	0	0	1.83484	0	0	0	0	0	0
4930556J02Rik	1.48301	-0.623436	1.48384	-0.420151	0.674375		No-change	2	0	3	1	0	0	3	1	4	2.06801	0	2.75226	0.964993	0	0	2.83442	0.932608	3.79478
4930556J24Rik	0.107221	0	4.08046	0	1		No-change	0	0	0	1	0	0	0	0	0	0	0	0	0.964993	0	0	0	0	0
4930556L07Rik	0						No-change	0	0	0	0	0	0	0	0	0	0	0	0	0	0	0	0	0	0
4930556M19Rik	8.33552	-0.726949	0.627329	-1.1588	0.246538		No-change	5	6	10	10	4	5	11	13	13	5.17004	6.58134	9.17422	9.64993	4.27237	5.32198	10.3929	12.1239	12.333
4930556N09Rik	0						No-change	0	0	0	0	0	0	0	0	0	0	0	0	0	0	0	0	0	0
4930556N13Rik	0.214443	0	4.08046	0	1		No-change	0	0	0	2	0	0	0	0	0	0	0	0	1.92999	0	0	0	0	0
4930557B06Rik	0						No-change	0	0	0	0	0	0	0	0	0	0	0	0	0	0	0	0	0	0
4930557F08Rik	0						No-change	0	0	0	0	0	0	0	0	0	0	0	0	0	0	0	0	0	0
4930557F10Rik	0						No-change	0	0	0	0	0	0	0	0	0	0	0	0	0	0	0	0	0	0
4930557J02Rik	0						No-change	0	0	0	0	0	0	0	0	0	0	0	0	0	0	0	0	0	0
4930557K07Rik	0						No-change	0	0	0	0	0	0	0	0	0	0	0	0	0	0	0	0	0	0
4930558C23Rik	3.95189	-0.896614	0.935493	-0.95844	0.337841		No-change	5	1	2	4	4	4	6	5	5	5.17004	1.09689	1.83484	3.85997	4.27237	4.25758	5.66884	4.66304	4.74348
4930558F17Rik	0						No-change	0	0	0	0	0	0	0	0	0	0	0	0	0	0	0	0	0	0
4930558G05Rik	0						No-change	0	0	0	0	0	0	0	0	0	0	0	0	0	0	0	0	0	0
4930558J18Rik	62.2182	-0.225971	0.251479	-0.89857	0.368882		No-change	50	57	61	63	63	59	52	67	92	51.7004	62.5227	55.9627	60.7945	67.2898	62.7993	49.1299	62.4848	87.28
4930558J22Rik	1.12294	-1.79561	2.04949	-0.876127	0.380961		No-change	0	1	0	1	0	4	2	0	2	0	1.09689	0	0.964993	0	4.25758	1.88961	0	1.89739
4930558K02Rik	0.654385	0.105302	2.73001	0.038572	0.969232		No-change	0	1	0	4	0	0	0	1	0	0	1.09689	0	3.85997	0	0	0	0.932608	0
4930558N11Rik	0						No-change	0	0	0	0	0	0	0	0	0	0	0	0	0	0	0	0	0	0
4930559C10Rik	0						No-change	0	0	0	0	0	0	0	0	0	0	0	0	0	0	0	0	0	0
4930560O18Rik	0						No-change	0	0	0	0	0	0	0	0	0	0	0	0	0	0	0	0	0	0
4930562A09Rik	0						No-change	0	0	0	0	0	0	0	0	0	0	0	0	0	0	0	0	0	0
4930562C15Rik	1.49527	-3.24624	1.73133	-1.87499	0.0607938		No-change	0	1	0	1	1	0	3	6	2	0	1.09689	0	0.964993	1.06809	0	2.83442	5.59565	1.89739
4930562D21Rik	0						No-change	0	0	0	0	0	0	0	0	0	0	0	0	0	0	0	0	0	0
4930562F07Rik	0.453456	1.02354	2.93005	0.349324	0.726846		No-change	2	0	0	0	0	1	0	0	1	2.06801	0	0	0	0	1.0644	0	0	0.948696
4930562F17Rik	0						No-change	0	0	0	0	0	0	0	0	0	0	0	0	0	0	0	0	0	0
4930563E18Rik	0						No-change	0	0	0	0	0	0	0	0	0	0	0	0	0	0	0	0	0	0
4930563E22Rik	9.56186	0.488917	0.614417	0.79574	0.426183		No-change	13	11	7	15	9	7	5	10	9	13.4421	12.0658	6.42195	14.4749	9.61284	7.45077	4.72403	9.32608	8.53826
4930563F08Rik	0						No-change	0	0	0	0	0	0	0	0	0	0	0	0	0	0	0	0	0	0
4930563H07Rik	0						No-change	0	0	0	0	0	0	0	0	0	0	0	0	0	0	0	0	0	0
4930563I02Rik	0						No-change	0	0	0	0	0	0	0	0	0	0	0	0	0	0	0	0	0	0
4930563J15Rik	0.118266	0	4.08046	0	1		No-change	0	0	0	0	0	1	0	0	0	0	0	0	0	0	1.0644	0	0	0
4930563M21Rik	0.118677	0	4.08046	0	1		No-change	0	0	0	0	1	0	0	0	0	0	0	0	0	1.06809	0	0	0	0
4930563N14Rik	0.105411	-0.856472	4.08046	-0.209896	0.833749		No-change	0	0	0	0	0	0	0	0	1	0	0	0	0	0	0	0	0	0.948696
4930564C03Rik	0						No-change	0	0	0	0	0	0	0	0	0	0	0	0	0	0	0	0	0	0
4930564D02Rik	0						No-change	0	0	0	0	0	0	0	0	0	0	0	0	0	0	0	0	0	0
4930565D16Rik	0						No-change	0	0	0	0	0	0	0	0	0	0	0	0	0	0	0	0	0	0
4930565N06Rik	1.53742	-2.10907	1.75267	-1.20335	0.228841		No-change	0	0	1	3	3	2	1	3	1	0	0	0.917422	2.89498	3.20428	2.12879	0.944806	2.79782	0.948696
4930566F21Rik	148.331	-0.252362	0.174012	-1.45025	0.146988		No-change	130	120	155	171	151	107	162	205	150	134.421	131.627	142.2	165.014	161.282	113.89	153.059	191.185	142.304
4930566N20Rik	0						No-change	0	0	0	0	0	0	0	0	0	0	0	0	0	0	0	0	0	0
4930567H12Rik	0						No-change	0	0	0	0	0	0	0	0	0	0	0	0	0	0	0	0	0	0
4930567H17Rik	0						No-change	0	0	0	0	0	0	0	0	0	0	0	0	0	0	0	0	0	0
4930567J20Rik	0						No-change	0	0	0	0	0	0	0	0	0	0	0	0	0	0	0	0	0	0
4930567K12Rik	0						No-change	0	0	0	0	0	0	0	0	0	0	0	0	0	0	0	0	0	0
4930567K20Rik	0						No-change	0	0	0	0	0	0	0	0	0	0	0	0	0	0	0	0	0	0
4930568A12Rik	0						No-change	0	0	0	0	0	0	0	0	0	0	0	0	0	0	0	0	0	0
4930568A13Rik	0						No-change	0	0	0	0	0	0	0	0	0	0	0	0	0	0	0	0	0	0
4930568D16Rik	0						No-change	0	0	0	0	0	0	0	0	0	0	0	0	0	0	0	0	0	0
4930568E12Rik	0						No-change	0	0	0	0	0	0	0	0	0	0	0	0	0	0	0	0	0	0
4930568G15Rik	0						No-change	0	0	0	0	0	0	0	0	0	0	0	0	0	0	0	0	0	0
4930569F06Rik	0						No-change	0	0	0	0	0	0	0	0	0	0	0	0	0	0	0	0	0	0
4930570B17Rik	0						No-change	0	0	0	0	0	0	0	0	0	0	0	0	0	0	0	0	0	0
4930570D08Rik	0						No-change	0	0	0	0	0	0	0	0	0	0	0	0	0	0	0	0	0	0
4930570E03Rik	0						No-change	0	0	0	0	0	0	0	0	0	0	0	0	0	0	0	0	0	0
4930570G19Rik	0.432414	0.100778	2.73224	0.0368848	0.970577		No-change	0	1	1	0	0	0	1	1	0	0	1.09689	0.917422	0	0	0	0.944806	0.932608	0
4930570N18Rik	0						No-change	0	0	0	0	0	0	0	0	0	0	0	0	0	0	0	0	0	0
4930571K23Rik	0						No-change	0	0	0	0	0	0	0	0	0	0	0	0	0	0	0	0	0	0
4930571N24Rik	0						No-change	0	0	0	0	0	0	0	0	0	0	0	0	0	0	0	0	0	0
4930572G02Rik	0.101936	1.06707	4.08046	0.261508	0.7937		No-change	0	0	1	0	0	0	0	0	0	0	0	0.917422	0	0	0	0	0	0
4930572K03Rik	0						No-change	0	0	0	0	0	0	0	0	0	0	0	0	0	0	0	0	0	0
4930572O03Rik	0						No-change	0	0	0	0	0	0	0	0	0	0	0	0	0	0	0	0	0	0
4930572O13Rik	0						No-change	0	0	0	0	0	0	0	0	0	0	0	0	0	0	0	0	0	0
4930573C08Rik	0						No-change	0	0	0	0	0	0	0	0	0	0	0	0	0	0	0	0	0	0
4930573C15Rik	0						No-change	0	0	0	0	0	0	0	0	0	0	0	0	0	0	0	0	0	0
4930573H18Rik	0						No-change	0	0	0	0	0	0	0	0	0	0	0	0	0	0	0	0	0	0
4930573I07Rik	0						No-change	0	0	0	0	0	0	0	0	0	0	0	0	0	0	0	0	0	0
4930577H14Rik	0						No-change	0	0	0	0	0	0	0	0	0	0	0	0	0	0	0	0	0	0
4930577N17Rik	12.4693	-0.736039	0.541914	-1.35822	0.174394		No-change	5	7	17	15	9	11	16	21	14	5.17004	7.67823	15.5962	14.4749	9.61284	11.7083	15.1169	19.5848	13.2817
4930578E11Rik	0						No-change	0	0	0	0	0	0	0	0	0	0	0	0	0	0	0	0	0	0
4930578G10Rik	0.118677	0	4.08046	0	1		No-change	0	0	0	0	1	0	0	0	0	0	0	0	0	1.06809	0	0	0	0
4930578I06Rik	0						No-change	0	0	0	0	0	0	0	0	0	0	0	0	0	0	0	0	0	0
4930578I07Rik	0						No-change	0	0	0	0	0	0	0	0	0	0	0	0	0	0	0	0	0	0
4930578M01Rik	2.93606	-0.172926	1.09835	-0.157441	0.874897		No-change	2	3	5	1	0	4	4	7	1	2.06801	3.29067	4.58711	0.964993	0	4.25758	3.77923	6.52826	0.948696
4930578M07Rik	0.33929	1.06709	3.50887	0.304112	0.761042		No-change	0	0	1	0	2	0	0	0	0	0	0	0.917422	0	2.13619	0	0	0	0
4930578N18Rik	0						No-change	0	0	0	0	0	0	0	0	0	0	0	0	0	0	0	0	0	0
4930579C12Rik	0.11489	1.06707	4.08046	0.261508	0.7937		No-change	1	0	0	0	0	0	0	0	0	1.03401	0	0	0	0	0	0	0	0
4930579D07Rik	0						No-change	0	0	0	0	0	0	0	0	0	0	0	0	0	0	0	0	0	0
4930579D09Rik	0						No-change	0	0	0	0	0	0	0	0	0	0	0	0	0	0	0	0	0	0
4930579F01Rik	0.320449	0.957448	3.26379	0.293355	0.769251		No-change	1	0	1	0	0	0	0	1	0	1.03401	0	0.917422	0	0	0	0	0.932608	0
4930579G18Rik	2.7129	1.00064	1.13335	0.882904	0.377288		No-change	2	6	3	1	4	2	3	2	1	2.06801	6.58134	2.75226	0.964993	4.27237	2.12879	2.83442	1.86522	0.948696
4930579G24Rik	151.067	-0.0965958	0.160994	-0.599998	0.548508		No-change	125	155	149	147	151	146	162	182	150	129.251	170.018	136.696	141.854	161.282	155.402	153.059	169.735	142.304
4930579H20Rik	0						No-change	0	0	0	0	0	0	0	0	0	0	0	0	0	0	0	0	0	0
4930579J19Rik	0						No-change	0	0	0	0	0	0	0	0	0	0	0	0	0	0	0	0	0	0
4930579K19Rik	6.28762	0.224555	0.788657	0.284731	0.775851		No-change	3	13	3	7	4	8	4	8	6	3.10202	14.2596	2.75226	6.75495	4.27237	8.51516	3.77923	7.46087	5.69217
4930579M01Rik	0						No-change	0	0	0	0	0	0	0	0	0	0	0	0	0	0	0	0	0	0
4930579O11Rik	0						No-change	0	0	0	0	0	0	0	0	0	0	0	0	0	0	0	0	0	0
4930579P08Rik	0						No-change	0	0	0	0	0	0	0	0	0	0	0	0	0	0	0	0	0	0
4930580E04Rik	0						No-change	0	0	0	0	0	0	0	0	0	0	0	0	0	0	0	0	0	0
4930581F22Rik	14.1289	0.175779	0.550723	0.319179	0.749591		No-change	31	9	9	14	6	12	20	14	13	32.0542	9.87201	8.25679	13.5099	6.40856	12.7727	18.8961	13.0565	12.333
4930583I09Rik	0						No-change	0	0	0	0	0	0	0	0	0	0	0	0	0	0	0	0	0	0
4930583K01Rik	0.692222	1.62717	2.30113	0.70712	0.479492		No-change	2	1	0	0	1	1	0	1	0	2.06801	1.09689	0	0	1.06809	1.0644	0	0.932608	0
4930583P06Rik	0						No-change	0	0	0	0	0	0	0	0	0	0	0	0	0	0	0	0	0	0
4930584E12Rik	0						No-change	0	0	0	0	0	0	0	0	0	0	0	0	0	0	0	0	0	0
4930584F24Rik	0						No-change	0	0	0	0	0	0	0	0	0	0	0	0	0	0	0	0	0	0
4930586N03Rik	0						No-change	0	0	0	0	0	0	0	0	0	0	0	0	0	0	0	0	0	0
4930587A21Rik	0						No-change	0	0	0	0	0	0	0	0	0	0	0	0	0	0	0	0	0	0
4930587E11Rik	0						No-change	0	0	0	0	0	0	0	0	0	0	0	0	0	0	0	0	0	0
4930588A03Rik	0						No-change	0	0	0	0	0	0	0	0	0	0	0	0	0	0	0	0	0	0
4930588D02Rik	2.17836	-1.35388	1.27716	-1.06008	0.28911		No-change	2	1	1	2	2	1	7	1	3	2.06801	1.09689	0.917422	1.92999	2.13619	1.0644	6.61365	0.932608	2.84609
4930588G17Rik	0						No-change	0	0	0	0	0	0	0	0	0	0	0	0	0	0	0	0	0	0
4930588J15Rik	0						No-change	0	0	0	0	0	0	0	0	0	0	0	0	0	0	0	0	0	0
4930588K23Rik	0						No-change	0	0	0	0	0	0	0	0	0	0	0	0	0	0	0	0	0	0
4930589L23Rik	0.635244	-2.33586	2.6152	-0.893186	0.371758		No-change	0	0	0	3	0	0	2	1	0	0	0	0	2.89498	0	0	1.88961	0.932608	0
4930589O11Rik	0.882238	0.0893316	1.95073	0.045794	0.963474		No-change	2	0	1	0	1	1	2	1	0	2.06801	0	0.917422	0	1.06809	1.0644	1.88961	0.932608	0
4930589P08Rik	0						No-change	0	0	0	0	0	0	0	0	0	0	0	0	0	0	0	0	0	0
4930590H14Rik	0						No-change	0	0	0	0	0	0	0	0	0	0	0	0	0	0	0	0	0	0
4930590J08Rik	3.12833	-0.230254	1.10743	-0.207917	0.835294		No-change	2	4	1	5	2	5	6	1	2	2.06801	4.38756	0.917422	4.82496	2.13619	5.32198	5.66884	0.932608	1.89739
4930590L14Rik	0						No-change	0	0	0	0	0	0	0	0	0	0	0	0	0	0	0	0	0	0
4930590L20Rik	0						No-change	0	0	0	0	0	0	0	0	0	0	0	0	0	0	0	0	0	0
4930591A17Rik	35.0573	-0.0442369	0.317346	-0.139396	0.889137		No-change	33	33	37	28	35	37	48	31	35	34.1222	36.1974	33.9446	27.0198	37.3832	39.3826	45.3507	28.9109	33.2043
4930591E09Rik	0.118677	0	4.08046	0	1		No-change	0	0	0	0	1	0	0	0	0	0	0	0	0	1.06809	0	0	0	0
4930592A05Rik	0						No-change	0	0	0	0	0	0	0	0	0	0	0	0	0	0	0	0	0	0
4930592C13Rik	0.775079	-1.78311	2.32124	-0.768171	0.442386		No-change	0	1	0	0	2	0	1	3	0	0	1.09689	0	0	2.13619	0	0.944806	2.79782	0
4930592I03Rik	0.107221	0	4.08046	0	1		No-change	0	0	0	1	0	0	0	0	0	0	0	0	0.964993	0	0	0	0	0
4930593A02Rik	0						No-change	0	0	0	0	0	0	0	0	0	0	0	0	0	0	0	0	0	0
4930593C16Rik	0						No-change	0	0	0	0	0	0	0	0	0	0	0	0	0	0	0	0	0	0
4930594C11Rik	0.453186	0.105299	2.81273	0.0374366	0.970137		No-change	0	1	0	1	1	0	0	0	1	0	1.09689	0	0.964993	1.06809	0	0	0	0.948696
4930594M17Rik	0						No-change	0	0	0	0	0	0	0	0	0	0	0	0	0	0	0	0	0	0
4930594M22Rik	2.00401	-0.095609	1.31207	-0.0728688	0.94191		No-change	2	3	1	2	1	2	2	0	5	2.06801	3.29067	0.917422	1.92999	1.06809	2.12879	1.88961	0	4.74348
4930594O21Rik	0.443113	-0.793848	2.9522	-0.2689	0.788006		No-change	1	0	0	0	0	1	2	0	0	1.03401	0	0	0	0	1.0644	1.88961	0	0
4930595D18Rik	0						No-change	0	0	0	0	0	0	0	0	0	0	0	0	0	0	0	0	0	0
4930595L18Rik	0						No-change	0	0	0	0	0	0	0	0	0	0	0	0	0	0	0	0	0	0
4930595M18Rik	0						No-change	0	0	0	0	0	0	0	0	0	0	0	0	0	0	0	0	0	0
4930595O18Rik	0						No-change	0	0	0	0	0	0	0	0	0	0	0	0	0	0	0	0	0	0
4930596D02Rik	0						No-change	0	0	0	0	0	0	0	0	0	0	0	0	0	0	0	0	0	0
4930596I21Rik	0						No-change	0	0	0	0	0	0	0	0	0	0	0	0	0	0	0	0	0	0
4930597A21Rik	0						No-change	0	0	0	0	0	0	0	0	0	0	0	0	0	0	0	0	0	0
4930597G03Rik	0						No-change	0	0	0	0	0	0	0	0	0	0	0	0	0	0	0	0	0	0
4930597L12Rik	0						No-change	0	0	0	0	0	0	0	0	0	0	0	0	0	0	0	0	0	0
4930597O21Rik	1.11305	1.08029	1.83891	0.587463	0.556893		No-change	1	1	2	1	0	3	1	0	1	1.03401	1.09689	1.83484	0.964993	0	3.19319	0.944806	0	0.948696
4930598F16Rik	0						No-change	0	0	0	0	0	0	0	0	0	0	0	0	0	0	0	0	0	0
4930598N05Rik	0						No-change	0	0	0	0	0	0	0	0	0	0	0	0	0	0	0	0	0	0
4930599A14Rik	0						No-change	0	0	0	0	0	0	0	0	0	0	0	0	0	0	0	0	0	0
4930599N23Rik	29.2766	-0.25123	0.349997	-0.717806	0.472877		No-change	26	24	35	36	21	18	43	28	37	26.8842	26.3254	32.1098	34.7397	22.4299	19.1591	40.6267	26.113	35.1017
4930599N24Rik	0						No-change	0	0	0	0	0	0	0	0	0	0	0	0	0	0	0	0	0	0
4931400O07Rik	0						No-change	0	0	0	0	0	0	0	0	0	0	0	0	0	0	0	0	0	0
4931403E22Rik	0						No-change	0	0	0	0	0	0	0	0	0	0	0	0	0	0	0	0	0	0
4931406B18Rik	0.662312	-0.814884	2.46906	-0.330038	0.741371		No-change	0	2	0	0	0	0	3	1	0	0	2.19378	0	0	0	0	2.83442	0.932608	0
4931406C07Rik	218.077	0.0966931	0.131201	0.736985	0.461132		No-change	226	193	237	256	206	200	231	212	215	233.686	211.7	217.429	247.038	220.027	212.879	218.25	197.713	203.97
4931406G06Rik	0.103623	-0.856472	4.08046	-0.209896	0.833749		No-change	0	0	0	0	0	0	0	1	0	0	0	0	0	0	0	0	0.932608	0
4931407E12Rik	0						No-change	0	0	0	0	0	0	0	0	0	0	0	0	0	0	0	0	0	0
4931408C20Rik	0.104978	-0.856472	4.08046	-0.209896	0.833749		No-change	0	0	0	0	0	0	1	0	0	0	0	0	0	0	0	0.944806	0	0
4931412I15Rik	0						No-change	0	0	0	0	0	0	0	0	0	0	0	0	0	0	0	0	0	0
4931413I07Rik	0						No-change	0	0	0	0	0	0	0	0	0	0	0	0	0	0	0	0	0	0
4931413K12Rik	0.770976	1.60868	2.36561	0.680027	0.496488		No-change	0	2	1	3	0	0	0	1	0	0	2.19378	0.917422	2.89498	0	0	0	0.932608	0
4931414P19Rik	121.8	0.0759745	0.172914	0.439376	0.660389		No-change	140	123	154	78	84	104	146	132	146	144.761	134.918	141.283	75.2694	89.7198	110.697	137.942	123.104	138.51
4931415C17Rik	3.90495	1.00291	0.924966	1.08427	0.278246		No-change	13	6	3	0	0	1	4	4	4	13.4421	6.58134	2.75226	0	0	1.0644	3.77923	3.73043	3.79478
4931419H13Rik	0						No-change	0	0	0	0	0	0	0	0	0	0	0	0	0	0	0	0	0	0
4931420L22Rik	0						No-change	0	0	0	0	0	0	0	0	0	0	0	0	0	0	0	0	0	0
4931422A03Rik	7.55773	0.380745	0.661099	0.575928	0.564664		No-change	12	6	10	10	5	3	9	7	7	12.4081	6.58134	9.17422	9.64993	5.34046	3.19319	8.50326	6.52826	6.64087
4931428F04Rik	205.725	-0.180936	0.140285	-1.28978	0.197128		No-change	201	197	182	213	186	177	257	224	228	207.836	216.087	166.971	205.543	198.665	188.398	242.815	208.904	216.303
4931428L18Rik	4.87499	0.516947	0.843533	0.612836	0.539985		No-change	8	5	7	0	5	4	5	7	3	8.27206	5.48445	6.42195	0	5.34046	4.25758	4.72403	6.52826	2.84609
4931429L15Rik	0						No-change	0	0	0	0	0	0	0	0	0	0	0	0	0	0	0	0	0	0
4931429P17Rik	0						No-change	0	0	0	0	0	0	0	0	0	0	0	0	0	0	0	0	0	0
4931431B13Rik	0						No-change	0	0	0	0	0	0	0	0	0	0	0	0	0	0	0	0	0	0
4931431C16Rik	0.856655	-3.34328	2.18443	-1.5305	0.125892		No-change	0	0	0	1	0	1	3	0	3	0	0	0	0.964993	0	1.0644	2.83442	0	2.84609
4931439C15Rik	0						No-change	0	0	0	0	0	0	0	0	0	0	0	0	0	0	0	0	0	0
4931440P22Rik	33.5168	0.343867	0.323503	1.06295	0.287806		No-change	27	31	48	43	33	33	28	31	30	27.9182	34.0036	44.0362	41.4947	35.2471	35.125	26.4546	28.9109	28.4609
4932411K12Rik	0						No-change	0	0	0	0	0	0	0	0	0	0	0	0	0	0	0	0	0	0
4932412D23Rik	1.85788	-0.486429	1.46037	-0.333087	0.739069		No-change	3	0	1	4	0	3	3	2	1	3.10202	0	0.917422	3.85997	0	3.19319	2.83442	1.86522	0.948696
4932413F04Rik	0						No-change	0	0	0	0	0	0	0	0	0	0	0	0	0	0	0	0	0	0
4932414J04Rik	0						No-change	0	0	0	0	0	0	0	0	0	0	0	0	0	0	0	0	0	0
4932414N04Rik	0						No-change	0	0	0	0	0	0	0	0	0	0	0	0	0	0	0	0	0	0
4932415D10Rik	1.74503	-1.44162	1.50682	-0.95673	0.338703		No-change	1	2	0	3	1	0	2	1	6	1.03401	2.19378	0	2.89498	1.06809	0	1.88961	0.932608	5.69217
4932415M13Rik	0.11489	1.06707	4.08046	0.261508	0.7937		No-change	1	0	0	0	0	0	0	0	0	1.03401	0	0	0	0	0	0	0	0
4932416K20Rik	0.105411	-0.856472	4.08046	-0.209896	0.833749		No-change	0	0	0	0	0	0	0	0	1	0	0	0	0	0	0	0	0	0.948696
4932422M17Rik	57.7245	-0.139081	0.248747	-0.559128	0.576074		No-change	56	42	58	71	66	47	59	64	61	57.9044	46.0694	53.2105	68.5145	70.4941	50.0266	55.7436	59.6869	57.8704
4932429P05Rik	0						No-change	0	0	0	0	0	0	0	0	0	0	0	0	0	0	0	0	0	0
4932431L22Rik	0						No-change	0	0	0	0	0	0	0	0	0	0	0	0	0	0	0	0	0	0
4932435O22Rik	0						No-change	0	0	0	0	0	0	0	0	0	0	0	0	0	0	0	0	0	0
4932438A13Rik	665.832	0.0831446	0.0913952	0.909727	0.362967	0.664034	No-change	617	699	664	744	645	633	664	688	663	637.983	766.726	609.168	717.954	688.92	673.762	627.351	641.635	628.985
4932438H23Rik	0.104978	-0.856472	4.08046	-0.209896	0.833749		No-change	0	0	0	0	0	0	1	0	0	0	0	0	0	0	0	0.944806	0	0
4932441J04Rik	1.64562	2.37209	1.73607	1.36635	0.171828		No-change	0	3	7	0	2	1	0	0	2	0	3.29067	6.42195	0	2.13619	1.0644	0	0	1.89739
4932442E05Rik	1.17324	0.0417147	1.67593	0.0248905	0.980142		No-change	1	0	3	2	1	0	1	1	2	1.03401	0	2.75226	1.92999	1.06809	0	0.944806	0.932608	1.89739
4932443L11Rik	0.695422	2.05781	2.34437	0.877768	0.38007		No-change	2	2	0	0	0	1	0	1	0	2.06801	2.19378	0	0	0	1.0644	0	0.932608	0
4932702P03Rik	3.17259	-0.536559	1.0583	-0.507001	0.612154		No-change	2	3	2	7	1	3	3	5	3	2.06801	3.29067	1.83484	6.75495	1.06809	3.19319	2.83442	4.66304	2.84609
4933400A11Rik	0.984964	0.706401	2.09552	0.337101	0.736041		No-change	0	2	1	4	0	0	1	0	1	0	2.19378	0.917422	3.85997	0	0	0.944806	0	0.948696
4933400B14Rik	0						No-change	0	0	0	0	0	0	0	0	0	0	0	0	0	0	0	0	0	0
4933400C23Rik	0						No-change	0	0	0	0	0	0	0	0	0	0	0	0	0	0	0	0	0	0
4933400F21Rik	0.121877	1.06707	4.08046	0.261508	0.7937		No-change	0	1	0	0	0	0	0	0	0	0	1.09689	0	0	0	0	0	0	0
4933400L20Rik	0						No-change	0	0	0	0	0	0	0	0	0	0	0	0	0	0	0	0	0	0
4933401B06Rik	0						No-change	0	0	0	0	0	0	0	0	0	0	0	0	0	0	0	0	0	0
4933401D09Rik	0.118677	0	4.08046	0	1		No-change	0	0	0	0	1	0	0	0	0	0	0	0	0	1.06809	0	0	0	0
4933401H06Rik	0						No-change	0	0	0	0	0	0	0	0	0	0	0	0	0	0	0	0	0	0
4933401J01Rik	0						No-change	0	0	0	0	0	0	0	0	0	0	0	0	0	0	0	0	0	0
4933401L05Rik	0						No-change	0	0	0	0	0	0	0	0	0	0	0	0	0	0	0	0	0	0
4933402C05Rik	0						No-change	0	0	0	0	0	0	0	0	0	0	0	0	0	0	0	0	0	0
4933402C06Rik	0						No-change	0	0	0	0	0	0	0	0	0	0	0	0	0	0	0	0	0	0
4933402D24Rik	0.682567	1.16348	2.28538	0.5091	0.610682		No-change	2	2	0	0	0	0	0	1	1	2.06801	2.19378	0	0	0	0	0	0.932608	0.948696
4933402J07Rik	0						No-change	0	0	0	0	0	0	0	0	0	0	0	0	0	0	0	0	0	0
4933402J10Rik	0						No-change	0	0	0	0	0	0	0	0	0	0	0	0	0	0	0	0	0	0
4933402J15Rik	2.63729	0.514176	1.08515	0.47383	0.635621		No-change	3	4	5	0	2	1	4	4	1	3.10202	4.38756	4.58711	0	2.13619	1.0644	3.77923	3.73043	0.948696
4933402N03Rik	0						No-change	0	0	0	0	0	0	0	0	0	0	0	0	0	0	0	0	0	0
4933402N22Rik	0						No-change	0	0	0	0	0	0	0	0	0	0	0	0	0	0	0	0	0	0
4933403J19Rik	0.332698	-0.799037	3.4801	-0.229602	0.818401		No-change	0	1	0	0	0	0	0	0	2	0	1.09689	0	0	0	0	0	0	1.89739
4933403L11Rik	0						No-change	0	0	0	0	0	0	0	0	0	0	0	0	0	0	0	0	0	0
4933403O08Rik	0.444013	0.171033	2.89395	0.0591001	0.952872		No-change	1	1	0	0	0	0	0	2	0	1.03401	1.09689	0	0	0	0	0	1.86522	0
4933404G15Rik	0						No-change	0	0	0	0	0	0	0	0	0	0	0	0	0	0	0	0	0	0
4933404I11Rik	0						No-change	0	0	0	0	0	0	0	0	0	0	0	0	0	0	0	0	0	0
4933404K08Rik	0						No-change	0	0	0	0	0	0	0	0	0	0	0	0	0	0	0	0	0	0
4933404K13Rik	1.73723	-0.163401	1.4227	-0.114853	0.908561		No-change	2	1	2	3	1	1	1	5	0	2.06801	1.09689	1.83484	2.89498	1.06809	1.0644	0.944806	4.66304	0
4933404O12Rik	82.5454	-0.11025	0.215815	-0.510856	0.609452		No-change	87	71	102	58	58	76	82	100	118	89.9587	77.8792	93.577	55.9696	61.9494	80.894	77.4741	93.2608	111.946
4933405D12Rik	0.118677	0	4.08046	0	1		No-change	0	0	0	0	1	0	0	0	0	0	0	0	0	1.06809	0	0	0	0
4933405E24Rik	0						No-change	0	0	0	0	0	0	0	0	0	0	0	0	0	0	0	0	0	0
4933405L10Rik	6.34728	0.832668	0.739533	1.12594	0.260192		No-change	9	5	13	7	4	4	6	2	8	9.30607	5.48445	11.9265	6.75495	4.27237	4.25758	5.66884	1.86522	7.58956
4933405O20Rik	0						No-change	0	0	0	0	0	0	0	0	0	0	0	0	0	0	0	0	0	0
4933406B15Rik	0						No-change	0	0	0	0	0	0	0	0	0	0	0	0	0	0	0	0	0	0
4933406B17Rik	0.740795	-1.25087	2.10302	-0.594795	0.551981		No-change	1	0	1	0	0	0	3	1	1	1.03401	0	0.917422	0	0	0	2.83442	0.932608	0.948696
4933406C10Rik	0.118266	0	4.08046	0	1		No-change	0	0	0	0	0	1	0	0	0	0	0	0	0	0	1.0644	0	0	0
4933406D12Rik	0						No-change	0	0	0	0	0	0	0	0	0	0	0	0	0	0	0	0	0	0
4933406F09Rik	0						No-change	0	0	0	0	0	0	0	0	0	0	0	0	0	0	0	0	0	0
4933406G16Rik	0						No-change	0	0	0	0	0	0	0	0	0	0	0	0	0	0	0	0	0	0
4933406I18Rik	0.104978	-0.856472	4.08046	-0.209896	0.833749		No-change	0	0	0	0	0	0	1	0	0	0	0	0	0	0	0	0.944806	0	0
4933406J09Rik	0.894311	0.153853	1.99321	0.0771884	0.938474		No-change	2	2	0	0	0	0	2	0	2	2.06801	2.19378	0	0	0	0	1.88961	0	1.89739
4933406J10Rik	0						No-change	0	0	0	0	0	0	0	0	0	0	0	0	0	0	0	0	0	0
4933406K04Rik	0.101936	1.06707	4.08046	0.261508	0.7937		No-change	0	0	1	0	0	0	0	0	0	0	0	0.917422	0	0	0	0	0	0
4933406L23Rik	0.103623	-0.856472	4.08046	-0.209896	0.833749		No-change	0	0	0	0	0	0	0	1	0	0	0	0	0	0	0	0	0.932608	0
4933406P04Rik	3.41605	-0.0764769	0.929255	-0.0822991	0.934409		No-change	3	7	3	1	1	1	5	6	4	3.10202	7.67823	2.75226	0.964993	1.06809	1.0644	4.72403	5.59565	3.79478
4933407E24Rik	0						No-change	0	0	0	0	0	0	0	0	0	0	0	0	0	0	0	0	0	0
4933407I05Rik	0.118266	0	4.08046	0	1		No-change	0	0	0	0	0	1	0	0	0	0	0	0	0	0	1.0644	0	0	0
4933407I08Rik	0						No-change	0	0	0	0	0	0	0	0	0	0	0	0	0	0	0	0	0	0
4933407K13Rik	69.0221	-0.179612	0.239982	-0.748437	0.454197		No-change	57	43	80	88	71	72	57	83	77	58.9384	47.1663	73.3937	84.9193	75.8346	76.6364	53.854	77.4065	73.0496
4933407L21Rik	0						No-change	0	0	0	0	0	0	0	0	0	0	0	0	0	0	0	0	0	0
4933408A14Rik	0						No-change	0	0	0	0	0	0	0	0	0	0	0	0	0	0	0	0	0	0
4933408J17Rik	0.651204	0.0124539	2.35669	0.00528447	0.995784		No-change	0	0	2	0	1	1	1	0	1	0	0	1.83484	0	1.06809	1.0644	0.944806	0	0.948696
4933408N05Rik	0						No-change	0	0	0	0	0	0	0	0	0	0	0	0	0	0	0	0	0	0
4933409D19Rik	0.236766	2.02578	3.92937	0.515549	0.606169		No-change	1	1	0	0	0	0	0	0	0	1.03401	1.09689	0	0	0	0	0	0	0
4933409F18Rik	0.11489	1.06707	4.08046	0.261508	0.7937		No-change	1	0	0	0	0	0	0	0	0	1.03401	0	0	0	0	0	0	0	0
4933409G03Rik	0						No-change	0	0	0	0	0	0	0	0	0	0	0	0	0	0	0	0	0	0
4933409K07Rik	0.786645	-2.33591	2.48988	-0.938162	0.348161		No-change	0	0	0	0	0	4	2	1	0	0	0	0	0	0	4.25758	1.88961	0.932608	0
4933411E02Rik	0						No-change	0	0	0	0	0	0	0	0	0	0	0	0	0	0	0	0	0	0
4933411E06Rik	0						No-change	0	0	0	0	0	0	0	0	0	0	0	0	0	0	0	0	0	0
4933411E08Rik	0.98433	0.444148	1.83637	0.241862	0.808887		No-change	3	1	1	0	0	0	1	3	0	3.10202	1.09689	0.917422	0	0	0	0.944806	2.79782	0
4933411G06Rik	0						No-change	0	0	0	0	0	0	0	0	0	0	0	0	0	0	0	0	0	0
4933411K16Rik	2.36012	-0.431806	1.31378	-0.328675	0.742401		No-change	3	3	0	0	1	5	4	4	1	3.10202	3.29067	0	0	1.06809	5.32198	3.77923	3.73043	0.948696
4933411O13Rik	0						No-change	0	0	0	0	0	0	0	0	0	0	0	0	0	0	0	0	0	0
4933412A08Rik	0						No-change	0	0	0	0	0	0	0	0	0	0	0	0	0	0	0	0	0	0
4933412E12Rik	17.2903	-0.0750869	0.471663	-0.159196	0.873514		No-change	12	21	19	8	19	18	26	19	14	12.4081	23.0347	17.431	7.71994	20.2938	19.1591	24.565	17.7196	13.2817
4933412E24Rik	0.236766	2.02578	3.92937	0.515549	0.606169		No-change	1	1	0	0	0	0	0	0	0	1.03401	1.09689	0	0	0	0	0	0	0
4933412L11Rik	0.105411	-0.856472	4.08046	-0.209896	0.833749		No-change	0	0	0	0	0	0	0	0	1	0	0	0	0	0	0	0	0	0.948696
4933412O06Rik	0						No-change	0	0	0	0	0	0	0	0	0	0	0	0	0	0	0	0	0	0
4933413C19Rik	0.104978	-0.856472	4.08046	-0.209896	0.833749		No-change	0	0	0	0	0	0	1	0	0	0	0	0	0	0	0	0.944806	0	0
4933413J09Rik	0.551112	0.0987522	2.42852	0.0406636	0.967564		No-change	0	1	1	0	0	1	0	1	1	0	1.09689	0.917422	0	0	1.0644	0	0.932608	0.948696
4933413L06Rik	0						No-change	0	0	0	0	0	0	0	0	0	0	0	0	0	0	0	0	0	0
4933414I15Rik	0						No-change	0	0	0	0	0	0	0	0	0	0	0	0	0	0	0	0	0	0
4933415A04Rik	4.54574	-0.999991	0.937868	-1.06624	0.286316		No-change	3	6	0	4	2	6	4	7	9	3.10202	6.58134	0	3.85997	2.13619	6.38637	3.77923	6.52826	8.53826
4933415J04Rik	0.31358	-2.33564	3.49263	-0.668736	0.503664		No-change	0	0	0	0	0	0	2	1	0	0	0	0	0	0	0	1.88961	0.932608	0
4933416E03Rik	0						No-change	0	0	0	0	0	0	0	0	0	0	0	0	0	0	0	0	0	0
4933416E14Rik	0						No-change	0	0	0	0	0	0	0	0	0	0	0	0	0	0	0	0	0	0
4933416I08Rik	0						No-change	0	0	0	0	0	0	0	0	0	0	0	0	0	0	0	0	0	0
4933416M07Rik	1.90912	2.32205	2.90888	0.798262	0.424719		No-change	6	3	0	6	0	0	0	0	2	6.20404	3.29067	0	5.78996	0	0	0	0	1.89739
4933416O17Rik	0						No-change	0	0	0	0	0	0	0	0	0	0	0	0	0	0	0	0	0	0
4933417A18Rik	0						No-change	0	0	0	0	0	0	0	0	0	0	0	0	0	0	0	0	0	0
4933417C20Rik	2.51465	-0.50249	1.14668	-0.438215	0.66123		No-change	2	1	3	3	3	2	5	2	2	2.06801	1.09689	2.75226	2.89498	3.20428	2.12879	4.72403	1.86522	1.89739
4933417D19Rik	0.203871	1.83925	4.04953	0.454187	0.649694		No-change	0	0	2	0	0	0	0	0	0	0	0	1.83484	0	0	0	0	0	0
4933417E11Rik	0						No-change	0	0	0	0	0	0	0	0	0	0	0	0	0	0	0	0	0	0
4933417G07Rik	0						No-change	0	0	0	0	0	0	0	0	0	0	0	0	0	0	0	0	0	0
4933417O13Rik	0						No-change	0	0	0	0	0	0	0	0	0	0	0	0	0	0	0	0	0	0
4933421A08Rik	0.118677	0	4.08046	0	1		No-change	0	0	0	0	1	0	0	0	0	0	0	0	0	1.06809	0	0	0	0
4933421D24Rik	0.101936	1.06707	4.08046	0.261508	0.7937		No-change	0	0	1	0	0	0	0	0	0	0	0	0.917422	0	0	0	0	0	0
4933421I07Rik	0						No-change	0	0	0	0	0	0	0	0	0	0	0	0	0	0	0	0	0	0
4933421O10Rik	4.93624	-0.18352	0.818666	-0.22417	0.822625		No-change	4	4	6	5	6	3	3	9	5	4.13603	4.38756	5.50453	4.82496	6.40856	3.19319	2.83442	8.39347	4.74348
4933422A05Rik	0.103623	-0.856472	4.08046	-0.209896	0.833749		No-change	0	0	0	0	0	0	0	1	0	0	0	0	0	0	0	0	0.932608	0
4933423L19Rik	0						No-change	0	0	0	0	0	0	0	0	0	0	0	0	0	0	0	0	0	0
4933423P22Rik	0						No-change	0	0	0	0	0	0	0	0	0	0	0	0	0	0	0	0	0	0
4933424G05Rik	0.121877	1.06707	4.08046	0.261508	0.7937		No-change	0	1	0	0	0	0	0	0	0	0	1.09689	0	0	0	0	0	0	0
4933424G06Rik	0.534114	-2.74424	2.69016	-1.0201	0.307679		No-change	0	0	0	0	0	1	1	3	0	0	0	0	0	0	1.0644	0.944806	2.79782	0
4933424H11Rik	0						No-change	0	0	0	0	0	0	0	0	0	0	0	0	0	0	0	0	0	0
4933424L21Rik	0						No-change	0	0	0	0	0	0	0	0	0	0	0	0	0	0	0	0	0	0
4933424M12Rik	0						No-change	0	0	0	0	0	0	0	0	0	0	0	0	0	0	0	0	0	0
4933424N20Rik	3.18586	0.439252	0.98972	0.443815	0.657177		No-change	4	4	6	0	2	2	2	3	6	4.13603	4.38756	5.50453	0	2.13619	2.12879	1.88961	2.79782	5.69217
4933425B07Rik	0						No-change	0	0	0	0	0	0	0	0	0	0	0	0	0	0	0	0	0	0
4933425D22Rik	1.92266	1.54141	1.4047	1.09733	0.272498		No-change	2	4	2	2	1	3	2	1	0	2.06801	4.38756	1.83484	1.92999	1.06809	3.19319	1.88961	0.932608	0
4933425M03Rik	0.344177	0.105297	3.23298	0.0325697	0.974018		No-change	0	1	0	0	1	0	0	1	0	0	1.09689	0	0	1.06809	0	0	0.932608	0
4933426B08Rik	0						No-change	0	0	0	0	0	0	0	0	0	0	0	0	0	0	0	0	0	0
4933426K07Rik	0						No-change	0	0	0	0	0	0	0	0	0	0	0	0	0	0	0	0	0	0
4933427D06Rik	61.3932	-0.102056	0.25822	-0.395228	0.692675		No-change	61	62	54	57	44	72	82	55	68	63.0745	68.0072	49.5408	55.0046	46.9961	76.6364	77.4741	51.2935	64.5113
4933427D14Rik	178.451	0.279952	0.181925	1.53883	0.123846		No-change	222	210	153	189	158	152	212	154	157	229.55	230.347	140.365	182.384	168.759	161.788	200.299	143.622	148.945
4933427E11Rik	1.40246	-2.59906	1.81112	-1.43506	0.15127		No-change	0	1	0	4	0	1	2	2	3	0	1.09689	0	3.85997	0	1.0644	1.88961	1.86522	2.84609
4933427E13Rik	0						No-change	0	0	0	0	0	0	0	0	0	0	0	0	0	0	0	0	0	0
4933427G23Rik	0.570621	0.1871	2.53318	0.0738599	0.941122		No-change	0	2	0	0	0	1	1	1	0	0	2.19378	0	0	0	1.0644	0.944806	0.932608	0
4933427I04Rik	0.11489	1.06707	4.08046	0.261508	0.7937		No-change	1	0	0	0	0	0	0	0	0	1.03401	0	0	0	0	0	0	0	0
4933427I22Rik	0						No-change	0	0	0	0	0	0	0	0	0	0	0	0	0	0	0	0	0	0
4933427J07Rik	0						No-change	0	0	0	0	0	0	0	0	0	0	0	0	0	0	0	0	0	0
4933428C19Rik	0						No-change	0	0	0	0	0	0	0	0	0	0	0	0	0	0	0	0	0	0
4933428G20Rik	1.07699	-0.669832	1.78437	-0.375389	0.707371		No-change	0	1	2	1	0	1	3	0	2	0	1.09689	1.83484	0.964993	0	1.0644	2.83442	0	1.89739
4933428M09Rik	0.560357	0.105302	2.83977	0.0370811	0.97042		No-change	0	0	1	0	0	3	0	1	0	0	0	0.917422	0	0	3.19319	0	0.932608	0
4933428P19Rik	1.98923	-0.399319	1.38271	-0.288794	0.772739		No-change	3	0	2	0	3	3	2	4	1	3.10202	0	1.83484	0	3.20428	3.19319	1.88961	3.73043	0.948696
4933429H19Rik	0.322136	-0.77867	3.52216	-0.221077	0.825032		No-change	1	0	0	0	0	0	0	2	0	1.03401	0	0	0	0	0	0	1.86522	0
4933429O19Rik	0.104978	-0.856472	4.08046	-0.209896	0.833749		No-change	0	0	0	0	0	0	1	0	0	0	0	0	0	0	0	0.944806	0	0
4933430A20Rik	0						No-change	0	0	0	0	0	0	0	0	0	0	0	0	0	0	0	0	0	0
4933430H06Rik	0						No-change	0	0	0	0	0	0	0	0	0	0	0	0	0	0	0	0	0	0
4933430H16Rik	0						No-change	0	0	0	0	0	0	0	0	0	0	0	0	0	0	0	0	0	0
4933430I17Rik	14.2258	0.712259	0.486893	1.46287	0.143504		No-change	19	19	15	18	11	11	10	13	12	19.6461	20.8409	13.7613	17.3699	11.749	11.7083	9.44806	12.1239	11.3843
4933430L12Rik	0						No-change	0	0	0	0	0	0	0	0	0	0	0	0	0	0	0	0	0	0
4933430M04Rik	0						No-change	0	0	0	0	0	0	0	0	0	0	0	0	0	0	0	0	0	0
4933430N04Rik	0						No-change	0	0	0	0	0	0	0	0	0	0	0	0	0	0	0	0	0	0
4933431C10Rik	3.07521	-1.16017	1.10002	-1.05469	0.291569		No-change	1	2	2	4	2	5	2	5	5	1.03401	2.19378	1.83484	3.85997	2.13619	5.32198	1.88961	4.66304	4.74348
4933431E20Rik	16.1044	-0.261995	0.492438	-0.532037	0.5947		No-change	22	13	8	23	11	13	19	15	22	22.7482	14.2596	7.33937	22.1948	11.749	13.8371	17.9513	13.9891	20.8713
4933431G14Rik	0						No-change	0	0	0	0	0	0	0	0	0	0	0	0	0	0	0	0	0	0
4933431J24Rik	0						No-change	0	0	0	0	0	0	0	0	0	0	0	0	0	0	0	0	0	0
4933431K14Rik	12.1488	0.178635	0.521375	0.342623	0.731882		No-change	12	14	14	12	10	10	8	12	18	12.4081	15.3565	12.8439	11.5799	10.6809	10.644	7.55845	11.1913	17.0765
4933431K23Rik	0.209034	-1.75057	4.03789	-0.433536	0.664625		No-change	0	0	0	0	0	0	0	1	1	0	0	0	0	0	0	0	0.932608	0.948696
4933431M02Rik	0						No-change	0	0	0	0	0	0	0	0	0	0	0	0	0	0	0	0	0	0
4933432G23Rik	0.233567	1.06708	3.9904	0.267412	0.789152		No-change	1	0	0	0	1	0	0	0	0	1.03401	0	0	0	1.06809	0	0	0	0
4933432I03Rik	0.221889	-0.856464	4.07003	-0.210432	0.833331		No-change	0	0	0	0	0	1	0	1	0	0	0	0	0	0	1.0644	0	0.932608	0
4933432I09Rik	0.5686	0.755861	2.61732	0.288792	0.77274		No-change	1	2	0	0	0	0	2	0	0	1.03401	2.19378	0	0	0	0	1.88961	0	0
4933432K03Rik	0.223812	1.9544	4.0171	0.486521	0.626598		No-change	0	1	1	0	0	0	0	0	0	0	1.09689	0.917422	0	0	0	0	0	0
4933433F19Rik	0						No-change	0	0	0	0	0	0	0	0	0	0	0	0	0	0	0	0	0	0
4933433G08Rik	0						No-change	0	0	0	0	0	0	0	0	0	0	0	0	0	0	0	0	0	0
4933433G15Rik	2.26319	-0.858447	1.62724	-0.527548	0.597813		No-change	2	1	0	12	0	0	1	4	1	2.06801	1.09689	0	11.5799	0	0	0.944806	3.73043	0.948696
4933433G19Rik	1.9232	0.627973	1.42002	0.442227	0.658325		No-change	5	2	0	1	3	1	0	2	3	5.17004	2.19378	0	0.964993	3.20428	1.0644	0	1.86522	2.84609
4933433H22Rik	2.07562	-1.07003	1.30086	-0.822558	0.41076		No-change	3	0	1	2	2	2	2	4	3	3.10202	0	0.917422	1.92999	2.13619	2.12879	1.88961	3.73043	2.84609
4933433N18Rik	0						No-change	0	0	0	0	0	0	0	0	0	0	0	0	0	0	0	0	0	0
4933434E20Rik	277.62	-0.0695659	0.142735	-0.487379	0.625989	0.838724	No-change	237	226	319	296	332	232	290	258	328	245.06	247.897	292.657	285.638	354.607	246.94	273.994	240.613	311.172
4933434M16Rik	0						No-change	0	0	0	0	0	0	0	0	0	0	0	0	0	0	0	0	0	0
4933434P08Rik	0						No-change	0	0	0	0	0	0	0	0	0	0	0	0	0	0	0	0	0	0
4933435E02Rik	4.20606	0.109934	0.927593	0.118515	0.90566		No-change	2	6	5	4	7	1	5	6	2	2.06801	6.58134	4.58711	3.85997	7.47665	1.0644	4.72403	5.59565	1.89739
4933435F18Rik	11.4828	0.520551	0.608409	0.855595	0.392222		No-change	9	18	17	1	11	14	12	11	10	9.30607	19.744	15.5962	0.964993	11.749	14.9015	11.3377	10.2587	9.48696
4933435G04Rik	0.118266	0	4.08046	0	1		No-change	0	0	0	0	0	1	0	0	0	0	0	0	0	0	1.0644	0	0	0
4933436E23Rik	0						No-change	0	0	0	0	0	0	0	0	0	0	0	0	0	0	0	0	0	0
4933436F18Rik	0						No-change	0	0	0	0	0	0	0	0	0	0	0	0	0	0	0	0	0	0
4933436H12Rik	0						No-change	0	0	0	0	0	0	0	0	0	0	0	0	0	0	0	0	0	0
4933436I01Rik	0						No-change	0	0	0	0	0	0	0	0	0	0	0	0	0	0	0	0	0	0
4933436I20Rik	0.556078	0.709456	2.47288	0.286895	0.774193		No-change	0	2	1	0	0	0	1	0	1	0	2.19378	0.917422	0	0	0	0.944806	0	0.948696
4933436N17Rik	0						No-change	0	0	0	0	0	0	0	0	0	0	0	0	0	0	0	0	0	0
4933436P19Rik	0						No-change	0	0	0	0	0	0	0	0	0	0	0	0	0	0	0	0	0	0
4933437G19Rik	9.52088	-0.744603	0.632814	-1.17665	0.239333		No-change	8	9	5	4	13	7	15	8	17	8.27206	9.87201	4.58711	3.85997	13.8852	7.45077	14.1721	7.46087	16.1278
4933438A12Rik	0.101936	1.06707	4.08046	0.261508	0.7937		No-change	0	0	1	0	0	0	0	0	0	0	0	0.917422	0	0	0	0	0	0
4933438B17Rik	0						No-change	0	0	0	0	0	0	0	0	0	0	0	0	0	0	0	0	0	0
4933438K21Rik	5.25512	0.221198	0.83645	0.264449	0.791434		No-change	9	5	2	5	5	6	8	5	2	9.30607	5.48445	1.83484	4.82496	5.34046	6.38637	7.55845	4.66304	1.89739
4933439C10Rik	113.39	-0.098576	0.194582	-0.506605	0.612432		No-change	110	99	105	139	110	103	126	146	90	113.741	108.592	96.3293	134.134	117.49	109.633	119.046	136.161	85.3826
4933439J24Rik	0						No-change	0	0	0	0	0	0	0	0	0	0	0	0	0	0	0	0	0	0
4933439K11Rik	2.33945	-1.07631	1.23226	-0.873449	0.382418		No-change	1	0	5	0	1	2	4	5	4	1.03401	0	4.58711	0	1.06809	2.12879	3.77923	4.66304	3.79478
4933439N06Rik	0						No-change	0	0	0	0	0	0	0	0	0	0	0	0	0	0	0	0	0	0
4933439N14Rik	1.98491	0.946731	1.23939	0.763867	0.444946		No-change	4	2	3	2	1	1	2	1	2	4.13603	2.19378	2.75226	1.92999	1.06809	1.0644	1.88961	0.932608	1.89739
4933440J02Rik	0						No-change	0	0	0	0	0	0	0	0	0	0	0	0	0	0	0	0	0	0
4933440M02Rik	0.101936	1.06707	4.08046	0.261508	0.7937		No-change	0	0	1	0	0	0	0	0	0	0	0	0.917422	0	0	0	0	0	0
4933440N22Rik	31.6477	-0.0623124	0.3258	-0.19126	0.848322		No-change	38	33	32	27	21	21	42	46	28	39.2923	36.1974	29.3575	26.0548	22.4299	22.3523	39.6819	42.9	26.5635
5031410I06Rik	0.118266	0	4.08046	0	1		No-change	0	0	0	0	0	1	0	0	0	0	0	0	0	0	1.0644	0	0	0
5031415H12Rik	4.21448	-0.00324603	0.879087	-0.0036925	0.997054		No-change	5	4	3	5	3	5	4	3	6	5.17004	4.38756	2.75226	4.82496	3.20428	5.32198	3.77923	2.79782	5.69217
5031425E22Rik	36.599	-0.0907896	0.310967	-0.291959	0.770318		No-change	30	34	31	54	36	37	39	35	35	31.0202	37.2943	28.4401	52.1096	38.4513	39.3826	36.8475	32.6413	33.2043
5031425F14Rik	0.121877	1.06707	4.08046	0.261508	0.7937		No-change	0	1	0	0	0	0	0	0	0	0	1.09689	0	0	0	0	0	0	0
5031434C07Rik	1.34046	-0.848511	1.74449	-0.486394	0.626688		No-change	0	2	0	3	2	1	1	1	2	0	2.19378	0	2.89498	2.13619	1.0644	0.944806	0.932608	1.89739
5031434O11Rik	7.30089	-0.177655	0.758187	-0.234316	0.81474		No-change	5	12	3	2	11	7	8	12	5	5.17004	13.1627	2.75226	1.92999	11.749	7.45077	7.55845	11.1913	4.74348
5031439G07Rik	1213.75	0.151842	0.070211	2.16266	0.0305676	0.199846	No-change	1248	1086	1462	1274	1136	1141	1274	1239	1143	1290.44	1191.22	1341.27	1229.4	1213.35	1214.47	1203.68	1155.5	1084.36
5033403F01Rik	1.01491	0.122722	1.82606	0.0672059	0.946418		No-change	0	2	1	0	1	2	1	1	1	0	2.19378	0.917422	0	1.06809	2.12879	0.944806	0.932608	0.948696
5033403H07Rik	0						No-change	0	0	0	0	0	0	0	0	0	0	0	0	0	0	0	0	0	0
5033404E19Rik	21.3843	0.229099	0.406551	0.563518	0.573082		No-change	24	27	17	19	17	25	18	23	22	24.8162	29.616	15.5962	18.3349	18.1576	26.6099	17.0065	21.45	20.8713
5033406O09Rik	29.6928	-0.356341	0.339292	-1.05025	0.293605		No-change	24	26	27	34	28	25	42	37	27	24.8162	28.5191	24.7704	32.8097	29.9066	26.6099	39.6819	34.5065	25.6148
5033417F24Rik	2.06942	0.1002	1.17427	0.0853297	0.931999		No-change	4	2	3	0	0	1	3	3	3	4.13603	2.19378	2.75226	0	0	1.0644	2.83442	2.79782	2.84609
5033421B08Rik	0						No-change	0	0	0	0	0	0	0	0	0	0	0	0	0	0	0	0	0	0
5033423K11Rik	0						No-change	0	0	0	0	0	0	0	0	0	0	0	0	0	0	0	0	0	0
5033424D13Rik	0						No-change	0	0	0	0	0	0	0	0	0	0	0	0	0	0	0	0	0	0
5033425B01Rik	0.431334	-2.33227	2.90422	-0.803063	0.421939		No-change	0	0	0	0	1	0	0	2	1	0	0	0	0	1.06809	0	0	1.86522	0.948696
5033426E14Rik	0						No-change	0	0	0	0	0	0	0	0	0	0	0	0	0	0	0	0	0	0
5033426O07Rik	0						No-change	0	0	0	0	0	0	0	0	0	0	0	0	0	0	0	0	0	0
5033430I15Rik	1.53625	-1.43332	1.54008	-0.930684	0.352017		No-change	1	2	0	0	2	0	3	4	2	1.03401	2.19378	0	0	2.13619	0	2.83442	3.73043	1.89739
5330406M23Rik	0.103623	-0.856472	4.08046	-0.209896	0.833749		No-change	0	0	0	0	0	0	0	1	0	0	0	0	0	0	0	0	0.932608	0
5330409N07Rik	0						No-change	0	0	0	0	0	0	0	0	0	0	0	0	0	0	0	0	0	0
5330411J11Rik	7.9258	-0.493384	0.617262	-0.799311	0.42411		No-change	9	5	10	4	5	4	13	12	11	9.30607	5.48445	9.17422	3.85997	5.34046	4.25758	12.2825	11.1913	10.4357
5330411O13Rik	0						No-change	0	0	0	0	0	0	0	0	0	0	0	0	0	0	0	0	0	0
5330413D20Rik	0						No-change	0	0	0	0	0	0	0	0	0	0	0	0	0	0	0	0	0	0
5330413P13Rik	1.9559	0.26081	1.32395	0.196993	0.843833		No-change	3	1	4	1	1	1	1	0	6	3.10202	1.09689	3.66969	0.964993	1.06809	1.0644	0.944806	0	5.69217
5330416C01Rik	0						No-change	0	0	0	0	0	0	0	0	0	0	0	0	0	0	0	0	0	0
5330417H12Rik	0.107221	0	4.08046	0	1		No-change	0	0	0	1	0	0	0	0	0	0	0	0	0.964993	0	0	0	0	0
5330425B07Rik	0						No-change	0	0	0	0	0	0	0	0	0	0	0	0	0	0	0	0	0	0
5330426L24Rik	0						No-change	0	0	0	0	0	0	0	0	0	0	0	0	0	0	0	0	0	0
5330429C05Rik	1.00918	0.105035	1.91441	0.0548658	0.956245		No-change	1	1	1	0	3	0	0	1	2	1.03401	1.09689	0.917422	0	3.20428	0	0	0.932608	1.89739
5330431K02Rik	0.103623	-0.856472	4.08046	-0.209896	0.833749		No-change	0	0	0	0	0	0	0	1	0	0	0	0	0	0	0	0	0.932608	0
5330432J10Rik	0						No-change	0	0	0	0	0	0	0	0	0	0	0	0	0	0	0	0	0	0
5330434G04Rik	0						No-change	0	0	0	0	0	0	0	0	0	0	0	0	0	0	0	0	0	0
5330437M03Rik	0						No-change	0	0	0	0	0	0	0	0	0	0	0	0	0	0	0	0	0	0
5330438D12Rik	38.3466	0.17441	0.297715	0.58583	0.55799		No-change	40	31	54	39	30	37	34	41	43	41.3603	34.0036	49.5408	37.6347	32.0428	39.3826	32.1234	38.2369	40.7939
5330438I03Rik	0						No-change	0	0	0	0	0	0	0	0	0	0	0	0	0	0	0	0	0	0
5330439A09Rik	0						No-change	0	0	0	0	0	0	0	0	0	0	0	0	0	0	0	0	0	0
5330439B14Rik	0						No-change	0	0	0	0	0	0	0	0	0	0	0	0	0	0	0	0	0	0
5330439K02Rik	0.104978	-0.856472	4.08046	-0.209896	0.833749		No-change	0	0	0	0	0	0	1	0	0	0	0	0	0	0	0	0.944806	0	0
5330439M10Rik	0						No-change	0	0	0	0	0	0	0	0	0	0	0	0	0	0	0	0	0	0
5430400D12Rik	1.84182	-0.631301	1.49443	-0.422435	0.672707		No-change	0	1	4	0	4	0	1	3	4	0	1.09689	3.66969	0	4.27237	0	0.944806	2.79782	3.79478
5430401F13Rik	0						No-change	0	0	0	0	0	0	0	0	0	0	0	0	0	0	0	0	0	0
5430401H09Rik	0						No-change	0	0	0	0	0	0	0	0	0	0	0	0	0	0	0	0	0	0
5430402E10Rik	0						No-change	0	0	0	0	0	0	0	0	0	0	0	0	0	0	0	0	0	0
5430402O13Rik	0.103623	-0.856472	4.08046	-0.209896	0.833749		No-change	0	0	0	0	0	0	0	1	0	0	0	0	0	0	0	0	0.932608	0
5430402P08Rik	0						No-change	0	0	0	0	0	0	0	0	0	0	0	0	0	0	0	0	0	0
5430403G16Rik	138.401	-0.238957	0.167598	-1.42578	0.153932		No-change	133	140	126	105	127	116	173	173	162	137.523	153.565	115.595	101.324	135.648	123.47	163.452	161.341	153.689
5430403N17Rik	0.654834	-0.846001	2.31069	-0.366125	0.714272		No-change	1	1	0	0	0	0	0	2	2	1.03401	1.09689	0	0	0	0	0	1.86522	1.89739
5430405H02Rik	12.7233	0.183862	0.600082	0.306394	0.759304		No-change	9	9	22	14	21	4	14	6	17	9.30607	9.87201	20.1833	13.5099	22.4299	4.25758	13.2273	5.59565	16.1278
5430414B19Rik	5.75003	0.442528	0.810719	0.545846	0.585172		No-change	3	8	4	7	9	8	4	3	5	3.10202	8.77512	3.66969	6.75495	9.61284	8.51516	3.77923	2.79782	4.74348
5430416N02Rik	234.089	-0.0204349	0.139298	-0.146699	0.883369		No-change	208	186	242	323	237	235	197	252	242	215.074	204.022	222.016	311.693	253.138	250.133	186.127	235.017	229.584
5430420F09Rik	0						No-change	0	0	0	0	0	0	0	0	0	0	0	0	0	0	0	0	0	0
5430421F17Rik	2.86251	-1.35573	1.15657	-1.1722	0.241116		No-change	1	3	1	1	3	3	7	6	1	1.03401	3.29067	0.917422	0.964993	3.20428	3.19319	6.61365	5.59565	0.948696
5430425E15Rik	0						No-change	0	0	0	0	0	0	0	0	0	0	0	0	0	0	0	0	0	0
5430425K12Rik	0.2255	0.105293	4.04474	0.0260321	0.979232		No-change	0	1	0	0	0	0	0	1	0	0	1.09689	0	0	0	0	0	0.932608	0
5430427M07Rik	0						No-change	0	0	0	0	0	0	0	0	0	0	0	0	0	0	0	0	0	0
5430427N15Rik	1.5441	0.0843326	1.52381	0.0553433	0.955865		No-change	3	0	2	0	3	1	1	3	1	3.10202	0	1.83484	0	3.20428	1.0644	0.944806	2.79782	0.948696
5430430B14Rik	7.34822	0.102596	0.652433	0.157251	0.875047		No-change	9	8	9	7	2	6	9	7	10	9.30607	8.77512	8.25679	6.75495	2.13619	6.38637	8.50326	6.52826	9.48696
5430430K15Rik	0						No-change	0	0	0	0	0	0	0	0	0	0	0	0	0	0	0	0	0	0
5430431A17Rik	0.55149	0.1053	2.67797	0.039321	0.968634		No-change	0	0	1	1	2	0	1	0	0	0	0	0.917422	0.964993	2.13619	0	0.944806	0	0
5430433H01Rik	0						No-change	0	0	0	0	0	0	0	0	0	0	0	0	0	0	0	0	0	0
5430434F05Rik	0.121877	1.06707	4.08046	0.261508	0.7937		No-change	0	1	0	0	0	0	0	0	0	0	1.09689	0	0	0	0	0	0	0
5430434I15Rik	0						No-change	0	0	0	0	0	0	0	0	0	0	0	0	0	0	0	0	0	0
5430435K18Rik	0						No-change	0	0	0	0	0	0	0	0	0	0	0	0	0	0	0	0	0	0
5430437J10Rik	0						No-change	0	0	0	0	0	0	0	0	0	0	0	0	0	0	0	0	0	0
5430440P10Rik	5.28299	0.25122	0.93601	0.268395	0.788395		No-change	4	5	9	14	0	1	5	4	7	4.13603	5.48445	8.25679	13.5099	0	1.0644	4.72403	3.73043	6.64087
5530400C23Rik	0						No-change	0	0	0	0	0	0	0	0	0	0	0	0	0	0	0	0	0	0
5530400K19Rik	0						No-change	0	0	0	0	0	0	0	0	0	0	0	0	0	0	0	0	0	0
5530401A14Rik	0						No-change	0	0	0	0	0	0	0	0	0	0	0	0	0	0	0	0	0	0
5530402G07Rik	0.104978	-0.856472	4.08046	-0.209896	0.833749		No-change	0	0	0	0	0	0	1	0	0	0	0	0	0	0	0	0.944806	0	0
5530601H04Rik	83.6205	0.101407	0.213361	0.475285	0.634584		No-change	86	77	77	114	75	86	73	90	78	88.9246	84.4606	70.6415	110.009	80.107	91.538	68.9709	83.9347	73.9983
5730403I07Rik	1.6345	-2.3776	1.72279	-1.38009	0.16756		No-change	0	0	1	4	3	1	3	1	2	0	0	0.917422	3.85997	3.20428	1.0644	2.83442	0.932608	1.89739
5730405O15Rik	6.24916	0.540727	0.72389	0.746974	0.455079		No-change	6	12	6	5	6	3	5	7	6	6.20404	13.1627	5.50453	4.82496	6.40856	3.19319	4.72403	6.52826	5.69217
5730408A14Rik	0						No-change	0	0	0	0	0	0	0	0	0	0	0	0	0	0	0	0	0	0
5730409E04Rik	76.7351	0.0983892	0.214081	0.459589	0.645811		No-change	85	76	83	82	57	68	94	77	74	87.8906	83.3637	76.146	79.1294	60.8813	72.3789	88.8118	71.8108	70.2035
5730412P04Rik	0						No-change	0	0	0	0	0	0	0	0	0	0	0	0	0	0	0	0	0	0
5730414N17Rik	1.21138	0.804831	1.69733	0.474175	0.635375		No-change	1	1	3	0	0	3	1	1	1	1.03401	1.09689	2.75226	0	0	3.19319	0.944806	0.932608	0.948696
[truncated: 50,266 more rows]

## Sheet: DESeq2_Ctrl_vs_C
Column1	baseMean	log2FoldChange	lfcSE	stat	pvalue	padj	DE	B1.x	B2.x	B3.x	C1.x	C2.x	C3.x	Ctrl1.x	Ctrl2.x	Ctrl3.x	B1.y	B2.y	B3.y	C1.y	C2.y	C3.y	Ctrl1.y	Ctrl2.y	Ctrl3.y
1110002L01Rik	366.411	-0.608054	0.111005	-5.47772	4.30852e-08	7.2523e-06	downregulated	451	398	441	296	239	232	438	402	436	466.337	436.562	404.583	285.638	255.274	246.94	413.825	374.909	413.631
1700030J22Rik	201.435	-0.541729	0.144451	-3.75025	0.00017666	0.00608961	downregulated	247	212	249	162	119	153	244	211	235	255.4	232.541	228.438	156.329	127.103	162.852	230.533	196.78	222.943
1700052K11Rik	101.572	-0.69714	0.189645	-3.67603	0.000236896	0.00754399	downregulated	111	114	127	65	68	73	121	124	121	114.775	125.045	116.513	62.7245	72.6303	77.7008	114.322	115.643	114.792
2010320M18Rik	113.028	-0.655089	0.178915	-3.66145	0.000250792	0.00783257	downregulated	108	109	126	79	87	86	155	146	134	111.673	119.561	115.595	76.2344	92.9241	91.538	146.445	136.161	127.125
2610035F20Rik	35.5705	-0.66598	0.321422	-2.07198	0.0382676	0.23462	downregulated	25	33	44	33	21	28	40	57	45	25.8502	36.1974	40.3665	31.8448	22.4299	29.8031	37.7923	53.1587	42.6913
2810002D19Rik	54.2093	-0.561276	0.250924	-2.23683	0.0252973	0.183275	downregulated	45	47	53	51	49	34	71	75	70	46.5303	51.5538	48.6233	49.2146	52.3365	36.1894	67.0813	69.9456	66.4087
2810402E24Rik	50.6134	-0.932371	0.287518	-3.24282	0.00118353	0.0244652	downregulated	58	45	40	47	33	24	78	79	59	59.9724	49.3601	36.6969	45.3546	35.2471	25.5455	73.6949	73.6761	55.973
2900041M22Rik	45.1959	-0.722801	0.275111	-2.62731	0.00860627	0.0936227	downregulated	42	43	56	35	32	30	59	55	61	43.4283	47.1663	51.3756	33.7747	34.179	31.9319	55.7436	51.2935	57.8704
3222401L13Rik	54.9343	-0.780569	0.2564	-3.04434	0.00233188	0.0389981	downregulated	52	46	70	50	32	35	71	75	73	53.7684	50.457	64.2195	48.2496	34.179	37.2538	67.0813	69.9456	69.2548
4632404H12Rik	64.1896	-0.919354	0.268361	-3.42581	0.000612975	0.0150755	downregulated	84	63	54	31	48	45	99	78	81	86.8566	69.1041	49.5408	29.9148	51.2685	47.8978	93.5358	72.7434	76.8443
4833407H14Rik	58.7402	-0.772064	0.287286	-2.68744	0.00720016	0.0833226	downregulated	62	76	84	25	50	33	67	53	83	64.1085	83.3637	77.0634	24.1248	53.4046	35.125	63.302	49.4282	78.7417
4930461G14Rik	139.935	-1.0458	0.166703	-6.2734	3.53241e-10	1.26227e-07	downregulated	181	157	196	79	74	75	175	172	168	187.155	172.212	179.815	76.2344	79.0389	79.8296	165.341	160.409	159.381
4931414P19Rik	121.8	-0.538908	0.180815	-2.98044	0.00287838	0.0454958	downregulated	140	123	154	78	84	104	146	132	146	144.761	134.918	141.283	75.2694	89.7198	110.697	137.942	123.104	138.51
4933404O12Rik	82.5454	-0.510558	0.222117	-2.2986	0.0215277	0.166204	downregulated	87	71	102	58	58	76	82	100	118	89.9587	77.8792	93.577	55.9696	61.9494	80.894	77.4741	93.2608	111.946
4933440N22Rik	31.6477	-0.621914	0.34091	-1.82428	0.0681101	0.325507	downregulated	38	33	32	27	21	21	42	46	28	39.2923	36.1974	29.3575	26.0548	22.4299	22.3523	39.6819	42.9	26.5635
9230112E08Rik	32.2712	-0.697444	0.337149	-2.06866	0.0385784	0.235633	downregulated	29	28	48	28	17	24	42	37	43	29.9862	30.7129	44.0362	27.0198	18.1576	25.5455	39.6819	34.5065	40.7939
9630028I04Rik	159.706	-0.617379	0.160506	-3.84645	0.000119844	0.00460454	downregulated	178	183	187	114	125	98	208	185	173	184.053	200.731	171.558	110.009	133.512	104.311	196.52	172.533	164.124
A4galt	252.804	-0.758096	0.132895	-5.70445	1.16719e-08	2.47999e-06	downregulated	288	264	262	184	165	173	336	346	284	297.794	289.579	240.364	177.559	176.235	184.14	317.455	322.682	269.43
A730036I17Rik	37.6792	-1.04796	0.33496	-3.1286	0.00175639	0.0323361	downregulated	42	54	31	26	18	22	49	55	45	43.4283	59.2321	28.4401	25.0898	19.2257	23.4167	46.2955	51.2935	42.6913
A930007A09Rik	194.362	-1.00816	0.147564	-6.83203	8.37233e-12	3.74185e-09	downregulated	203	216	217	147	109	101	257	265	261	209.904	236.928	199.08	141.854	116.422	107.504	242.815	247.141	247.61
A930024E05Rik	43.7553	-0.64813	0.296591	-2.18526	0.0288696	0.198614	downregulated	38	51	43	35	29	34	41	65	62	39.2923	55.9414	39.4491	33.7747	30.9747	36.1894	38.7371	60.6195	58.8191
Adamts5	89.741	-0.529862	0.197815	-2.67858	0.00739351	0.0845038	downregulated	86	84	102	65	69	77	115	110	109	88.9246	92.1388	93.577	62.7245	73.6984	81.9584	108.653	102.587	103.408
Adcy9	68.2922	-0.742453	0.229322	-3.2376	0.00120538	0.0247983	downregulated	71	59	68	48	54	48	103	91	81	73.4145	64.7165	62.3847	46.3196	57.677	51.091	97.3151	84.8674	76.8443
Aoc2	47.7205	-0.977045	0.296295	-3.29754	0.000975352	0.0214263	downregulated	76	48	56	33	28	20	58	63	53	78.5846	52.6507	51.3756	31.8448	29.9066	21.2879	54.7988	58.7543	50.2809
Aopep	146.58	-0.528038	0.157271	-3.35751	0.000786478	0.0182028	downregulated	151	126	178	115	115	112	178	189	173	156.135	138.208	163.301	110.974	122.831	119.212	168.176	176.263	164.124
Ap5b1	67.2353	-0.779118	0.23538	-3.31004	0.000932838	0.0207741	downregulated	77	78	93	49	34	44	85	79	74	79.6186	85.5574	85.3202	47.2846	36.3152	46.8334	80.3085	73.6761	70.2035
Arhgap39	877.915	-0.530616	0.0833543	-6.36579	1.94288e-10	7.86928e-08	downregulated	997	868	1147	622	627	678	1066	992	993	1030.91	952.101	1052.28	600.225	669.694	721.66	1007.16	925.147	942.055
Arid5a	147.52	-0.586373	0.16382	-3.57938	0.000344408	0.0100312	downregulated	194	162	190	110	84	107	155	170	169	200.597	177.696	174.31	106.149	89.7198	113.89	146.445	158.543	160.33
B3galnt1	243.164	-0.653773	0.153962	-4.24632	2.17306e-05	0.00121927	downregulated	256	262	328	131	206	163	287	306	273	264.706	287.385	300.914	126.414	220.027	173.496	271.159	285.378	258.994
B3galt6	91.177	-0.65637	0.205282	-3.1974	0.00138671	0.027398	downregulated	94	93	121	78	58	57	108	128	96	97.1967	102.011	111.008	75.2694	61.9494	60.6705	102.039	119.374	91.0748
Bbs10	127.066	-0.621601	0.180189	-3.44971	0.000561193	0.0141786	downregulated	115	132	159	118	83	81	145	179	149	118.911	144.79	145.87	113.869	88.6517	86.216	136.997	166.937	141.356
BC025920	35.5638	-1.1067	0.366634	-3.01854	0.00253996	0.0414094	downregulated	42	35	44	8	21	31	55	44	44	43.4283	38.3912	40.3665	7.71994	22.4299	32.9962	51.9644	41.0348	41.7426
Bcdin3d	133.16	-0.513663	0.161131	-3.18787	0.00143327	0.0280614	downregulated	130	121	156	110	100	105	161	166	165	134.421	132.724	143.118	106.149	106.809	111.761	152.114	154.813	156.535
Bcl11a	54.3485	-0.733324	0.269205	-2.72403	0.00644901	0.0776818	downregulated	68	50	78	44	39	24	62	65	67	70.3125	54.8445	71.5589	42.4597	41.6556	25.5455	58.578	60.6195	63.5626
Bmf	401.385	-0.517748	0.102323	-5.05992	4.19423e-07	4.8537e-05	downregulated	403	404	472	318	305	302	483	452	514	416.705	443.144	433.023	306.868	325.768	321.447	456.342	421.539	487.63
Bmp8a	87.2542	-0.690026	0.20744	-3.32639	0.000879789	0.0198657	downregulated	102	103	107	61	57	56	94	97	116	105.469	112.98	98.1641	58.8645	60.8813	59.6061	88.8118	90.463	110.049
Btbd6	257.862	-0.562385	0.124578	-4.51432	6.35198e-06	0.000470446	downregulated	273	252	334	224	178	170	312	315	295	282.284	276.416	306.419	216.158	190.121	180.947	294.78	293.772	279.865
Btf3l4b	54.2997	-0.524012	0.301832	-1.7361	0.0825454	0.36146	downregulated	50	54	76	62	39	23	73	46	74	51.7004	59.2321	69.724	59.8295	41.6556	24.4811	68.9709	42.9	70.2035
C330024D21Rik	81.7297	-0.557863	0.229929	-2.42624	0.0152561	0.133966	downregulated	80	94	76	47	69	71	105	103	95	82.7206	103.108	69.724	45.3546	73.6984	75.5721	99.2047	96.0587	90.1261
Cables2	203.121	-0.666188	0.145815	-4.56871	4.90741e-06	0.000387835	downregulated	239	194	231	142	148	143	265	274	214	247.128	212.797	211.924	137.029	158.078	152.209	250.374	255.535	203.021
Cacng6	55.6739	-0.5988	0.251312	-2.3827	0.0171863	0.143197	downregulated	63	53	64	41	37	45	61	75	68	65.1425	58.1352	58.715	39.5647	39.5194	47.8978	57.6332	69.9456	64.5113
Car5b	30.3623	-0.745157	0.362533	-2.05542	0.0398387	0.240386	downregulated	35	27	39	18	13	31	34	37	43	36.1903	29.616	35.7794	17.3699	13.8852	32.9962	32.1234	34.5065	40.7939
Carns1	44.1403	-0.889601	0.297837	-2.98687	0.00281848	0.0447675	downregulated	57	49	51	30	22	29	67	53	44	58.9384	53.7476	46.7885	28.9498	23.498	30.8675	63.302	49.4282	41.7426
Ccdc125	56.6549	-0.807594	0.246426	-3.27723	0.0010483	0.0225324	downregulated	57	54	59	40	36	43	74	77	77	58.9384	59.2321	54.1279	38.5997	38.4513	45.769	69.9157	71.8108	73.0496
Ccdc87	34.5613	-1.4483	0.3501	-4.13682	3.52157e-05	0.00181123	downregulated	51	31	40	20	14	15	50	57	39	52.7344	34.0036	36.6969	19.2999	14.9533	15.9659	47.2403	53.1587	36.9991
Ccdc96	30.7914	-0.928792	0.386379	-2.40384	0.016224	0.138715	downregulated	36	40	55	7	18	23	31	37	33	37.2243	43.8756	50.4582	6.75495	19.2257	24.4811	29.289	34.5065	31.307
Ccdc9b	62.9895	-0.527033	0.245068	-2.15055	0.0315114	0.208377	downregulated	75	64	95	47	49	36	63	68	77	77.5506	70.201	87.155	45.3546	52.3365	38.3182	59.5228	63.4174	73.0496
Ccnjl	191.323	-0.649473	0.153487	-4.23145	2.32192e-05	0.00128061	downregulated	245	221	213	131	117	141	202	227	239	253.332	242.413	195.411	126.414	124.967	150.08	190.851	211.702	226.738
Cdk5r2	190.931	-0.778127	0.142306	-5.46797	4.55213e-08	7.46837e-06	downregulated	236	204	253	127	113	124	232	237	214	244.026	223.766	232.108	122.554	120.694	131.985	219.195	221.028	203.021
Cfap45	36.5158	-0.650267	0.325176	-1.99974	0.0455284	0.258588	downregulated	41	24	46	26	31	25	38	44	59	42.3943	26.3254	42.2014	25.0898	33.1109	26.6099	35.9026	41.0348	55.973
Chst3	173.277	-1.0237	0.164633	-6.21807	5.03305e-10	1.63084e-07	downregulated	208	149	222	129	84	101	208	241	247	215.074	163.437	203.668	124.484	89.7198	107.504	196.52	224.759	234.328
Cited4	122.971	-0.753439	0.174781	-4.31075	1.62701e-05	0.000958531	downregulated	120	125	153	93	90	72	165	160	145	124.081	137.111	140.365	89.7443	96.1284	76.6364	155.893	149.217	137.561
Clcn1	36.9048	-0.771709	0.333803	-2.31187	0.0207851	0.16308	downregulated	62	38	40	24	18	26	38	46	43	64.1085	41.6818	36.6969	23.1598	19.2257	27.6743	35.9026	42.9	40.7939
Col26a1	50.3646	-0.539201	0.262476	-2.05429	0.0399477	0.240596	downregulated	48	52	64	42	37	35	65	54	62	49.6324	57.0383	58.715	40.5297	39.5194	37.2538	61.4124	50.3608	58.8191
Cpne1	118.287	-0.907803	0.379976	-2.3891	0.0168896	0.141962	downregulated	139	76	234	84	59	68	187	112	132	143.727	83.3637	214.677	81.0594	63.0175	72.3789	176.679	104.452	125.228
Crebl2	116.557	-0.610668	0.187076	-3.26429	0.0010974	0.0233363	downregulated	95	111	130	115	71	88	146	171	139	98.2307	121.755	119.265	110.974	75.8346	93.6668	137.942	159.476	131.869
Cspg4b	235.764	-0.611308	0.140156	-4.36164	1.29092e-05	0.000804404	downregulated	264	259	264	154	154	198	274	290	284	272.978	284.095	242.199	148.609	164.486	210.75	258.877	270.456	269.43
Cxcl3	39.2393	-0.564526	0.303358	-1.86092	0.0627555	0.310685	downregulated	42	38	44	30	34	25	47	39	58	43.4283	41.6818	40.3665	28.9498	36.3152	26.6099	44.4059	36.3717	55.0243
Cyria	99.9053	-0.503312	0.190341	-2.64426	0.00818696	0.0904686	downregulated	104	93	105	82	72	84	129	108	132	107.537	102.011	96.3293	79.1294	76.9027	89.4092	121.88	100.722	125.228
D130017N08Rik	43.7678	-0.732648	0.301641	-2.42887	0.015146	0.133629	downregulated	45	57	36	35	30	27	62	57	48	46.5303	62.5227	33.0272	33.7747	32.0428	28.7387	58.578	53.1587	45.5374
D1Pas1	235.436	-0.759292	0.152086	-4.99251	5.95992e-07	6.43721e-05	downregulated	250	252	269	185	184	114	267	331	295	258.502	276.416	246.786	178.524	196.529	121.341	252.263	308.693	279.865
D430020J02Rik	197.53	-0.657111	0.151522	-4.33675	1.44608e-05	0.000883884	downregulated	270	212	244	132	147	113	230	239	208	279.182	232.541	223.851	127.379	157.01	120.277	217.305	222.893	197.329
D730005E14Rik	67.6643	-1.02916	0.253166	-4.06516	4.8e-05	0.00234765	downregulated	65	72	80	54	26	45	81	112	85	67.2105	78.9761	73.3937	52.1096	27.7704	47.8978	76.5293	104.452	80.6391
Dcp1b	91.0603	-0.77589	0.214673	-3.61429	0.000301176	0.00903445	downregulated	109	89	127	58	58	60	86	113	131	112.707	97.6232	116.513	55.9696	61.9494	63.8637	81.2534	105.385	124.279
Dido1	4793.7	-1.38806	0.057828	-24.0032	2.57395e-127	3.3361e-123	downregulated	6332	5666	6445	2289	2090	2183	6295	5976	6517	6547.34	6214.98	5912.78	2208.87	2232.31	2323.57	5947.56	5573.27	6182.65
Dlx3	44.5105	-0.835331	0.285124	-2.92971	0.0033928	0.050496	downregulated	51	49	61	29	23	31	56	54	52	52.7344	53.7476	55.9627	27.9848	24.5661	32.9962	52.9092	50.3608	49.3322
Dnaaf4	54.2866	-0.682724	0.27152	-2.51446	0.0119216	0.11395	downregulated	50	50	72	45	28	45	63	86	58	51.7004	54.8445	66.0544	43.4247	29.9066	47.8978	59.5228	80.2043	55.0243
Dnajc28	46.237	-0.665959	0.283015	-2.35309	0.0186182	0.15144	downregulated	54	56	60	40	23	29	55	52	52	55.8364	61.4259	55.0453	38.5997	24.5661	30.8675	51.9644	48.4956	49.3322
Dnase1	64.0802	-0.62418	0.242019	-2.57906	0.00990705	0.101828	downregulated	80	57	67	46	53	42	79	73	86	82.7206	62.5227	61.4672	44.3897	56.6089	44.7046	74.6397	68.0804	81.5878
Draxin	43.9171	-0.586645	0.322721	-1.81781	0.0690933	0.328269	downregulated	65	49	57	15	38	32	50	43	48	67.2105	53.7476	52.293	14.4749	40.5875	34.0606	47.2403	40.1022	45.5374
Dusp27	852.385	-0.854366	0.0757868	-11.2733	1.77794e-29	5.76097e-26	downregulated	914	835	977	581	568	548	1092	1115	1151	945.083	915.903	896.321	560.661	606.677	583.289	1031.73	1039.86	1091.95
E130317F20Rik	96.4915	-0.765518	0.234501	-3.26445	0.00109678	0.0233363	downregulated	158	108	104	55	62	59	137	97	94	163.373	118.464	95.4118	53.0746	66.2218	62.7993	129.438	90.463	89.1774
E430018J23Rik	39.6277	-1.17906	0.318157	-3.70591	0.000210637	0.00700017	downregulated	39	41	65	23	20	20	57	56	43	40.3263	44.9725	59.6324	22.1948	21.3619	21.2879	53.854	52.2261	40.7939
Elavl4	59.7094	-0.544455	0.243831	-2.23292	0.025554	0.183901	downregulated	66	58	68	41	45	49	72	80	64	68.2445	63.6196	62.3847	39.5647	48.0642	52.1554	68.0261	74.6087	60.7165
Epm2a	38.3937	-0.502439	0.304254	-1.65138	0.0986605	0.398485	downregulated	39	31	45	28	39	25	47	52	44	40.3263	34.0036	41.284	27.0198	41.6556	26.6099	44.4059	48.4956	41.7426
Ero1b	67.9486	-0.528805	0.22967	-2.30246	0.0213094	0.164988	downregulated	68	61	82	48	52	58	73	87	90	70.3125	66.9103	75.2286	46.3196	55.5408	61.7349	68.9709	81.1369	85.3826
Fadd	112.044	-0.590806	0.186744	-3.16372	0.00155768	0.0297774	downregulated	112	129	138	74	92	75	139	128	131	115.809	141.499	126.604	71.4094	98.2645	79.8296	131.328	119.374	124.279
Fam13c	407.398	-0.523191	0.107148	-4.88287	1.04553e-06	0.000105047	downregulated	391	406	438	331	308	322	473	475	563	404.297	445.337	401.831	319.413	328.973	342.735	446.893	442.989	534.116
Fam181b	42.4528	-0.670318	0.298149	-2.24827	0.0245592	0.17914	downregulated	33	38	63	32	30	31	60	56	46	34.1222	41.6818	57.7976	30.8798	32.0428	32.9962	56.6884	52.2261	43.64
Fam222a	65.5525	-0.534463	0.245849	-2.17395	0.0297087	0.200988	downregulated	91	61	101	43	49	41	67	67	77	94.0947	66.9103	92.6596	41.4947	52.3365	43.6402	63.302	62.4848	73.0496
Fam43a	264.155	-0.683395	0.13099	-5.21716	1.81691e-07	2.45302e-05	downregulated	262	243	331	173	188	209	326	320	358	270.91	266.544	303.667	166.944	200.801	222.459	308.007	298.435	339.633
Fam53b	217.67	-0.570347	0.13192	-4.32342	1.53629e-05	0.0009176	downregulated	250	216	258	167	152	160	264	246	268	258.502	236.928	236.695	161.154	162.35	170.303	249.429	229.422	254.25
Fam83h	518.273	-0.850453	0.105538	-8.05823	7.74071e-16	8.36061e-13	downregulated	631	569	678	318	350	288	703	609	576	652.459	624.131	622.012	306.868	373.832	306.546	664.199	567.958	546.449
Fbxl8	35.7528	-0.679599	0.312956	-2.17155	0.0298898	0.201248	downregulated	40	25	39	28	23	30	47	52	43	41.3603	27.4223	35.7794	27.0198	24.5661	31.9319	44.4059	48.4956	40.7939
Fbxo32	91.1234	-0.990399	0.213187	-4.64567	3.38974e-06	0.000278066	downregulated	100	117	120	64	42	50	127	107	104	103.401	128.336	110.091	61.7595	44.8599	53.2198	119.99	99.7891	98.6643
Fbxo47	30.0396	-0.663372	0.36012	-1.84208	0.0654628	0.31832	downregulated	41	36	23	24	18	21	33	40	36	42.3943	39.4881	21.1007	23.1598	19.2257	22.3523	31.1786	37.3043	34.153
Fem1a	868.164	-0.539971	0.0754054	-7.16091	8.01419e-13	4.51617e-10	downregulated	1011	950	1106	694	560	612	996	990	978	1045.38	1042.05	1014.67	669.705	598.132	651.41	941.027	923.282	927.824
Fgf3	34.7258	-0.643503	0.352837	-1.8238	0.068183	0.325605	downregulated	31	38	65	26	23	19	27	41	48	32.0542	41.6818	59.6324	25.0898	24.5661	20.2235	25.5098	38.2369	45.5374
Filip1l	308.198	-0.590516	0.124479	-4.74391	2.09631e-06	0.000190002	downregulated	299	324	305	231	239	237	396	353	417	309.168	355.392	279.814	222.913	255.274	252.262	374.143	329.211	395.606
Foxk2	1215.96	-0.713	0.0733498	-9.72054	2.46471e-22	3.54946e-19	downregulated	1460	1330	1683	851	723	792	1406	1330	1503	1509.65	1458.86	1544.02	821.209	772.231	843.001	1328.4	1240.37	1425.89
Foxo6	68.5821	-0.558871	0.247153	-2.26123	0.0237447	0.175795	downregulated	81	70	92	36	45	64	85	77	73	83.7546	76.7823	84.4028	34.7397	48.0642	68.1213	80.3085	71.8108	69.2548
Foxr2	67.0053	-0.66761	0.260956	-2.55833	0.0105177	0.105267	downregulated	75	71	74	31	45	65	73	92	82	77.5506	77.8792	67.8892	29.9148	48.0642	69.1857	68.9709	85.8	77.793
Frat1	126.534	-1.20176	0.191658	-6.2703	3.60343e-10	1.26227e-07	downregulated	118	125	176	56	79	75	169	195	167	122.013	137.111	161.466	54.0396	84.3793	79.8296	159.672	181.859	158.432
Frem1	31.0597	-0.766533	0.365025	-2.09995	0.0357335	0.225281	downregulated	26	39	46	18	29	13	39	38	35	26.8842	42.7787	42.2014	17.3699	30.9747	13.8371	36.8475	35.4391	33.2043
Fzd6	64.0976	-0.549842	0.25574	-2.15	0.0315551	0.20847	downregulated	61	84	55	49	52	45	70	77	87	63.0745	92.1388	50.4582	47.2846	55.5408	47.8978	66.1365	71.8108	82.5365
Fzd8	77.3849	-0.581514	0.218711	-2.65882	0.00784145	0.087994	downregulated	86	65	91	62	51	63	110	87	91	88.9246	71.2979	83.4854	59.8295	54.4727	67.0569	103.929	81.1369	86.3313
Gm10069	78.4355	-0.595818	0.222345	-2.6797	0.00736885	0.0843707	downregulated	76	64	100	52	73	54	96	101	100	78.5846	70.201	91.7422	50.1796	77.9708	57.4773	90.7014	94.1934	94.8696
Gm10095	30.3742	-0.867554	0.332076	-2.61251	0.00898792	0.0959138	downregulated	28	22	27	21	23	23	39	48	47	28.9522	24.1316	24.7704	20.2648	24.5661	24.4811	36.8475	44.7652	44.5887
Gm1070	148.496	-0.551377	0.164603	-3.34973	0.0008089	0.018622	downregulated	177	143	179	107	119	101	195	174	156	183.019	156.855	164.218	103.254	127.103	107.504	184.237	162.274	147.997
Gm10856	44.4526	-0.816325	0.297837	-2.74085	0.00612812	0.0754288	downregulated	62	54	44	28	27	28	60	53	47	64.1085	59.2321	40.3665	27.0198	28.8385	29.8031	56.6884	49.4282	44.5887
Gm11627	55.2486	-0.556912	0.251971	-2.21022	0.02709	0.189996	downregulated	58	51	74	42	36	45	66	64	68	59.9724	55.9414	67.8892	40.5297	38.4513	47.8978	62.3572	59.6869	64.5113
Gm11839	87.7158	-0.552594	0.227924	-2.42446	0.0153311	0.134443	downregulated	101	110	84	85	52	56	118	101	89	104.435	120.658	77.0634	82.0244	55.5408	59.6061	111.487	94.1934	84.4339
Gm11841	71.3775	-0.571731	0.244072	-2.34247	0.0191568	0.154255	downregulated	77	78	91	59	60	35	101	82	67	79.6186	85.5574	83.4854	56.9346	64.0856	37.2538	95.4255	76.4739	63.5626
Gm13110	162.994	-0.938738	0.157083	-5.97607	2.28585e-09	5.98e-07	downregulated	192	180	205	108	107	79	203	205	208	198.529	197.44	188.071	104.219	114.286	84.0872	191.796	191.185	197.329
Gm14322	97.7604	-0.576015	0.225472	-2.55471	0.0106277	0.106122	downregulated	94	92	114	94	63	69	80	134	153	97.1967	100.914	104.586	90.7093	67.2898	73.4433	75.5845	124.97	145.15
Gm14419	133.742	-1.9066	1.00611	-1.89503	0.058089	0.297604	downregulated	159	144	187	137	9	7	138	214	243	164.407	157.952	171.558	132.204	9.61284	7.45077	130.383	199.578	230.533
Gm14760	124.195	-1.36259	0.817874	-1.66601	0.0957106	0.392938	downregulated	353	73	178	35	90	12	105	179	106	365.005	80.073	163.301	33.7747	96.1284	12.7727	99.2047	166.937	100.562
Gm15270	58.3282	-1.71761	0.921896	-1.86313	0.0624437	0.30997	downregulated	56	27	16	26	16	53	232	21	90	57.9044	29.616	14.6787	25.0898	17.0895	56.4129	219.195	19.5848	85.3826
Gm16201	40.6268	-0.743452	0.322499	-2.30528	0.0211507	0.164125	downregulated	48	36	32	22	34	33	70	51	43	49.6324	39.4881	29.3575	21.2298	36.3152	35.125	66.1365	47.563	40.7939
Gm16386	31.9659	-0.626185	0.339037	-1.84695	0.0647544	0.316949	downregulated	30	35	43	21	27	20	37	32	46	31.0202	38.3912	39.4491	20.2648	28.8385	21.2879	34.9578	29.8435	43.64
Gm20390	208.567	-0.60105	0.143096	-4.20034	2.66518e-05	0.00143931	downregulated	193	147	159	208	168	154	305	278	294	199.563	161.243	145.87	200.718	179.44	163.917	288.166	259.265	278.917
Gm21596	42.6591	-0.530832	0.31071	-1.70845	0.0875531	0.374143	downregulated	39	39	27	31	40	38	40	62	71	40.3263	42.7787	24.7704	29.9148	42.7237	40.447	37.7923	57.8217	67.3574
Gm21982	30.5365	-1.07807	0.36214	-2.97694	0.00291138	0.0459057	downregulated	31	35	31	21	20	14	35	58	34	32.0542	38.3912	28.4401	20.2648	21.3619	14.9015	33.0682	54.0913	32.2557
Gm26510	51.9059	-0.686174	0.265019	-2.58914	0.00962147	0.0998458	downregulated	50	42	49	33	40	47	79	61	72	51.7004	46.0694	44.9537	31.8448	42.7237	50.0266	74.6397	56.8891	68.3061
Gm2792	63.4802	-0.614657	0.306387	-2.00615	0.0448403	0.256657	downregulated	103	63	64	43	33	53	98	43	75	106.503	69.1041	58.715	41.4947	35.2471	56.4129	92.591	40.1022	71.1522
Gm28042	105.46	-0.577517	0.232702	-2.48179	0.0130723	0.121637	downregulated	90	134	134	52	93	81	146	119	107	93.0607	146.983	122.934	50.1796	99.3326	86.216	137.942	110.98	101.51
Gm29216	142.788	-11.1408	3.907	-2.85148	0.00435155	0.059557	downregulated	0	0	0	0	0	0	1320	0	40	0	0	0	0	0	0	1247.14	0	37.9478
Gm29609	30.1154	-1.06238	0.40561	-2.61922	0.00881318	0.0950313	downregulated	41	23	26	28	9	20	62	31	36	42.3943	25.2285	23.853	27.0198	9.61284	21.2879	58.578	28.9109	34.153
Gm29695	142.903	-0.63675	0.181957	-3.49945	0.000466221	0.012408	downregulated	187	167	155	83	109	98	171	148	176	193.359	183.181	142.2	80.0944	116.422	104.311	161.562	138.026	166.97
Gm34299	33.3785	-0.574572	0.338265	-1.69859	0.0893969	0.378034	downregulated	33	35	27	25	22	32	52	46	31	34.1222	38.3912	24.7704	24.1248	23.498	34.0606	49.1299	42.9	29.4096
Gm35315	195.206	-0.568571	0.164566	-3.45498	0.00055033	0.0140687	downregulated	183	197	252	131	175	130	195	259	256	189.223	216.087	231.19	126.414	186.916	138.371	184.237	241.546	242.866
Gm38037	37.8702	-0.578482	0.314053	-1.84199	0.0654765	0.31832	downregulated	43	46	57	21	27	27	40	47	36	44.4623	50.457	52.293	20.2648	28.8385	28.7387	37.7923	43.8326	34.153
Gm41609	42.4325	-0.504298	0.296149	-1.70285	0.0885953	0.376992	downregulated	41	52	42	36	31	31	40	60	52	42.3943	57.0383	38.5317	34.7397	33.1109	32.9962	37.7923	55.9565	49.3322
Gm42979	40.1166	-0.709761	0.303233	-2.34064	0.0192506	0.154685	downregulated	33	45	33	31	28	32	55	63	45	34.1222	49.3601	30.2749	29.9148	29.9066	34.0606	51.9644	58.7543	42.6913
Gm4430	73.4134	-0.793004	0.22038	-3.59835	0.000320237	0.00941176	downregulated	65	74	92	54	47	51	99	93	96	67.2105	81.1699	84.4028	52.1096	50.2004	54.2842	93.5358	86.7326	91.0748
Gm45133	103.283	-0.559978	0.193494	-2.89404	0.00380319	0.0544074	downregulated	102	115	111	85	62	87	131	118	128	105.469	126.142	101.834	82.0244	66.2218	92.6024	123.77	110.048	121.433
Gm45140	152.806	-0.670668	0.211547	-3.17029	0.00152285	0.029241	downregulated	161	213	133	132	94	95	206	211	140	166.475	233.638	122.017	127.379	100.401	101.118	194.63	196.78	132.817
Gm48284	33.2804	-0.574068	0.346307	-1.65769	0.0973808	0.39628	downregulated	29	28	49	18	24	33	37	50	36	29.9862	30.7129	44.9537	17.3699	25.6342	35.125	34.9578	46.6304	34.153
Gm48377	68.5474	-0.615579	0.227553	-2.70521	0.0068262	0.0810204	downregulated	74	70	64	52	49	54	88	87	85	76.5166	76.7823	58.715	50.1796	52.3365	57.4773	83.143	81.1369	80.6391
Gm49450	460.295	-1.41238	0.688186	-2.05233	0.0401376	0.240614	downregulated	104	183	51	394	158	456	1143	422	1349	107.537	200.731	46.7885	380.207	168.759	485.364	1079.91	393.561	1279.79
Gm49463	60.9596	-0.766813	0.2615	-2.93236	0.00336395	0.0503466	downregulated	76	64	83	51	32	34	64	93	60	78.5846	70.201	76.146	49.2146	34.179	36.1894	60.4676	86.7326	56.9217
Gm50240	37.3059	-0.534089	0.313828	-1.70185	0.0887827	0.37718	downregulated	27	36	41	40	32	20	48	44	53	27.9182	39.4881	37.6143	38.5997	34.179	21.2879	45.3507	41.0348	50.2809
Gm5112	41.0605	-0.640296	0.317624	-2.01589	0.0438115	0.254067	downregulated	69	52	47	25	30	20	40	43	45	71.3465	57.0383	43.1188	24.1248	32.0428	21.2879	37.7923	40.1022	42.6913
Gm5537	155.256	-1.05205	2.54453	-0.413457			downregulated	0	199	255	1	287	0	315	39	320	0	218.281	233.942	0.964993	306.543	0	297.614	36.3717	303.583
Gm6548	69.7702	-0.682945	0.226503	-3.01517	0.00256838	0.0417615	downregulated	58	59	80	55	49	56	107	83	91	59.9724	64.7165	73.3937	53.0746	52.3365	59.6061	101.094	77.4065	86.3313
Gm6658	35.4323	-1.10159	0.341484	-3.22588	0.00125585	0.0254727	downregulated	38	45	54	24	20	12	35	46	50	39.2923	49.3601	49.5408	23.1598	21.3619	12.7727	33.0682	42.9	47.4348
Gm8756	44.8922	-0.7061	0.305568	-2.31077	0.0208453	0.163206	downregulated	55	49	78	32	33	17	52	42	52	56.8704	53.7476	71.5589	30.8798	35.2471	18.0947	49.1299	39.1695	49.3322
Gna15	158.822	-0.76035	0.171342	-4.43761	9.09624e-06	0.000613273	downregulated	154	133	207	111	107	118	240	170	213	159.237	145.886	189.906	107.114	114.286	125.599	226.754	158.543	202.072
Gng7	130.053	-0.592147	0.17209	-3.44092	0.000579745	0.0144501	downregulated	139	128	161	89	110	86	150	157	164	143.727	140.402	147.705	85.8843	117.49	91.538	141.721	146.42	155.586
Gpr161	60.6462	-0.647909	0.266714	-2.42923	0.0151308	0.133606	downregulated	85	55	76	58	30	37	71	82	60	87.8906	60.329	69.724	55.9696	32.0428	39.3826	67.0813	76.4739	56.9217
Gprin2	30.5134	-0.858589	0.346527	-2.4777	0.0132233	0.122548	downregulated	33	23	42	22	23	16	36	46	39	34.1222	25.2285	38.5317	21.2298	24.5661	17.0303	34.013	42.9	36.9991
Harbi1	234.664	-0.630439	0.125161	-5.03704	4.72774e-07	5.23729e-05	downregulated	217	212	241	190	175	181	303	331	291	224.38	232.541	221.099	183.349	186.916	192.656	286.276	308.693	276.07
Hsh2d	93.674	-0.51484	0.193273	-2.6638	0.00772643	0.0870803	downregulated	106	97	106	79	64	69	108	113	110	109.605	106.398	97.2467	76.2344	68.3579	73.4433	102.039	105.385	104.357
Htr1b	54.8669	-0.889418	0.267683	-3.32266	0.00089164	0.0200287	downregulated	63	62	72	32	41	27	78	68	57	65.1425	68.0072	66.0544	30.8798	43.7918	28.7387	73.6949	63.4174	54.0757
Hykk	126.243	-0.975024	0.198044	-4.92327	8.51098e-07	8.89603e-05	downregulated	154	151	131	63	83	79	134	183	169	159.237	165.63	120.182	60.7945	88.6517	84.0872	126.604	170.667	160.33
Id2	151.564	-0.571311	0.165495	-3.45214	0.000556168	0.0141343	downregulated	118	133	157	121	108	142	224	203	177	122.013	145.886	144.035	116.764	115.354	151.144	211.637	189.319	167.919
Insyn2b	101.928	-0.926762	0.192868	-4.80517	1.54619e-06	0.000148446	downregulated	114	100	134	57	65	67	126	136	132	117.877	109.689	122.934	55.0046	69.426	71.3145	119.046	126.835	125.228
Irgq	494.067	-0.509577	0.0982634	-5.18583	2.1506e-07	2.7062e-05	downregulated	600	562	571	387	357	332	563	567	545	620.404	616.452	523.848	373.452	381.309	353.379	531.926	528.789	517.039
Irs2	208.641	-0.804236	0.137951	-5.82987	5.54721e-09	1.30722e-06	downregulated	237	237	240	139	135	133	254	275	249	245.06	259.963	220.181	134.134	144.193	141.565	239.981	256.467	236.225
Ism2	61.9409	-0.670434	0.240515	-2.78749	0.00531174	0.0678949	downregulated	72	53	82	47	40	44	78	78	72	74.4485	58.1352	75.2286	45.3546	42.7237	46.8334	73.6949	72.7434	68.3061
Itga1	71.1645	-0.602219	0.234103	-2.57245	0.0100981	0.102901	downregulated	70	73	86	60	47	51	65	97	100	72.3805	80.073	78.8983	57.8996	50.2004	54.2842	61.4124	90.463	94.8696
Jakmip1	188.369	-0.691489	0.150554	-4.59297	4.36974e-06	0.000349606	downregulated	203	161	260	151	117	130	220	242	240	209.904	176.599	238.53	145.714	124.967	138.371	207.857	225.691	227.687
Jmjd4	495.137	-0.56219	0.0913245	-6.15597	7.46212e-10	2.30277e-07	downregulated	551	490	608	403	353	339	581	598	588	569.738	537.476	557.792	388.892	377.037	360.83	548.933	557.7	557.833
Jrk	93.93	-0.994528	0.211517	-4.70189	2.57762e-06	0.000227269	downregulated	126	109	131	52	61	41	119	120	97	130.285	119.561	120.182	50.1796	65.1537	43.6402	112.432	111.913	92.0235
Kank4	158.729	-0.503965	0.16258	-3.09979	0.00193655	0.0348123	downregulated	163	134	218	124	122	120	184	174	210	168.543	146.983	199.998	119.659	130.307	127.727	173.844	162.274	199.226
Kbtbd7	67.703	-0.557092	0.240334	-2.31799	0.0204498	0.161342	downregulated	74	71	87	48	62	37	85	82	70	76.5166	77.8792	79.8157	46.3196	66.2218	39.3826	80.3085	76.4739	66.4087
Kcnab2	103.491	-0.720064	0.194639	-3.69949	0.000216036	0.00708894	downregulated	118	101	116	75	58	84	124	124	143	122.013	110.786	106.421	72.3744	61.9494	89.4092	117.156	115.643	135.663
Kcng1	151.608	-0.637154	0.16913	-3.76724	0.000165061	0.00579149	downregulated	189	170	169	93	103	117	179	166	189	195.427	186.471	155.044	89.7443	110.014	124.534	169.12	154.813	179.303
Kcnj10	37.2289	-1.03699	0.322352	-3.21694	0.00129565	0.0260355	downregulated	37	45	47	23	19	23	45	61	40	38.2583	49.3601	43.1188	22.1948	20.2938	24.4811	42.5163	56.8891	37.9478
Kctd12b	30.4736	-1.07159	0.348737	-3.07277	0.00212081	0.0366504	downregulated	27	33	20	21	21	18	44	50	44	27.9182	36.1974	18.3484	20.2648	22.4299	19.1591	41.5715	46.6304	41.7426
Klhdc7a	49.0483	-0.65553	0.271557	-2.41397	0.0157797	0.136803	downregulated	64	51	56	36	33	32	51	61	62	66.1765	55.9414	51.3756	34.7397	35.2471	34.0606	48.1851	56.8891	58.8191
Krcc1	184.897	-0.613345	0.149798	-4.09447	4.23137e-05	0.00211748	downregulated	196	197	219	118	138	143	206	242	222	202.665	216.087	200.915	113.869	147.397	152.209	194.63	225.691	210.61
Lemd1	56.8672	-0.593087	0.252393	-2.34986	0.0187806	0.152325	downregulated	49	57	71	45	41	43	75	80	58	50.6664	62.5227	65.1369	43.4247	43.7918	45.769	70.8605	74.6087	55.0243
Leng9	41.0157	-0.552673	0.297501	-1.85772	0.063209	0.312096	downregulated	46	49	50	26	30	31	39	52	49	47.5643	53.7476	45.8711	25.0898	32.0428	32.9962	36.8475	48.4956	46.4861
Limch1	31.533	-0.580676	0.334067	-1.7382	0.0821753	0.360797	downregulated	32	27	35	19	29	25	35	40	45	33.0882	29.616	32.1098	18.3349	30.9747	26.6099	33.0682	37.3043	42.6913
Lpar4	46.7033	-0.638216	0.278875	-2.28854	0.0221061	0.169276	downregulated	45	37	58	33	38	35	57	73	51	46.5303	40.5849	53.2105	31.8448	40.5875	37.2538	53.854	68.0804	48.3835
Lrp8os2	161.823	-0.666414	0.158962	-4.19229	2.76157e-05	0.00147904	downregulated	212	194	200	119	94	103	192	192	164	219.21	212.797	183.484	114.834	100.401	109.633	181.403	179.061	155.586
Lrrc14	277.153	-0.535635	0.118051	-4.5373	5.69777e-06	0.000436975	downregulated	309	289	339	233	187	194	320	317	335	319.508	317.001	311.006	224.843	199.733	206.493	302.338	295.637	317.813
Lrrn2	104.495	-0.705821	0.19084	-3.69851	0.000216873	0.00709821	downregulated	103	116	141	76	77	60	122	132	126	106.503	127.239	129.356	73.3394	82.2431	63.8637	115.266	123.104	119.536
Magel2	47.2659	-0.734923	0.290451	-2.53028	0.0113972	0.110701	downregulated	65	50	43	32	31	33	48	66	61	67.2105	54.8445	39.4491	30.8798	33.1109	35.125	45.3507	61.5521	57.8704
Map10	122.054	-0.745318	0.179033	-4.16303	3.14055e-05	0.00165736	downregulated	130	122	144	87	73	93	177	142	145	134.421	133.821	132.109	83.9543	77.9708	98.9887	167.231	132.43	137.561
Mapk4	232.474	-0.516765	0.128165	-4.03202	5.52996e-05	0.00259688	downregulated	265	242	292	181	175	157	274	280	249	274.012	265.447	267.887	174.664	186.916	167.11	258.877	261.13	236.225
Mcf2l	138.493	-0.627621	0.171125	-3.66763	0.000244812	0.00770785	downregulated	144	116	183	108	85	113	177	165	175	148.897	127.239	167.888	104.219	90.7879	120.277	167.231	153.88	166.022
Megf9	78.8182	-0.649406	0.213584	-3.04052	0.00236174	0.0392785	downregulated	82	81	93	57	51	62	101	105	86	84.7886	88.8481	85.3202	55.0046	54.4727	65.9925	95.4255	97.9239	81.5878
Mex3b	102.163	-0.575513	0.194812	-2.9542	0.0031348	0.0479128	downregulated	120	80	119	79	69	85	133	120	127	124.081	87.7512	109.173	76.2344	73.6984	90.4736	125.659	111.913	120.484
Mmp28	36.506	-0.93056	0.314908	-2.95503	0.00312643	0.0479128	downregulated	33	41	31	29	25	20	52	53	49	34.1222	44.9725	28.4401	27.9848	26.7023	21.2879	49.1299	49.4282	46.4861
Mmrn2	34.9337	-0.537397	0.320479	-1.67686	0.0935704	0.389424	downregulated	44	31	41	26	28	24	47	44	33	45.4963	34.0036	37.6143	25.0898	29.9066	25.5455	44.4059	41.0348	31.307
Mn1	117.095	-0.51962	0.195788	-2.65399	0.00795454	0.0887253	downregulated	142	113	151	104	65	89	143	108	152	146.829	123.949	138.531	100.359	69.426	94.7312	135.107	100.722	144.202
Moap1	40.1357	-0.671012	0.326441	-2.05554	0.0398268	0.240386	downregulated	32	39	43	32	27	33	51	33	76	33.0882	42.7787	39.4491	30.8798	28.8385	35.125	48.1851	30.7761	72.1009
Mocs3	206.258	-0.703711	0.155242	-4.53299	5.81539e-06	0.000440779	downregulated	236	181	287	127	156	140	283	239	234	244.026	198.537	263.3	122.554	166.622	149.015	267.38	222.893	221.995
Msc	85.5309	-0.806916	0.260196	-3.10119	0.00192746	0.034697	downregulated	54	105	128	61	40	69	118	97	110	55.8364	115.173	117.43	58.8645	42.7237	73.4433	111.487	90.463	104.357
Msl3l2	63.473	-0.57293	0.236417	-2.42339	0.0153766	0.134469	downregulated	59	53	69	58	52	42	93	85	69	61.0064	58.1352	63.3021	55.9696	55.5408	44.7046	87.867	79.2717	65.46
Mtrf1l	72.1683	-0.711342	0.237366	-2.99681	0.0027282	0.0436008	downregulated	78	74	66	67	52	39	84	110	88	80.6526	81.1699	60.5498	64.6545	55.5408	41.5114	79.3637	102.587	83.4852
Mucl3	138.612	-0.6228	0.170729	-3.64788	0.000264411	0.00817906	downregulated	164	150	163	91	94	106	174	144	173	169.577	164.534	149.54	87.8143	100.401	112.826	164.396	134.296	164.124
Naaladl1	32.7033	-0.654164	0.331679	-1.97228	0.0485774	0.268959	downregulated	37	40	43	21	21	23	35	34	43	38.2583	43.8756	39.4491	20.2648	22.4299	24.4811	33.0682	31.7087	40.7939
Naif1	310.114	-0.743118	0.118983	-6.24558	4.22241e-10	1.40325e-07	downregulated	356	348	434	192	215	188	367	347	377	368.107	381.718	398.161	185.279	229.64	200.106	346.744	323.615	357.658
Nmi	46.9037	-0.539991	0.279599	-1.9313	0.0534455	0.285143	downregulated	37	37	61	45	35	34	58	72	51	38.2583	40.5849	55.9627	43.4247	37.3832	36.1894	54.7988	67.1478	48.3835
Nnt	129.857	-0.70954	0.198558	-3.57347	0.000352279	0.0101239	downregulated	177	106	181	78	101	79	175	151	137	183.019	116.27	166.053	75.2694	107.877	84.0872	165.341	140.824	129.971
Notumos	117.313	-0.511316	0.179073	-2.85535	0.00429892	0.0590236	downregulated	129	113	152	83	95	85	141	147	123	133.387	123.949	139.448	80.0944	101.469	90.4736	133.218	137.093	116.69
Nr4a2	35.2196	-0.55199	0.335215	-1.64667	0.0996254	0.400634	downregulated	36	36	37	26	20	35	56	31	43	37.2243	39.4881	33.9446	25.0898	21.3619	37.2538	52.9092	28.9109	40.7939
Nudt18	39.7043	-0.582925	0.307296	-1.89695	0.0578352	0.29699	downregulated	30	40	48	38	34	21	47	59	46	31.0202	43.8756	44.0362	36.6697	36.3152	22.3523	44.4059	55.0239	43.64
Nxpe3	83.0479	-0.777091	0.210147	-3.69784	0.000217443	0.00709893	downregulated	77	85	104	55	54	62	100	107	114	79.6186	93.2357	95.4118	53.0746	57.677	65.9925	94.4806	99.7891	108.151
Oscp1	66.5591	-0.60748	0.233627	-2.60022	0.00931644	0.0978621	downregulated	71	54	61	58	42	58	93	80	90	73.4145	59.2321	55.9627	55.9696	44.8599	61.7349	87.867	74.6087	85.3826
Oxsm	89.7654	-0.572023	0.204123	-2.80235	0.00507318	0.0657534	downregulated	102	108	101	71	56	65	101	113	98	105.469	118.464	92.6596	68.5145	59.8132	69.1857	95.4255	105.385	92.9722
Panct2	65.5517	-0.510377	0.246127	-2.07363	0.0381137	0.234328	downregulated	77	71	77	53	50	42	70	97	59	79.6186	77.8792	70.6415	51.1446	53.4046	44.7046	66.1365	90.463	55.973
Pcdh18	49.4229	-0.507522	0.270081	-1.87915	0.0602238	0.303484	downregulated	53	42	50	50	42	28	63	66	57	54.8024	46.0694	45.8711	48.2496	44.8599	29.8031	59.5228	61.5521	54.0757
Pcf11	1247.42	-0.539693	0.0703707	-7.66929	1.7295e-14	1.31859e-11	downregulated	1320	1255	1610	1030	864	882	1381	1538	1490	1364.89	1376.6	1477.05	993.942	922.832	938.796	1304.78	1434.35	1413.56
Pdyn	104.136	-0.633281	0.18968	-3.33868	0.00084177	0.0192081	downregulated	97	96	121	68	82	85	136	125	139	100.299	105.301	111.008	65.6195	87.5836	90.4736	128.494	116.576	131.869
Peg12	40.8028	-0.807139	0.305716	-2.64016	0.00828667	0.0911745	downregulated	55	40	48	20	29	29	47	51	52	56.8704	43.8756	44.0362	19.2999	30.9747	30.8675	44.4059	47.563	49.3322
Peli3	40.2448	-0.67788	0.293602	-2.30884	0.0209523	0.163494	downregulated	41	41	46	33	24	30	57	47	48	42.3943	44.9725	42.2014	31.8448	25.6342	31.9319	53.854	43.8326	45.5374
Pgbd5	84.917	-0.676577	0.206903	-3.27002	0.0010754	0.0229626	downregulated	90	89	93	74	55	54	105	100	114	93.0607	97.6232	85.3202	71.4094	58.7451	57.4773	99.2047	93.2608	108.151
Pla2g5	75.2534	-0.82108	0.22986	-3.57208	0.000354155	0.0101329	downregulated	71	70	118	53	45	49	96	99	89	73.4145	76.7823	108.256	51.1446	48.0642	52.1554	90.7014	92.3282	84.4339
Platr22	33.9273	-1.02606	0.334955	-3.06329	0.00218921	0.0373597	downregulated	39	35	30	28	17	19	53	50	39	40.3263	38.3912	27.5226	27.0198	18.1576	20.2235	50.0747	46.6304	36.9991
Platr7	47.8565	-0.508375	0.280543	-1.81211	0.0699689	0.330611	downregulated	56	57	55	35	27	42	56	60	46	57.9044	62.5227	50.4582	33.7747	28.8385	44.7046	52.9092	55.9565	43.64
Plekhg6	46.704	-0.751146	0.292844	-2.56501	0.0103173	0.104065	downregulated	54	53	47	31	36	28	57	45	73	55.8364	58.1352	43.1188	29.9148	38.4513	29.8031	53.854	41.9674	69.2548
Plxdc1	153.627	-0.70476	0.164906	-4.2737	1.9226e-05	0.00111183	downregulated	193	165	161	107	99	109	201	187	174	199.563	180.987	147.705	103.254	105.741	116.019	189.906	174.398	165.073
Polr1has	336.179	-0.736826	0.12338	-5.972	2.34356e-09	5.98e-07	downregulated	321	334	389	211	230	273	426	419	461	331.916	366.361	356.877	203.613	245.661	290.58	402.488	390.763	437.349
Pou2f2	103.253	-0.642025	0.211894	-3.02993	0.00244608	0.0401312	downregulated	116	114	79	83	68	81	140	141	115	119.945	125.045	72.4763	80.0944	72.6303	86.216	132.273	131.498	109.1
Ppp1r10	2021.12	-1.53555	0.068893	-22.289	4.72746e-110	3.06363e-106	downregulated	2875	2505	2958	800	814	810	2543	2480	2674	2972.77	2747.71	2713.73	771.994	869.428	862.16	2402.64	2312.87	2536.81
Ppp1r26	106.931	-0.643665	0.198438	-3.24366	0.00118003	0.024454	downregulated	126	89	154	84	69	72	111	129	144	130.285	97.6232	141.283	81.0594	73.6984	76.6364	104.874	120.306	136.612
Pramel30	87.6813	-0.581108	0.214768	-2.70575	0.00681498	0.0809614	downregulated	78	51	103	77	68	72	103	119	133	80.6526	55.9414	94.4944	74.3044	72.6303	76.6364	97.3151	110.98	126.177
Prdm11	54.0546	-0.699664	0.257123	-2.72112	0.00650608	0.0781429	downregulated	63	57	68	44	30	36	64	70	61	65.1425	62.5227	62.3847	42.4597	32.0428	38.3182	60.4676	65.2826	57.8704
Prob1	32.2923	-0.645082	0.351963	-1.83281	0.0668304	0.322146	downregulated	30	28	52	16	25	27	40	33	44	31.0202	30.7129	47.7059	15.4399	26.7023	28.7387	37.7923	30.7761	41.7426
Prr15l	45.6009	-0.568885	0.28939	-1.96581	0.0493206	0.271557	downregulated	50	57	56	24	36	35	48	57	50	51.7004	62.5227	51.3756	23.1598	38.4513	37.2538	45.3507	53.1587	47.4348
Pter	48.1679	-0.545094	0.280215	-1.94527	0.0517424	0.280131	downregulated	50	54	42	38	38	36	48	72	59	51.7004	59.2321	38.5317	36.6697	40.5875	38.3182	45.3507	67.1478	55.973
Rab30	66.4658	-0.95608	0.270315	-3.53691	0.000404838	0.0111403	downregulated	58	60	74	26	61	45	82	111	90	59.9724	65.8134	67.8892	25.0898	65.1537	47.8978	77.4741	103.52	85.3826
Rapgefl1	79.0374	-0.524898	0.232221	-2.26034	0.0238004	0.175875	downregulated	93	71	89	60	54	67	120	72	93	96.1627	77.8792	81.6505	57.8996	57.677	71.3145	113.377	67.1478	88.2287
Rasgrp1	50.3269	-0.713766	0.286386	-2.49232	0.012691	0.119194	downregulated	60	44	61	32	47	26	70	69	50	62.0404	48.2632	55.9627	30.8798	50.2004	27.6743	66.1365	64.35	47.4348
Rfx5	201.183	-0.787657	0.149697	-5.26166	1.42759e-07	2.05589e-05	downregulated	232	239	215	145	114	137	236	243	268	239.89	262.157	197.246	139.924	121.763	145.822	222.974	226.624	254.25
Rgs4	103.207	-0.582092	0.210444	-2.76602	0.0056745	0.0711977	downregulated	101	133	137	92	69	55	132	99	121	104.435	145.886	125.687	88.7793	73.6984	58.5417	124.714	92.3282	114.792
Ribc1	143.693	-0.537636	0.171608	-3.13292	0.00173075	0.032092	downregulated	145	147	164	141	87	103	174	156	193	149.931	161.243	150.457	136.064	92.9241	109.633	164.396	145.487	183.098
Rimbp3	41.9582	-1.88519	0.327143	-5.7626	8.28255e-09	1.81949e-06	downregulated	53	49	61	14	11	19	58	63	57	54.8024	53.7476	55.9627	13.5099	11.749	20.2235	54.7988	58.7543	54.0757
Rin2	88.3886	-0.574472	0.204403	-2.81049	0.00494669	0.0647337	downregulated	88	91	108	68	69	60	124	101	96	90.9927	99.817	99.0815	65.6195	73.6984	63.8637	117.156	94.1934	91.0748
Rnf113a2	409.437	-0.526085	0.105172	-5.00215	5.66957e-07	6.2274e-05	downregulated	403	376	541	326	316	296	484	496	498	416.705	412.431	496.325	314.588	337.517	315.061	457.286	462.574	472.45
Rnf135	116.795	-0.611368	0.176999	-3.45408	0.000552164	0.0140752	downregulated	108	120	140	94	80	87	157	147	132	111.673	131.627	128.439	90.7093	85.4474	92.6024	148.335	137.093	125.228
Rpgrip1	43.5391	-0.604038	0.312207	-1.93473	0.0530229	0.283745	downregulated	46	41	33	28	25	50	62	52	58	47.5643	44.9725	30.2749	27.0198	26.7023	53.2198	58.578	48.4956	55.0243
Rpl6l	46.5355	-0.718995	0.284174	-2.53012	0.0114024	0.110701	downregulated	41	27	43	44	43	26	58	66	79	42.3943	29.616	39.4491	42.4597	45.928	27.6743	54.7988	61.5521	74.947
Rps23rg1	206.929	-0.69045	0.133071	-5.18857	2.1191e-07	2.69271e-05	downregulated	207	194	240	170	141	141	264	278	255	214.04	212.797	220.181	164.049	150.601	150.08	249.429	259.265	241.917
Rtl6	263.125	-0.693318	0.133371	-5.19843	2.00982e-07	2.63124e-05	downregulated	281	290	330	216	175	151	360	305	291	290.556	318.098	302.749	208.438	186.916	160.724	340.13	284.446	276.07
Runx1t1	53.7037	-0.631921	0.259867	-2.4317	0.015028	0.133136	downregulated	61	63	65	40	37	34	70	54	64	63.0745	69.1041	59.6324	38.5997	39.5194	36.1894	66.1365	50.3608	60.7165
Saysd1	42.5758	-0.64822	0.312439	-2.07471	0.0380134	0.234085	downregulated	44	38	62	26	31	33	36	69	50	45.4963	41.6818	56.8801	25.0898	33.1109	35.125	34.013	64.35	47.4348
Sdhaf3	54.1245	-0.644837	0.259817	-2.48189	0.0130686	0.121637	downregulated	46	46	72	39	41	42	61	70	78	47.5643	50.457	66.0544	37.6347	43.7918	44.7046	57.6332	65.2826	73.9983
Serpina3m	39.0992	-0.759633	0.297484	-2.55352	0.0106639	0.10632	downregulated	45	37	47	30	24	26	52	50	46	46.5303	40.5849	43.1188	28.9498	25.6342	27.6743	49.1299	46.6304	43.64
Sfxn5	31.1165	-0.668795	0.339803	-1.96819	0.0490467	0.270508	downregulated	34	25	36	23	24	22	42	30	48	35.1563	27.4223	33.0272	22.1948	25.6342	23.4167	39.6819	27.9782	45.5374
Sgk2	95.4597	-0.55074	0.193573	-2.84513	0.00443938	0.0601871	downregulated	90	99	91	80	72	74	123	113	126	93.0607	108.592	83.4854	77.1994	76.9027	78.7652	116.211	105.385	119.536
Sh3tc2	63.2584	-0.532386	0.233375	-2.28124	0.022534	0.170597	downregulated	71	62	74	53	43	47	81	73	72	73.4145	68.0072	67.8892	51.1446	45.928	50.0266	76.5293	68.0804	68.3061
She	84.6968	-0.620173	0.210166	-2.95087	0.00316876	0.0482137	downregulated	76	93	85	73	66	54	101	106	117	78.5846	102.011	77.9808	70.4445	70.4941	57.4773	95.4255	98.8565	110.997
Shisa7	148.408	-0.535933	0.158395	-3.38353	0.0007156	0.0168941	downregulated	161	151	165	111	105	121	179	169	187	166.475	165.63	151.375	107.114	112.15	128.792	169.12	157.611	177.406
Six5	163.253	-0.643957	0.154845	-4.15872	3.20041e-05	0.0016732	downregulated	198	173	220	123	100	108	182	175	208	204.733	189.762	201.833	118.694	106.809	114.955	171.955	163.206	197.329
Skida1	109.301	-1.05295	0.191186	-5.50748	3.63999e-08	6.37539e-06	downregulated	112	97	145	64	58	76	141	155	154	115.809	106.398	133.026	61.7595	61.9494	80.894	133.218	144.554	146.099
Slc17a5	56.0779	-0.563305	0.271716	-2.07313	0.0381598	0.234328	downregulated	59	58	94	39	30	46	51	66	69	61.0064	63.6196	86.2376	37.6347	32.0428	48.9622	48.1851	61.5521	65.46
Slc6a1	365.13	-0.567495	0.109054	-5.20382	1.95237e-07	2.60873e-05	downregulated	426	364	432	261	275	264	407	452	440	440.487	399.268	396.326	251.863	293.726	281	384.536	421.539	417.426
Smarca5-ps	63.6805	-1.03249	0.253069	-4.07989	4.50577e-05	0.00222051	downregulated	49	76	75	42	45	31	88	88	88	50.6664	83.3637	68.8066	40.5297	48.0642	32.9962	83.143	82.0695	83.4852
Smim27	33.932	-0.960799	0.324834	-2.95781	0.0030983	0.0477492	downregulated	40	27	33	20	22	25	50	46	47	41.3603	29.616	30.2749	19.2999	23.498	26.6099	47.2403	42.9	44.5887
Sned1	90.0683	-0.647849	0.202228	-3.20356	0.00135742	0.0270327	downregulated	95	104	100	60	67	64	108	110	110	98.2307	114.077	91.7422	57.8996	71.5622	68.1213	102.039	102.587	104.357
Sntb1	60.1123	-0.599183	0.247365	-2.42226	0.0154244	0.134714	downregulated	65	53	63	47	48	43	76	92	61	67.2105	58.1352	57.7976	45.3546	51.2685	45.769	71.8053	85.8	57.8704
Soga1	370.32	-0.532832	0.111455	-4.78067	1.74713e-06	0.000162982	downregulated	406	405	436	310	285	227	448	432	419	419.807	444.241	399.996	299.148	304.406	241.618	423.273	402.887	397.503
Sox1	69.0333	-0.753037	0.242295	-3.10794	0.00188396	0.0341186	downregulated	76	55	99	57	38	47	77	85	99	78.5846	60.329	90.8247	55.0046	40.5875	50.0266	72.7501	79.2717	93.9209
Spata31d1a	149.845	-0.69064	0.161673	-4.27184	1.9387e-05	0.00111183	downregulated	199	168	190	100	88	103	174	176	164	205.767	184.278	174.31	96.4993	93.9922	109.633	164.396	164.139	155.586
Spn	284.657	-0.608109	0.130534	-4.65864	3.18308e-06	0.000266037	downregulated	356	310	324	192	184	221	354	310	333	368.107	340.036	297.245	185.279	196.529	235.231	334.461	289.109	315.916
St7l	168.644	-0.52861	0.151998	-3.47774	0.000505669	0.0132534	downregulated	168	169	195	119	134	135	189	224	201	173.713	185.374	178.897	114.834	143.124	143.693	178.568	208.904	190.688
Ston1	226.159	-0.500298	0.128178	-3.90316	9.4944e-05	0.00386972	downregulated	256	234	271	185	158	166	256	259	272	264.706	256.672	248.621	178.524	168.759	176.69	241.87	241.546	258.045
Stx2	84.0995	-0.579604	0.211219	-2.74409	0.00606782	0.0750857	downregulated	90	78	114	61	57	66	94	93	114	93.0607	85.5574	104.586	58.8645	60.8813	70.2501	88.8118	86.7326	108.151
Syndig1	46.7181	-0.514325	0.281285	-1.82848	0.0674776	0.323917	downregulated	53	39	71	36	31	36	51	60	50	54.8024	42.7787	65.1369	34.7397	33.1109	38.3182	48.1851	55.9565	47.4348
Synpo2l	42.009	-1.40271	0.331998	-4.22506	2.38877e-05	0.00130127	downregulated	52	33	65	24	18	19	42	58	76	53.7684	36.1974	59.6324	23.1598	19.2257	20.2235	39.6819	54.0913	72.1009
Tapbpl	70.9962	-0.557589	0.234037	-2.38248	0.0171965	0.143197	downregulated	67	80	72	68	51	45	101	76	86	69.2785	87.7512	66.0544	65.6195	54.4727	47.8978	95.4255	70.8782	81.5878
Tasor	765.455	-1.00702	0.0953466	-10.5617	4.48338e-26	9.68484e-23	downregulated	831	867	1004	517	407	420	852	1076	1021	859.26	951.004	921.091	498.901	434.714	447.046	804.975	1003.49	968.618
Tatdn1	94.1521	-0.521448	0.203731	-2.55949	0.0104826	0.105077	downregulated	98	88	114	75	87	55	114	123	104	101.333	96.5263	104.586	72.3744	92.9241	58.5417	107.708	114.711	98.6643
Tcp11l2	48.2685	-0.667928	0.280327	-2.38268	0.0171873	0.143197	downregulated	53	42	45	31	38	40	64	51	75	54.8024	46.0694	41.284	29.9148	40.5875	42.5758	60.4676	47.563	71.1522
Tex21	165.011	-0.719044	0.153196	-4.69361	2.68427e-06	0.000235073	downregulated	187	181	216	112	114	102	213	200	178	193.359	198.537	198.163	108.079	121.763	108.568	201.244	186.522	168.868
Thap2	42.6669	-0.719622	0.303303	-2.37262	0.0176626	0.145998	downregulated	52	57	44	24	28	31	56	50	44	53.7684	62.5227	40.3665	23.1598	29.9066	32.9962	52.9092	46.6304	41.7426
Thpo	48.4428	-0.749901	0.271454	-2.76253	0.00573548	0.0718931	downregulated	57	42	56	33	34	34	70	58	58	58.9384	46.0694	51.3756	31.8448	36.3152	36.1894	66.1365	54.0913	55.0243
Tigd3	35.6081	-0.645016	0.313184	-2.05954	0.0394421	0.23866	downregulated	40	30	46	24	29	24	42	46	44	41.3603	32.9067	42.2014	23.1598	30.9747	25.5455	39.6819	42.9	41.7426
Tigd5	32.0096	-1.05098	0.342219	-3.07106	0.002133	0.0367631	downregulated	35	37	37	19	14	23	46	44	37	36.1903	40.5849	33.9446	18.3349	14.9533	24.4811	43.4611	41.0348	35.1017
Tlr5	40.9999	-1.28087	0.324122	-3.95181	7.75623e-05	0.00333982	downregulated	55	57	49	22	19	17	63	51	40	56.8704	62.5227	44.9537	21.2298	20.2938	18.0947	59.5228	47.563	37.9478
Tmem125	36.6706	-0.621899	0.332133	-1.87244	0.061146	0.3067	downregulated	44	19	40	34	26	27	43	41	62	45.4963	20.8409	36.6969	32.8097	27.7704	28.7387	40.6267	38.2369	58.8191
Tmtc4	59.3886	-0.606925	0.254189	-2.38769	0.0169547	0.142141	downregulated	56	54	70	36	45	54	87	75	64	57.9044	59.2321	64.2195	34.7397	48.0642	57.4773	82.1982	69.9456	60.7165
Tnfaip8l1	51.4259	-0.719531	0.266499	-2.69994	0.00693514	0.0817196	downregulated	50	58	75	33	34	35	61	64	59	51.7004	63.6196	68.8066	31.8448	36.3152	37.2538	57.6332	59.6869	55.973
Tnfsf13	60.5481	-0.515127	0.279715	-1.84161	0.0655321	0.318352	downregulated	48	78	58	71	40	33	76	68	79	49.6324	85.5574	53.2105	68.5145	42.7237	35.125	71.8053	63.4174	74.947
Trib2	90.0526	-0.50002	0.202313	-2.47151	0.0134542	0.123849	downregulated	103	88	103	70	74	62	115	113	91	106.503	96.5263	94.4944	67.5495	79.0389	65.9925	108.653	105.385	86.3313
Tril	32.3638	-0.941886	0.371457	-2.53565	0.0112238	0.109694	downregulated	56	31	33	17	17	22	49	40	29	57.9044	34.0036	30.2749	16.4049	18.1576	23.4167	46.2955	37.3043	27.5122
Trim45	76.596	-0.672283	0.228273	-2.94508	0.00322868	0.0489437	downregulated	92	75	101	71	38	49	85	97	92	95.1287	82.2668	92.6596	68.5145	40.5875	52.1554	80.3085	90.463	87.28
Trim56	227.421	-0.702921	0.135769	-5.17733	2.2509e-07	2.80518e-05	downregulated	258	263	252	172	147	147	294	276	259	266.774	288.482	231.19	165.979	157.01	156.466	277.773	257.4	245.712
Trim62	73.2573	-0.651907	0.23954	-2.7215	0.00649867	0.0781347	downregulated	103	68	88	52	41	57	91	97	70	106.503	74.5885	80.7331	50.1796	43.7918	60.6705	85.9774	90.463	66.4087
Trmt12	67.2044	-0.708058	0.238327	-2.97095	0.00296878	0.0463594	downregulated	74	58	74	49	56	41	84	75	102	76.5166	63.6196	67.8892	47.2846	59.8132	43.6402	79.3637	69.9456	96.767
Ttc30a1	237.996	-0.662147	0.127488	-5.19378	2.06062e-07	2.64433e-05	downregulated	252	252	291	194	151	159	285	306	280	260.57	276.416	266.97	187.209	161.282	169.239	269.27	285.378	265.635
Ttc30b	118.548	-0.633799	0.188337	-3.36525	0.000764753	0.0177867	downregulated	142	149	136	80	89	71	130	155	123	146.829	163.437	124.769	77.1994	95.0603	75.5721	122.825	144.554	116.69
Tubd1	80.0457	-0.61736	0.225097	-2.74264	0.00609484	0.0752335	downregulated	81	86	82	65	53	61	84	90	126	83.7546	94.3326	75.2286	62.7245	56.6089	64.9281	79.3637	83.9347	119.536
Txlnb	119.276	-0.539453	0.176612	-3.05446	0.00225468	0.038083	downregulated	144	128	137	85	90	85	139	146	129	148.897	140.402	125.687	82.0244	96.1284	90.4736	131.328	136.161	122.382
Ubash3a	53.576	-0.742966	0.26353	-2.81929	0.00481302	0.0635898	downregulated	42	51	56	38	34	48	66	68	86	43.4283	55.9414	51.3756	36.6697	36.3152	51.091	62.3572	63.4174	81.5878
Ulbp1	106.642	-0.610835	0.194774	-3.13612	0.00171199	0.0318351	downregulated	123	127	125	76	79	67	105	123	143	127.183	139.305	114.678	73.3394	84.3793	71.3145	99.2047	114.711	135.663
Usp2	91.1254	-0.82518	0.209447	-3.93981	8.15451e-05	0.00344269	downregulated	102	87	77	67	62	63	130	109	133	105.469	95.4295	70.6415	64.6545	66.2218	67.0569	122.825	101.654	126.177
Wdr20rt	38.3647	-0.618935	0.317933	-1.94675	0.051565	0.279404	downregulated	36	22	35	43	35	19	60	46	56	37.2243	24.1316	32.1098	41.4947	37.3832	20.2235	56.6884	42.9	53.127
Wdr5b	30.5425	-0.917144	0.343642	-2.66889	0.00761022	0.0860669	downregulated	25	34	33	22	23	16	45	45	36	25.8502	37.2943	30.2749	21.2298	24.5661	17.0303	42.5163	41.9674	34.153
Wdr86	142.461	-0.60906	0.170806	-3.56581	0.00036274	0.0103102	downregulated	149	139	169	92	110	112	166	204	156	154.067	152.468	155.044	88.7793	117.49	119.212	156.838	190.252	147.997
Zbtb3	99.5237	-0.689775	0.201671	-3.4203	0.000625514	0.0152559	downregulated	94	101	125	64	83	65	117	115	143	97.1967	110.786	114.678	61.7595	88.6517	69.1857	110.542	107.25	135.663
Zbtb5	244.044	-0.521031	0.127218	-4.09558	4.21113e-05	0.00211552	downregulated	277	243	276	194	184	176	278	319	273	286.42	266.544	253.208	187.209	196.529	187.334	262.656	297.502	258.994
Zc3h11a	718.471	-1.09238	0.359671	-3.03716	0.00238821	0.0394817	downregulated	1107	778	720	262	526	377	657	1085	1011	1144.65	853.381	660.544	252.828	561.817	401.277	620.738	1011.88	959.131
Zc3h4	2914.78	-0.726871	0.0540607	-13.4455	3.27278e-41	1.41395e-37	downregulated	3572	3155	3688	2028	1859	1850	3448	3486	3452	3693.47	3460.69	3383.45	1957	1985.58	1969.13	3257.69	3251.07	3274.9
Zfp111	232.177	-0.73433	0.136735	-5.37045	7.85425e-08	1.24145e-05	downregulated	264	224	278	192	161	128	274	296	303	272.978	245.703	255.043	185.279	171.963	136.243	258.877	276.052	287.455
Zfp119a	37.1751	-0.557741	0.3136	-1.77851	0.0753206	0.34508	downregulated	35	35	56	30	23	29	40	52	40	36.1903	38.3912	51.3756	28.9498	24.5661	30.8675	37.7923	48.4956	37.9478
Zfp128	33.0747	-0.837822	0.339669	-2.46659	0.0136408	0.124946	downregulated	33	35	52	25	21	16	39	48	34	34.1222	38.3912	47.7059	24.1248	22.4299	17.0303	36.8475	44.7652	32.2557
Zfp239	213.658	-0.520859	0.14129	-3.68645	0.000227403	0.00732694	downregulated	207	200	298	175	165	145	259	266	236	214.04	219.378	273.392	168.874	176.235	154.337	244.705	248.074	223.892
Zfp27	176.718	-0.66105	0.14747	-4.4826	7.37378e-06	0.000525119	downregulated	193	173	211	137	124	118	238	196	221	199.563	189.762	193.576	132.204	132.444	125.599	224.864	182.791	209.662
Zfp324	119.808	-1.33299	0.184593	-7.22123	5.15199e-13	3.03523e-10	downregulated	144	123	170	61	58	57	173	151	161	148.897	134.918	155.962	58.8645	61.9494	60.6705	163.452	140.824	152.74
Zfp40	100.252	-0.594623	0.217044	-2.73964	0.00615067	0.0755101	downregulated	77	117	96	64	81	88	119	148	120	79.6186	128.336	88.0725	61.7595	86.5155	93.6668	112.432	138.026	113.843
Zfp493	207.713	-0.775443	0.176179	-4.40145	1.07532e-05	0.000703899	downregulated	208	221	239	114	150	160	197	317	285	215.074	242.413	219.264	110.009	160.214	170.303	186.127	295.637	270.378
Zfp536	44.9694	-0.765674	0.283103	-2.70457	0.00683919	0.0811004	downregulated	48	46	60	36	25	29	48	60	59	49.6324	50.457	55.0453	34.7397	26.7023	30.8675	45.3507	55.9565	55.973
Zfp607b	36.3856	-0.68418	0.346127	-1.97667	0.0480786	0.267445	downregulated	50	52	38	18	29	21	36	33	51	51.7004	57.0383	34.862	17.3699	30.9747	22.3523	34.013	30.7761	48.3835
Zfp612	61.8201	-0.71104	0.254062	-2.79869	0.00513105	0.0664003	downregulated	60	84	68	43	39	43	79	81	64	62.0404	92.1388	62.3847	41.4947	41.6556	45.769	74.6397	75.5413	60.7165
Zfp62	352.352	-0.577829	0.124065	-4.65747	3.20117e-06	0.000266037	downregulated	359	387	444	307	264	198	384	443	425	371.209	424.497	407.335	296.253	281.977	210.75	362.806	413.145	403.196
Zfp764	70.9467	-0.509554	0.237125	-2.14888	0.0316438	0.208508	downregulated	73	69	92	52	44	65	72	78	101	75.4825	75.6854	84.4028	50.1796	46.9961	69.1857	68.0261	72.7434	95.8183
Zfp90	114.753	-0.547549	0.177845	-3.0788	0.00207835	0.0362062	downregulated	108	111	136	95	85	86	138	129	158	111.673	121.755	124.769	91.6743	90.7879	91.538	130.383	120.306	149.894
Zfp93	202.187	-0.878978	0.147199	-5.97134	2.35306e-09	5.98e-07	downregulated	208	216	276	121	147	112	249	264	253	215.074	236.928	253.208	116.764	157.01	119.212	235.257	246.209	240.02
Zfp933	91.0565	-0.52563	0.213905	-2.4573	0.0139986	0.127145	downregulated	111	102	95	83	71	48	112	101	104	114.775	111.883	87.155	80.0944	75.8346	51.091	105.818	94.1934	98.6643
Zfp936	751.76	-0.613978	0.0885922	-6.93039	4.19688e-12	2.01466e-09	downregulated	793	791	903	630	550	454	877	955	898	819.968	867.64	828.432	607.945	587.451	483.235	828.595	890.641	851.929
Zfp959	84.4087	-0.97196	0.216749	-4.48427	7.31656e-06	0.000525119	downregulated	76	92	119	49	51	54	102	115	114	78.5846	100.914	109.173	47.2846	54.4727	57.4773	96.3703	107.25	108.151
Zfp974	40.4836	-0.52797	0.304673	-1.73291	0.0831124	0.362688	downregulated	49	40	33	31	32	32	43	47	60	50.6664	43.8756	30.2749	29.9148	34.179	34.0606	40.6267	43.8326	56.9217
Zfp982	58.9722	-0.677582	0.27132	-2.49736	0.0125122	0.118287	downregulated	45	49	79	52	45	37	54	88	92	46.5303	53.7476	72.4763	50.1796	48.0642	39.3826	51.0195	82.0695	87.28
Zkscan14	116.462	-0.583523	0.17709	-3.29507	0.000983985	0.0215794	downregulated	98	107	130	100	92	84	147	138	167	101.333	117.367	119.265	96.4993	98.2645	89.4092	138.887	128.7	158.432
Zswim9	54.1846	-0.512489	0.266903	-1.92013	0.0548414	0.289267	downregulated	66	51	50	45	44	38	69	52	77	68.2445	55.9414	45.8711	43.4247	46.9961	40.447	65.1916	48.4956	73.0496
Zup1	95.0916	-0.717019	0.210936	-3.39923	0.000675761	0.0160707	downregulated	77	85	113	66	65	81	104	126	152	79.6186	93.2357	103.669	63.6895	69.426	86.216	98.2599	117.509	144.202
0610005C13Rik	83.1417	-0.130193	0.227655	-0.57189	0.567396	0.853426	No-change	102	84	91	71	87	58	107	80	72	105.469	92.1388	83.4854	68.5145	92.9241	61.7349	101.094	74.6087	68.3061
0610006L08Rik	0						No-change	0	0	0	0	0	0	0	0	0	0	0	0	0	0	0	0	0	0
0610009B22Rik	263.928	-0.377804	0.133739	-2.82494	0.00472892	0.0627345	No-change	252	241	288	242	195	233	360	333	259	260.57	264.351	264.217	233.528	208.278	248.004	340.13	310.559	245.712
0610009E02Rik	2.87316	1.26259	1.24473	1.01435	0.310417		No-change	2	3	5	5	6	0	0	4	1	2.06801	3.29067	4.58711	4.82496	6.40856	0	0	3.73043	0.948696
0610009L18Rik	3.62147	0.596579	1.01985	0.584966	0.55857		No-change	3	3	0	2	9	4	5	1	5	3.10202	3.29067	0	1.92999	9.61284	4.25758	4.72403	0.932608	4.74348
0610010K14Rik	761.37	-0.0014356	0.0797308	-0.0180055	0.985634	0.995562	No-change	760	669	831	800	672	746	852	788	787	785.846	733.82	762.377	771.994	717.758	794.039	804.975	734.895	746.623
0610012D04Rik	0						No-change	0	0	0	0	0	0	0	0	0	0	0	0	0	0	0	0	0	0
0610012G03Rik	593.332	0.115083	0.100387	1.1464	0.251631	0.623831	No-change	528	530	701	719	587	502	626	606	588	545.956	581.352	643.113	693.83	626.97	534.326	591.449	565.161	557.833
0610025J13Rik	0						No-change	0	0	0	0	0	0	0	0	0	0	0	0	0	0	0	0	0	0
0610030E20Rik	295.682	0.347287	0.121306	2.86291	0.00419776	0.0582856	No-change	269	260	268	341	343	321	250	299	316	278.148	285.191	245.869	329.062	366.356	341.671	236.202	278.85	299.788
0610031O16Rik	0						No-change	0	0	0	0	0	0	0	0	0	0	0	0	0	0	0	0	0	0
0610033M10Rik	3.7843	-0.571046	0.97231	-0.587309	0.556996		No-change	1	3	5	6	2	2	10	3	3	1.03401	3.29067	4.58711	5.78996	2.13619	2.12879	9.44806	2.79782	2.84609
0610038B21Rik	3.25526	-1.18058	1.04642	-1.1282	0.259234		No-change	2	2	5	1	4	1	5	4	6	2.06801	2.19378	4.58711	0.964993	4.27237	1.0644	4.72403	3.73043	5.69217
0610039K10Rik	0.649672	-1.7257	2.38231	-0.72438	0.468833		No-change	1	1	2	0	0	0	0	1	1	1.03401	1.09689	1.83484	0	0	0	0	0.932608	0.948696
0610040B10Rik	7.2613	0.180198	0.676253	0.266466	0.789881		No-change	7	7	7	12	7	4	7	9	6	7.23805	7.67823	6.42195	11.5799	7.47665	4.25758	6.61365	8.39347	5.69217
0610040F04Rik	12.6505	0.114518	0.562515	0.203583	0.838679		No-change	13	17	6	20	6	13	15	14	10	13.4421	18.6471	5.50453	19.2999	6.40856	13.8371	14.1721	13.0565	9.48696
0610040J01Rik	6.78146	0.134462	0.776207	0.17323	0.86247		No-change	7	6	17	5	9	2	4	7	5	7.23805	6.58134	15.5962	4.82496	9.61284	2.12879	3.77923	6.52826	4.74348
0610043K17Rik	0.240143	1.09252	3.94822	0.276713	0.782		No-change	0	1	0	0	0	1	0	0	0	0	1.09689	0	0	0	1.0644	0	0	0
0710001A04Rik	0						No-change	0	0	0	0	0	0	0	0	0	0	0	0	0	0	0	0	0	0
1010001B22Rik	9.15678	0.117191	0.690311	0.169766	0.865194		No-change	12	3	11	15	9	5	3	18	8	12.4081	3.29067	10.0916	14.4749	9.61284	5.32198	2.83442	16.7869	7.58956
1100001I12Rik	0						No-change	0	0	0	0	0	0	0	0	0	0	0	0	0	0	0	0	0	0
1110002E22Rik	0.104978	-0.831053	4.08052	-0.203663	0.838617		No-change	0	0	0	0	0	0	1	0	0	0	0	0	0	0	0	0.944806	0	0
1110002J07Rik	28.8222	-0.476051	0.351278	-1.3552	0.175355	0.529888	No-change	29	27	34	18	28	22	28	40	36	29.9862	29.616	31.1923	17.3699	29.9066	23.4167	26.4546	37.3043	34.153
1110002O04Rik	0.473299	2.02249	2.89792	0.697908	0.485234		No-change	1	1	0	0	0	2	0	0	0	1.03401	1.09689	0	0	0	2.12879	0	0	0
1110003F10Rik	0.873064	-0.313193	1.97137	-0.158871	0.873771		No-change	0	1	0	2	1	0	0	2	2	0	1.09689	0	1.92999	1.06809	0	0	1.86522	1.89739
1110004F10Rik	1522.07	-0.00992773	0.0657593	-0.150971	0.879999	0.969045	No-change	1341	1409	1714	1526	1465	1451	1626	1628	1642	1386.6	1545.52	1572.46	1472.58	1564.76	1544.44	1536.26	1518.29	1557.76
1110006O24Rik	75.4827	0.158702	0.219702	0.722354	0.470077	0.798414	No-change	82	82	79	88	64	70	80	75	62	84.7886	89.945	72.4763	84.9193	68.3579	74.5077	75.5845	69.9456	58.8191
1110008E08Rik	0						No-change	0	0	0	0	0	0	0	0	0	0	0	0	0	0	0	0	0	0
1110013H19Rik	0.961883	-2.34451	2.05869	-1.13884	0.254771		No-change	2	0	0	1	0	0	1	4	1	2.06801	0	0	0.964993	0	0	0.944806	3.73043	0.948696
1110015O18Rik	0						No-change	0	0	0	0	0	0	0	0	0	0	0	0	0	0	0	0	0	0
1110017D15Rik	1.0135	0.165087	2.00893	0.0821763	0.934507		No-change	0	1	0	0	0	4	3	1	0	0	1.09689	0	0	0	4.25758	2.83442	0.932608	0
1110018N20Rik	4.87959	-0.329871	0.815016	-0.404742	0.685667		No-change	3	3	6	8	2	4	6	6	7	3.10202	3.29067	5.50453	7.71994	2.13619	4.25758	5.66884	5.59565	6.64087
1110019B22Rik	11.1233	-0.97178	0.575975	-1.68719	0.0915668		No-change	16	12	10	6	6	8	18	13	12	16.5441	13.1627	9.17422	5.78996	6.40856	8.51516	17.0065	12.1239	11.3843
1110019D14Rik	29.7038	0.125899	0.341644	0.368509	0.712494	0.914773	No-change	31	29	31	36	31	22	32	34	23	32.0542	31.8098	28.4401	34.7397	33.1109	23.4167	30.2338	31.7087	21.82
1110020A21Rik	2.79057	-0.668484	1.10988	-0.602302	0.546973		No-change	1	1	5	4	2	1	4	2	6	1.03401	1.09689	4.58711	3.85997	2.13619	1.0644	3.77923	1.86522	5.69217
1110025L11Rik	0						No-change	0	0	0	0	0	0	0	0	0	0	0	0	0	0	0	0	0	0
1110025M09Rik	3.43297	-1.07019	1.09186	-0.98016	0.327007		No-change	1	6	4	0	2	4	4	3	7	1.03401	6.58134	3.66969	0	2.13619	4.25758	3.77923	2.79782	6.64087
1110028F11Rik	0						No-change	0	0	0	0	0	0	0	0	0	0	0	0	0	0	0	0	0	0
1110028F18Rik	0.776315	0.171709	2.3608	0.0727332	0.942018		No-change	2	0	1	0	2	0	0	2	0	2.06801	0	0.917422	0	2.13619	0	0	1.86522	0
1110032A03Rik	114.134	-0.0991318	0.174674	-0.567525	0.570357	0.854246	No-change	118	107	114	111	97	112	130	121	124	122.013	117.367	104.586	107.114	103.605	119.212	122.825	112.846	117.638
1110032F04Rik	6.40534	-0.0125472	0.726199	-0.0172779	0.986215		No-change	8	4	8	4	8	6	5	6	9	8.27206	4.38756	7.33937	3.85997	8.54474	6.38637	4.72403	5.59565	8.53826
1110035H17Rik	18.7944	0.111305	0.455339	0.244443	0.806887		No-change	11	17	24	33	13	14	23	22	15	11.3741	18.6471	22.0181	31.8448	13.8852	14.9015	21.7305	20.5174	14.2304
1110038B12Rik	717.728	0.274173	0.0835016	3.28345	0.00102545	0.0222256	No-change	603	616	739	841	735	805	718	672	763	623.507	675.684	677.975	811.559	785.048	856.838	678.371	626.713	723.855
1110038F14Rik	596.005	0.127188	0.089868	1.41528	0.156987	0.503639	No-change	601	550	731	641	516	602	590	571	599	621.439	603.29	670.635	618.56	551.136	640.766	557.436	532.519	568.269
1110046J04Rik	4.40959	0.560416	0.882955	0.634705	0.525621		No-change	5	4	5	8	2	5	2	4	5	5.17004	4.38756	4.58711	7.71994	2.13619	5.32198	1.88961	3.73043	4.74348
1110051M20Rik	186.551	0.222988	0.17113	1.30303	0.192564	0.553399	No-change	214	163	201	238	166	171	213	135	188	221.278	178.793	184.402	229.668	177.303	182.012	201.244	125.902	178.355
1110057P08Rik	0						No-change	0	0	0	0	0	0	0	0	0	0	0	0	0	0	0	0	0	0
1110059E24Rik	449.325	-0.151595	0.102899	-1.47324	0.140686	0.477595	No-change	382	395	542	419	410	419	514	493	511	394.991	433.272	497.242	404.332	437.918	445.982	485.631	459.776	484.783
1110059G10Rik	150.772	-0.0832196	0.178567	-0.466042	0.641185	0.88713	No-change	133	147	197	127	134	151	123	180	176	137.523	161.243	180.732	122.554	143.124	160.724	116.211	167.869	166.97
1110060G06Rik	0						No-change	0	0	0	0	0	0	0	0	0	0	0	0	0	0	0	0	0	0
1110065P20Rik	125.799	0.0154827	0.177543	0.0872053	0.930508	0.983472	No-change	89	109	157	136	125	118	136	138	136	92.0267	119.561	144.035	131.239	133.512	125.599	128.494	128.7	129.023
1190001M18Rik	0.548223	-0.403802	2.86419	-0.140983	0.887883		No-change	0	0	0	0	2	0	0	3	0	0	0	0	0	2.13619	0	0	2.79782	0
1190005I06Rik	296.702	-0.0855062	0.131423	-0.650616	0.515294	0.824738	No-change	264	221	356	341	242	281	304	362	334	272.978	242.413	326.602	329.062	258.478	299.095	287.221	337.604	316.864
1190007I07Rik	192.316	-0.100171	0.157163	-0.637372	0.523882	0.830315	No-change	162	140	256	178	183	188	208	219	218	167.509	153.565	234.86	171.769	195.461	200.106	196.52	204.241	206.816
1190028D05Rik	0.899392	-1.72584	2.21016	-0.780866	0.434881		No-change	3	2	1	0	0	0	0	1	1	3.10202	2.19378	0.917422	0	0	0	0	0.932608	0.948696
1200007C13Rik	1.35302	0.155131	1.72989	0.0896767	0.928544		No-change	4	1	1	0	1	2	0	1	2	4.13603	1.09689	0.917422	0	1.06809	2.12879	0	0.932608	1.89739
1300002E11Rik	103.972	0.247032	0.204084	1.21044	0.226109	0.595303	No-change	120	90	105	94	132	97	88	102	109	124.081	98.7201	96.3293	90.7093	140.988	103.246	83.143	95.126	103.408
1300014J16Rik	2.31407	-0.571814	1.24789	-0.458226	0.64679		No-change	1	2	2	0	3	3	2	7	1	1.03401	2.19378	1.83484	0	3.20428	3.19319	1.88961	6.52826	0.948696
1300017J02Rik	32.2363	-0.424383	0.336381	-1.26161	0.207088	0.573055	No-change	26	27	41	26	29	26	44	28	47	26.8842	29.616	37.6143	25.0898	30.9747	27.6743	41.5715	26.113	44.5887
1500002C15Rik	12.9192	0.0428779	0.564295	0.0759849	0.939431		No-change	11	6	22	20	8	11	19	15	7	11.3741	6.58134	20.1833	19.2999	8.54474	11.7083	17.9513	13.9891	6.64087
1500002F19Rik	0.461031	1.65155	2.84032	0.581466	0.560926		No-change	0	0	0	0	2	1	0	0	1	0	0	0	0	2.13619	1.0644	0	0	0.948696
1500004A13Rik	289.077	0.193263	0.126786	1.52432	0.127428	0.454791	No-change	282	272	260	373	283	266	284	306	289	291.59	298.354	238.53	359.942	302.27	283.129	268.325	285.378	274.173
1500005C15Rik	0.233156	1.09252	3.99316	0.273599	0.784393		No-change	1	0	0	0	0	1	0	0	0	1.03401	0	0	0	0	1.0644	0	0	0
1500009C09Rik	7.65515	-2.15641	0.750575	-2.87301	0.00406587		No-change	9	5	10	3	2	3	13	15	11	9.30607	5.48445	9.17422	2.89498	2.13619	3.19319	12.2825	13.9891	10.4357
1500009L16Rik	213.42	0.0381806	0.134624	0.283609	0.77671	0.939241	No-change	194	182	246	204	219	212	228	242	208	200.597	199.634	225.686	196.858	233.912	225.652	215.416	225.691	197.329
1500011B03Rik	643.18	-0.0184395	0.0860038	-0.214403	0.830233	0.954821	No-change	672	552	688	673	591	597	705	718	638	694.853	605.483	631.186	649.44	631.243	635.444	666.089	669.613	605.268
1500012K07Rik	0						No-change	0	0	0	0	0	0	0	0	0	0	0	0	0	0	0	0	0	0
1500015A07Rik	30.3125	0.138051	0.346548	0.398361	0.690364	0.905521	No-change	39	26	33	40	28	21	27	34	27	40.3263	28.5191	30.2749	38.5997	29.9066	22.3523	25.5098	31.7087	25.6148
1500015L24Rik	0						No-change	0	0	0	0	0	0	0	0	0	0	0	0	0	0	0	0	0	0
1500026H17Rik	0.769059	0.7442	2.30589	0.322739	0.746893		No-change	0	0	2	0	0	3	1	0	1	0	0	1.83484	0	0	3.19319	0.944806	0	0.948696
1500032F14Rik	0.476675	2.61176	3.0378	0.859754	0.389925		No-change	0	1	0	0	0	3	0	0	0	0	1.09689	0	0	0	3.19319	0	0	0
1500035N22Rik	0						No-change	0	0	0	0	0	0	0	0	0	0	0	0	0	0	0	0	0	0
1520401A03Rik	3.27191	-0.0484148	1.02655	-0.0471628	0.962383		No-change	5	2	4	6	2	1	4	3	3	5.17004	2.19378	3.66969	5.78996	2.13619	1.0644	3.77923	2.79782	2.84609
1600002D24Rik	0.11489	0	4.08052	0	1		No-change	1	0	0	0	0	0	0	0	0	1.03401	0	0	0	0	0	0	0	0
1600010M07Rik	0.455456	1.06109	2.74703	0.386269	0.699298		No-change	1	0	0	0	1	1	0	1	0	1.03401	0	0	0	1.06809	1.0644	0	0.932608	0
1600012H06Rik	384.518	0.236893	0.106285	2.22885	0.0258238	0.185225	No-change	299	339	401	421	411	432	375	408	392	309.168	371.846	367.886	406.262	438.986	459.819	354.302	380.504	371.889
1600012P17Rik	0.118677	1.09252	4.08052	0.267741	0.788899		No-change	0	0	0	0	1	0	0	0	0	0	0	0	0	1.06809	0	0	0	0
1600014C10Rik	79.3723	0.119366	0.222621	0.536186	0.59183	0.867185	No-change	65	65	79	99	91	65	87	67	102	67.2105	71.2979	72.4763	95.5343	97.1964	69.1857	82.1982	62.4848	96.767
1600014C23Rik	12.4339	0.0776446	0.54653	0.142068	0.887026		No-change	14	12	14	18	14	4	13	13	11	14.4761	13.1627	12.8439	17.3699	14.9533	4.25758	12.2825	12.1239	10.4357
1600017P15Rik	0.34039	-0.831056	3.25415	-0.255383	0.798427		No-change	1	1	0	0	0	0	0	1	0	1.03401	1.09689	0	0	0	0	0	0.932608	0
1600019K03Rik	0						No-change	0	0	0	0	0	0	0	0	0	0	0	0	0	0	0	0	0	0
1600020E01Rik	69.9677	-0.219599	0.229028	-0.958831	0.337644	0.702891	No-change	66	64	74	83	59	49	82	72	88	68.2445	70.201	67.8892	80.0944	63.0175	52.1554	77.4741	67.1478	83.4852
1600022D10Rik	0						No-change	0	0	0	0	0	0	0	0	0	0	0	0	0	0	0	0	0	0
1600023N17Rik	1.44287	-3.53418	1.85219	-1.90811	0.0563766		No-change	3	3	0	0	0	0	4	2	1	3.10202	3.29067	0	0	0	0	3.77923	1.86522	0.948696
1600025M17Rik	0.342765	1.0683	3.44196	0.310376	0.756275		No-change	0	0	0	0	2	0	0	0	1	0	0	0	0	2.13619	0	0	0	0.948696
1600027J07Rik	0.862046	-0.847313	2.34414	-0.36146	0.717755		No-change	0	0	2	0	0	2	0	0	4	0	0	1.83484	0	0	2.12879	0	0	3.79478
1600029O15Rik	0.435855	0.111281	2.913	0.0382015	0.969527		No-change	0	0	0	1	1	0	2	0	0	0	0	0	0.964993	1.06809	0	1.88961	0	0
1700001C19Rik	3.60429	-0.754186	1.02975	-0.732401	0.463924		No-change	5	4	7	3	2	1	2	4	5	5.17004	4.38756	6.42195	2.89498	2.13619	1.0644	1.88961	3.73043	4.74348
1700001D01Rik	0						No-change	0	0	0	0	0	0	0	0	0	0	0	0	0	0	0	0	0	0
1700001F09Rik	0.121877	0	4.08052	0	1		No-change	0	1	0	0	0	0	0	0	0	0	1.09689	0	0	0	0	0	0	0
1700001G01Rik	0						No-change	0	0	0	0	0	0	0	0	0	0	0	0	0	0	0	0	0	0
1700001G11Rik	2.32283	-1.17198	1.26751	-0.92463	0.355158		No-change	2	3	2	0	2	2	2	2	6	2.06801	3.29067	1.83484	0	2.13619	2.12879	1.88961	1.86522	5.69217
1700001G17Rik	1.07722	-1.35134	2.02359	-0.667792	0.504267		No-change	1	1	4	0	0	1	0	1	2	1.03401	1.09689	3.66969	0	0	1.0644	0	0.932608	1.89739
1700001J03Rik	0.121877	0	4.08052	0	1		No-change	0	1	0	0	0	0	0	0	0	0	1.09689	0	0	0	0	0	0	0
1700001J04Rik	0						No-change	0	0	0	0	0	0	0	0	0	0	0	0	0	0	0	0	0	0
1700001J11Rik	0.101936	0	4.08052	0	1		No-change	0	0	1	0	0	0	0	0	0	0	0	0.917422	0	0	0	0	0	0
1700001K19Rik	1.18534	-3.31489	1.85352	-1.78843	0.073707		No-change	2	1	2	0	0	0	2	1	3	2.06801	1.09689	1.83484	0	0	0	1.88961	0.932608	2.84609
1700001K23Rik	1.73391	-1.05287	1.32575	-0.794171	0.427096		No-change	1	1	1	2	1	1	3	2	4	1.03401	1.09689	0.917422	1.92999	1.06809	1.0644	2.83442	1.86522	3.79478
1700001L05Rik	433.32	0.0450873	0.116473	0.387105	0.698679	0.908556	No-change	458	383	394	479	421	405	418	539	426	473.575	420.109	361.464	462.231	449.667	431.08	394.929	502.676	404.144
1700001L19Rik	0.676019	0.710736	2.23528	0.317963	0.750513		No-change	0	1	0	1	0	2	1	0	1	0	1.09689	0	0.964993	0	2.12879	0.944806	0	0.948696
1700001N15Rik	0						No-change	0	0	0	0	0	0	0	0	0	0	0	0	0	0	0	0	0	0
1700001O22Rik	35.9937	-0.136577	0.317812	-0.429743	0.667383	0.895996	No-change	42	29	32	44	32	26	45	33	44	43.4283	31.8098	29.3575	42.4597	34.179	27.6743	42.5163	30.7761	41.7426
1700001P01Rik	11.7621	0.156726	0.516053	0.303702	0.761355		No-change	7	8	9	18	9	15	12	13	16	7.23805	8.77512	8.25679	17.3699	9.61284	15.9659	11.3377	12.1239	15.1791
1700003C15Rik	0						No-change	0	0	0	0	0	0	0	0	0	0	0	0	0	0	0	0	0	0
1700003D09Rik	0.121877	0	4.08052	0	1		No-change	0	1	0	0	0	0	0	0	0	0	1.09689	0	0	0	0	0	0	0
1700003E16Rik	23.0086	-0.444732	0.404637	-1.09909	0.271729		No-change	30	26	24	24	18	10	28	28	21	31.0202	28.5191	22.0181	23.1598	19.2257	10.644	26.4546	26.113	19.9226
1700003E24Rik	0.764388	3.25766	2.29095	1.42197	0.155035		No-change	1	0	1	4	1	0	0	0	0	1.03401	0	0.917422	3.85997	1.06809	0	0	0	0
1700003F12Rik	2.94839	-0.632624	1.05203	-0.601337	0.547615		No-change	3	1	4	1	3	3	4	4	4	3.10202	1.09689	3.66969	0.964993	3.20428	3.19319	3.77923	3.73043	3.79478
1700003G18Rik	0.540749	-1.72555	2.62769	-0.656679	0.511387		No-change	2	0	1	0	0	0	0	1	1	2.06801	0	0.917422	0	0	0	0	0.932608	0.948696
1700003H04Rik	0						No-change	0	0	0	0	0	0	0	0	0	0	0	0	0	0	0	0	0	0
1700003I16Rik	0						No-change	0	0	0	0	0	0	0	0	0	0	0	0	0	0	0	0	0	0
1700003I22Rik	0						No-change	0	0	0	0	0	0	0	0	0	0	0	0	0	0	0	0	0	0
1700003L19Rik	0						No-change	0	0	0	0	0	0	0	0	0	0	0	0	0	0	0	0	0	0
1700003M07Rik	4.37522	-0.699351	1.00629	-0.694978	0.487069		No-change	4	3	5	2	8	0	7	10	1	4.13603	3.29067	4.58711	1.92999	8.54474	0	6.61365	9.32608	0.948696
1700003N22Rik	0						No-change	0	0	0	0	0	0	0	0	0	0	0	0	0	0	0	0	0	0
1700003O11Rik	0						No-change	0	0	0	0	0	0	0	0	0	0	0	0	0	0	0	0	0	0
1700003P14Rik	0						No-change	0	0	0	0	0	0	0	0	0	0	0	0	0	0	0	0	0	0
1700006A11Rik	0.237354	2.03258	4.03402	0.50386	0.61436		No-change	0	0	0	0	2	0	0	0	0	0	0	0	0	2.13619	0	0	0	0
1700006F04Rik	0						No-change	0	0	0	0	0	0	0	0	0	0	0	0	0	0	0	0	0	0
1700006H21Rik	0						No-change	0	0	0	0	0	0	0	0	0	0	0	0	0	0	0	0	0	0
1700006J14Rik	5.68377	0.88197	0.804697	1.09603	0.273067		No-change	8	5	3	10	7	5	2	8	3	8.27206	5.48445	2.75226	9.64993	7.47665	5.32198	1.88961	7.46087	2.84609
1700006P03Rik	0						No-change	0	0	0	0	0	0	0	0	0	0	0	0	0	0	0	0	0	0
1700007E05Rik	0.2255	-0.831053	4.04481	-0.205462	0.837211		No-change	0	1	0	0	0	0	0	1	0	0	1.09689	0	0	0	0	0	0.932608	0
1700007F19Rik	0						No-change	0	0	0	0	0	0	0	0	0	0	0	0	0	0	0	0	0	0
1700007H22Rik	0						No-change	0	0	0	0	0	0	0	0	0	0	0	0	0	0	0	0	0	0
1700007J10Rik	0						No-change	0	0	0	0	0	0	0	0	0	0	0	0	0	0	0	0	0	0
1700007K13Rik	486.362	-0.0546615	0.113926	-0.479797	0.631372	0.883513	No-change	555	516	503	414	430	473	539	452	509	573.874	565.995	461.463	399.507	459.28	503.459	509.251	421.539	482.886
1700007L15Rik	23.742	-0.585381	0.37725	-1.55171	0.120732		No-change	17	20	24	20	22	17	29	41	27	17.5781	21.9378	22.0181	19.2999	23.498	18.0947	27.3994	38.2369	25.6148
1700007M16Rik	0						No-change	0	0	0	0	0	0	0	0	0	0	0	0	0	0	0	0	0	0
1700007P06Rik	0						No-change	0	0	0	0	0	0	0	0	0	0	0	0	0	0	0	0	0	0
1700008A23Rik	0.445368	-1.72335	2.77501	-0.621024	0.534584		No-change	1	1	0	0	0	0	1	1	0	1.03401	1.09689	0	0	0	0	0.944806	0.932608	0
1700008B11Rik	0.344575	2.57608	3.36869	0.764711	0.444443		No-change	0	0	0	1	2	0	0	0	0	0	0	0	0.964993	2.13619	0	0	0	0
1700008C04Rik	0						No-change	0	0	0	0	0	0	0	0	0	0	0	0	0	0	0	0	0	0
1700008H02Rik	0						No-change	0	0	0	0	0	0	0	0	0	0	0	0	0	0	0	0	0	0
1700008J07Rik	116.235	-0.152519	0.177539	-0.859069	0.390303	0.741725	No-change	119	119	128	106	96	108	141	111	125	123.047	130.53	117.43	102.289	102.537	114.955	133.218	103.52	118.587
1700008K24Rik	0						No-change	0	0	0	0	0	0	0	0	0	0	0	0	0	0	0	0	0	0
1700008N11Rik	0						No-change	0	0	0	0	0	0	0	0	0	0	0	0	0	0	0	0	0	0
1700008O03Rik	41.3297	-0.421306	0.289093	-1.45733	0.145024	0.485401	No-change	43	32	44	29	39	36	48	55	50	44.4623	35.1005	40.3665	27.9848	41.6556	38.3182	45.3507	51.2935	47.4348
1700008P02Rik	0						No-change	0	0	0	0	0	0	0	0	0	0	0	0	0	0	0	0	0	0
1700009C05Rik	0						No-change	0	0	0	0	0	0	0	0	0	0	0	0	0	0	0	0	0	0
1700009J07Rik	0						No-change	0	0	0	0	0	0	0	0	0	0	0	0	0	0	0	0	0	0
1700009N14Rik	0.334077	0.130736	3.26597	0.0400297	0.968069		No-change	0	1	0	1	0	0	1	0	0	0	1.09689	0	0.964993	0	0	0.944806	0	0
1700010B08Rik	0						No-change	0	0	0	0	0	0	0	0	0	0	0	0	0	0	0	0	0	0
1700010B13Rik	0.759812	-3.04828	2.15265	-1.41606	0.156759		No-change	1	1	0	0	0	0	1	2	2	1.03401	1.09689	0	0	0	0	0.944806	1.86522	1.89739
1700010D01Rik	0.101936	0	4.08052	0	1		No-change	0	0	1	0	0	0	0	0	0	0	0	0.917422	0	0	0	0	0	0
1700010G06Rik	0.104978	-0.831053	4.08052	-0.203663	0.838617		No-change	0	0	0	0	0	0	1	0	0	0	0	0	0	0	0	0.944806	0	0
1700010H22Rik	0.11489	0	4.08052	0	1		No-change	1	0	0	0	0	0	0	0	0	1.03401	0	0	0	0	0	0	0	0
1700010I02Rik	0						No-change	0	0	0	0	0	0	0	0	0	0	0	0	0	0	0	0	0	0
1700010I14Rik	28.1369	-0.287436	0.35863	-0.801483	0.422852	0.767374	No-change	27	33	21	23	22	29	38	30	31	27.9182	36.1974	19.2659	22.1948	23.498	30.8675	35.9026	27.9782	29.4096
1700010J16Rik	0						No-change	0	0	0	0	0	0	0	0	0	0	0	0	0	0	0	0	0	0
1700010K23Rik	0						No-change	0	0	0	0	0	0	0	0	0	0	0	0	0	0	0	0	0	0
1700010K24Rik	0						No-change	0	0	0	0	0	0	0	0	0	0	0	0	0	0	0	0	0	0
1700010L04Rik	0.11489	0	4.08052	0	1		No-change	1	0	0	0	0	0	0	0	0	1.03401	0	0	0	0	0	0	0	0
1700010N08Rik	0						No-change	0	0	0	0	0	0	0	0	0	0	0	0	0	0	0	0	0	0
1700011B04Rik	2.24983	-0.752753	1.29746	-0.580173	0.561798		No-change	0	1	3	3	1	2	4	7	0	0	1.09689	2.75226	2.89498	1.06809	2.12879	3.77923	6.52826	0
1700011C11Rik	0.105411	-0.831053	4.08052	-0.203663	0.838617		No-change	0	0	0	0	0	0	0	0	1	0	0	0	0	0	0	0	0	0.948696
1700011D18Rik	0.437676	-2.31869	2.88999	-0.80232	0.422368		No-change	0	1	0	0	0	0	1	0	2	0	1.09689	0	0	0	0	0.944806	0	1.89739
1700011L03Rik	0.103623	-0.831053	4.08052	-0.203663	0.838617		No-change	0	0	0	0	0	0	0	1	0	0	0	0	0	0	0	0	0.932608	0
1700011L22Rik	0.101936	0	4.08052	0	1		No-change	0	0	1	0	0	0	0	0	0	0	0	0.917422	0	0	0	0	0	0
1700011M02Rik	0						No-change	0	0	0	0	0	0	0	0	0	0	0	0	0	0	0	0	0	0
1700012A03Rik	0						No-change	0	0	0	0	0	0	0	0	0	0	0	0	0	0	0	0	0	0
1700012B07Rik	4.09655	1.10956	1.03882	1.06809	0.285479		No-change	7	5	7	7	1	4	0	3	3	7.23805	5.48445	6.42195	6.75495	1.06809	4.25758	0	2.79782	2.84609
1700012B09Rik	0.35882	2.02622	3.13656	0.646001	0.518279		No-change	0	1	0	0	1	1	0	0	0	0	1.09689	0	0	1.06809	1.0644	0	0	0
1700012C08Rik	0						No-change	0	0	0	0	0	0	0	0	0	0	0	0	0	0	0	0	0	0
1700012C14Rik	2.50325	-0.0804575	1.17117	-0.0686985	0.94523		No-change	2	2	4	4	3	0	2	3	3	2.06801	2.19378	3.66969	3.85997	3.20428	0	1.88961	2.79782	2.84609
1700012D14Rik	8.65964	0.831594	0.646933	1.28544	0.198638		No-change	12	7	9	13	10	8	3	10	6	12.4081	7.67823	8.25679	12.5449	10.6809	8.51516	2.83442	9.32608	5.69217
1700012D16Rik	0						No-change	0	0	0	0	0	0	0	0	0	0	0	0	0	0	0	0	0	0
1700012E03Rik	0.101936	0	4.08052	0	1		No-change	0	0	1	0	0	0	0	0	0	0	0	0.917422	0	0	0	0	0	0
1700012I11Rik	0						No-change	0	0	0	0	0	0	0	0	0	0	0	0	0	0	0	0	0	0
1700012J15Rik	0						No-change	0	0	0	0	0	0	0	0	0	0	0	0	0	0	0	0	0	0
1700012J22Rik	0.105411	-0.831053	4.08052	-0.203663	0.838617		No-change	0	0	0	0	0	0	0	0	1	0	0	0	0	0	0	0	0	0.948696
1700012P22Rik	0						No-change	0	0	0	0	0	0	0	0	0	0	0	0	0	0	0	0	0	0
1700013A02Rik	0						No-change	0	0	0	0	0	0	0	0	0	0	0	0	0	0	0	0	0	0
1700013D24Rik	0						No-change	0	0	0	0	0	0	0	0	0	0	0	0	0	0	0	0	0	0
1700013F07Rik	2.97574	0.243049	1.07686	0.225701	0.821434		No-change	2	1	1	5	2	5	5	0	6	2.06801	1.09689	0.917422	4.82496	2.13619	5.32198	4.72403	0	5.69217
1700013G24Rik	2.42298	-1.30652	1.28086	-1.02004	0.307712		No-change	2	3	2	0	0	4	4	4	3	2.06801	3.29067	1.83484	0	0	4.25758	3.77923	3.73043	2.84609
1700013H16Rik	5.70558	-0.219021	0.838878	-0.261088	0.794024		No-change	4	2	11	10	5	1	5	5	10	4.13603	2.19378	10.0916	9.64993	5.34046	1.0644	4.72403	4.66304	9.48696
1700013M08Rik	0						No-change	0	0	0	0	0	0	0	0	0	0	0	0	0	0	0	0	0	0
1700013N06Rik	0						No-change	0	0	0	0	0	0	0	0	0	0	0	0	0	0	0	0	0	0
1700014B07Rik	0.954561	1.95549	2.23736	0.874014	0.382111		No-change	1	0	3	4	0	0	1	0	0	1.03401	0	2.75226	3.85997	0	0	0.944806	0	0
1700014D04Rik	1.99506	-1.85462	1.5195	-1.22055	0.222257		No-change	5	2	1	0	1	1	4	2	2	5.17004	2.19378	0.917422	0	1.06809	1.0644	3.77923	1.86522	1.89739
1700014F14Rik	0						No-change	0	0	0	0	0	0	0	0	0	0	0	0	0	0	0	0	0	0
1700014L14Rik	0						No-change	0	0	0	0	0	0	0	0	0	0	0	0	0	0	0	0	0	0
1700015C15Rik	0						No-change	0	0	0	0	0	0	0	0	0	0	0	0	0	0	0	0	0	0
1700015C17Rik	0						No-change	0	0	0	0	0	0	0	0	0	0	0	0	0	0	0	0	0	0
1700015G11Rik	0						No-change	0	0	0	0	0	0	0	0	0	0	0	0	0	0	0	0	0	0
1700015H07Rik	0						No-change	0	0	0	0	0	0	0	0	0	0	0	0	0	0	0	0	0	0
1700015I17Rik	0						No-change	0	0	0	0	0	0	0	0	0	0	0	0	0	0	0	0	0	0
1700015O11Rik	0						No-change	0	0	0	0	0	0	0	0	0	0	0	0	0	0	0	0	0	0
1700016A09Rik	0.784333	0.712164	2.08317	0.341866	0.732452		No-change	2	0	0	1	1	1	1	0	1	2.06801	0	0	0.964993	1.06809	1.0644	0.944806	0	0.948696
1700016B01Rik	0						No-change	0	0	0	0	0	0	0	0	0	0	0	0	0	0	0	0	0	0
1700016B15Rik	0						No-change	0	0	0	0	0	0	0	0	0	0	0	0	0	0	0	0	0	0
1700016C15Rik	0.338134	0.130736	3.2523	0.040198	0.967935		No-change	1	0	0	0	0	1	1	0	0	1.03401	0	0	0	0	1.0644	0.944806	0	0
1700016D06Rik	27.2695	-0.0108437	0.386736	-0.028039	0.977631		No-change	28	27	13	23	30	31	25	27	41	28.9522	29.616	11.9265	22.1948	32.0428	32.9962	23.6202	25.1804	38.8965
1700016D08Rik	0						No-change	0	0	0	0	0	0	0	0	0	0	0	0	0	0	0	0	0	0
1700016F12Rik	0						No-change	0	0	0	0	0	0	0	0	0	0	0	0	0	0	0	0	0	0
1700016G22Rik	0.416403	-0.754186	3.0135	-0.250269	0.802379		No-change	0	0	1	1	0	0	0	2	0	0	0	0.917422	0.964993	0	0	0	1.86522	0
1700016H03Rik	0						No-change	0	0	0	0	0	0	0	0	0	0	0	0	0	0	0	0	0	0
1700016H13Rik	4.34252	0.647481	1.03909	0.62312	0.533206		No-change	7	6	4	7	6	0	3	6	0	7.23805	6.58134	3.66969	6.75495	6.40856	0	2.83442	5.59565	0
1700016J18Rik	0						No-change	0	0	0	0	0	0	0	0	0	0	0	0	0	0	0	0	0	0
1700016K05Rik	0						No-change	0	0	0	0	0	0	0	0	0	0	0	0	0	0	0	0	0	0
1700016K19Rik	29.3636	0.0573478	0.356157	0.161018	0.872079	0.965898	No-change	28	32	23	23	26	39	35	28	30	28.9522	35.1005	21.1007	22.1948	27.7704	41.5114	33.0682	26.113	28.4609
1700016L21Rik	0						No-change	0	0	0	0	0	0	0	0	0	0	0	0	0	0	0	0	0	0
1700016P03Rik	0						No-change	0	0	0	0	0	0	0	0	0	0	0	0	0	0	0	0	0	0
1700016P04Rik	0						No-change	0	0	0	0	0	0	0	0	0	0	0	0	0	0	0	0	0	0
1700017B05Rik	1528.99	0.124683	0.0665199	1.87437	0.0608789	0.305952	No-change	1685	1459	1744	1560	1499	1403	1569	1474	1435	1742.3	1600.36	1599.98	1505.39	1601.07	1493.35	1482.4	1374.66	1361.38
1700017G19Rik	0						No-change	0	0	0	0	0	0	0	0	0	0	0	0	0	0	0	0	0	0
1700017I07Rik	0						No-change	0	0	0	0	0	0	0	0	0	0	0	0	0	0	0	0	0	0
1700017J07Rik	0.997717	-0.764142	2.11138	-0.361916	0.717415		No-change	3	1	2	0	0	1	0	1	1	3.10202	1.09689	1.83484	0	0	1.0644	0	0.932608	0.948696
1700017L05Rik	0						No-change	0	0	0	0	0	0	0	0	0	0	0	0	0	0	0	0	0	0
1700017M07Rik	0						No-change	0	0	0	0	0	0	0	0	0	0	0	0	0	0	0	0	0	0
1700017N19Rik	0.229779	0	4.08052	0	1		No-change	2	0	0	0	0	0	0	0	0	2.06801	0	0	0	0	0	0	0	0
1700018A04Rik	0.103623	-0.831053	4.08052	-0.203663	0.838617		No-change	0	0	0	0	0	0	0	1	0	0	0	0	0	0	0	0	0.932608	0
1700018A14Rik	0.237354	2.03258	4.03402	0.50386	0.61436		No-change	0	0	0	0	2	0	0	0	0	0	0	0	0	2.13619	0	0	0	0
1700018A23Rik	0						No-change	0	0	0	0	0	0	0	0	0	0	0	0	0	0	0	0	0	0
1700018B08Rik	10.7276	-0.731708	0.619342	-1.18143	0.237433		No-change	10	11	5	4	16	5	17	18	11	10.3401	12.0658	4.58711	3.85997	17.0895	5.32198	16.0617	16.7869	10.4357
1700018B24Rik	29.8285	0.247747	0.361763	0.684832	0.49345	0.811419	No-change	16	29	40	39	27	31	37	22	30	16.5441	31.8098	36.6969	37.6347	28.8385	32.9962	34.9578	20.5174	28.4609
1700018F24Rik	0						No-change	0	0	0	0	0	0	0	0	0	0	0	0	0	0	0	0	0	0
1700018G05Rik	0						No-change	0	0	0	0	0	0	0	0	0	0	0	0	0	0	0	0	0	0
1700018L02Rik	5.79449	0.501808	0.766917	0.654318	0.512907		No-change	6	3	7	12	3	6	5	6	5	6.20404	3.29067	6.42195	11.5799	3.20428	6.38637	4.72403	5.59565	4.74348
1700018M17Rik	0						No-change	0	0	0	0	0	0	0	0	0	0	0	0	0	0	0	0	0	0
1700018P08Rik	0						No-change	0	0	0	0	0	0	0	0	0	0	0	0	0	0	0	0	0	0
1700019A02Rik	14.4894	0.203935	0.476418	0.428059	0.668608		No-change	11	5	9	23	13	19	23	16	13	11.3741	5.48445	8.25679	22.1948	13.8852	20.2235	21.7305	14.9217	12.333
1700019A23Rik	0						No-change	0	0	0	0	0	0	0	0	0	0	0	0	0	0	0	0	0	0
1700019C18Rik	0.579022	2.60922	2.51116	1.03905	0.298781		No-change	0	1	1	0	1	2	0	0	0	0	1.09689	0.917422	0	1.06809	2.12879	0	0	0
1700019D03Rik	898.777	0.0751666	0.0789919	0.951574	0.341313	0.706478	No-change	816	853	916	963	877	883	871	945	1011	843.75	935.647	840.358	929.288	936.717	939.861	822.926	881.315	959.131
1700019E08Rik	1.43324	-0.0767522	1.46243	-0.0524826	0.958144		No-change	0	0	0	1	2	3	1	2	4	0	0	0	0.964993	2.13619	3.19319	0.944806	1.86522	3.79478
1700019F05Rik	0						No-change	0	0	0	0	0	0	0	0	0	0	0	0	0	0	0	0	0	0
1700019G24Rik	0						No-change	0	0	0	0	0	0	0	0	0	0	0	0	0	0	0	0	0	0
1700019J19Rik	0						No-change	0	0	0	0	0	0	0	0	0	0	0	0	0	0	0	0	0	0
1700019L13Rik	1.3228	0.743721	1.87168	0.397354	0.691107		No-change	2	1	4	0	0	3	1	1	0	2.06801	1.09689	3.66969	0	0	3.19319	0.944806	0.932608	0
1700019M22Rik	0						No-change	0	0	0	0	0	0	0	0	0	0	0	0	0	0	0	0	0	0
1700019N19Rik	2.87598	-0.275578	1.02628	-0.26852	0.788299		No-change	2	2	1	2	3	4	6	3	3	2.06801	2.19378	0.917422	1.92999	3.20428	4.25758	5.66884	2.79782	2.84609
1700019P21Rik	0						No-change	0	0	0	0	0	0	0	0	0	0	0	0	0	0	0	0	0	0
1700020A23Rik	0						No-change	0	0	0	0	0	0	0	0	0	0	0	0	0	0	0	0	0	0
1700020D12Rik	0						No-change	0	0	0	0	0	0	0	0	0	0	0	0	0	0	0	0	0	0
1700020D14Rik	0						No-change	0	0	0	0	0	0	0	0	0	0	0	0	0	0	0	0	0	0
1700020G03Rik	0						No-change	0	0	0	0	0	0	0	0	0	0	0	0	0	0	0	0	0	0
1700020G17Rik	0.240554	1.09252	3.94564	0.276894	0.781861		No-change	0	1	0	0	1	0	0	0	0	0	1.09689	0	0	1.06809	0	0	0	0
1700020L13Rik	1.94597	-0.140576	1.36453	-0.103022	0.917946		No-change	2	1	2	5	1	0	1	1	5	2.06801	1.09689	1.83484	4.82496	1.06809	0	0.944806	0.932608	4.74348
1700020L24Rik	14.4281	-0.131461	0.558096	-0.235554	0.813779		No-change	13	11	33	8	7	19	18	11	12	13.4421	12.0658	30.2749	7.71994	7.47665	20.2235	17.0065	10.2587	11.3843
1700020M21Rik	0						No-change	0	0	0	0	0	0	0	0	0	0	0	0	0	0	0	0	0	0
1700020N01Rik	12.7327	0.253056	0.529072	0.478301	0.632436		No-change	10	8	12	21	12	12	6	16	19	10.3401	8.77512	11.0091	20.2648	12.8171	12.7727	5.66884	14.9217	18.0252
1700020N15Rik	4.83729	0.14057	0.831432	0.16907	0.865742		No-change	4	2	6	4	7	5	2	8	6	4.13603	2.19378	5.50453	3.85997	7.47665	5.32198	1.88961	7.46087	5.69217
1700020N18Rik	0.101936	0	4.08052	0	1		No-change	0	0	1	0	0	0	0	0	0	0	0	0.917422	0	0	0	0	0	0
1700021A07Rik	3.94155	-0.465788	0.924556	-0.503796	0.614405		No-change	5	3	3	5	2	3	7	6	2	5.17004	3.29067	2.75226	4.82496	2.13619	3.19319	6.61365	5.59565	1.89739
1700021F02Rik	0						No-change	0	0	0	0	0	0	0	0	0	0	0	0	0	0	0	0	0	0
1700021F07Rik	0.774653	-0.253224	2.30913	-0.109662	0.912677		No-change	0	0	0	0	0	3	0	1	3	0	0	0	0	0	3.19319	0	0.932608	2.84609
1700021F13Rik	0						No-change	0	0	0	0	0	0	0	0	0	0	0	0	0	0	0	0	0	0
1700021G15Rik	0						No-change	0	0	0	0	0	0	0	0	0	0	0	0	0	0	0	0	0	0
1700021J08Rik	1.1865	-0.849194	1.966	-0.431941	0.665784		No-change	0	1	4	0	0	2	3	0	1	0	1.09689	3.66969	0	0	2.12879	2.83442	0	0.948696
1700021L23Rik	5.26438	-1.1788	0.883924	-1.3336	0.182335		No-change	7	6	4	5	1	3	9	2	11	7.23805	6.58134	3.66969	4.82496	1.06809	3.19319	8.50326	1.86522	10.4357
1700021N21Rik	0.323825	0.130736	3.30063	0.0396094	0.968405		No-change	0	0	1	0	0	1	0	1	0	0	0	0.917422	0	0	1.0644	0	0.932608	0
1700021P04Rik	0						No-change	0	0	0	0	0	0	0	0	0	0	0	0	0	0	0	0	0	0
1700022A21Rik	0.971069	-0.881992	1.87614	-0.470111	0.638276		No-change	0	1	2	1	1	0	1	1	2	0	1.09689	1.83484	0.964993	1.06809	0	0.944806	0.932608	1.89739
1700022A22Rik	0						No-change	0	0	0	0	0	0	0	0	0	0	0	0	0	0	0	0	0	0
1700022E09Rik	0						No-change	0	0	0	0	0	0	0	0	0	0	0	0	0	0	0	0	0	0
1700022H01Rik	0.118266	1.09252	4.08052	0.267741	0.788899		No-change	0	0	0	0	0	1	0	0	0	0	0	0	0	0	1.0644	0	0	0
1700022H16Rik	0						No-change	0	0	0	0	0	0	0	0	0	0	0	0	0	0	0	0	0	0
1700022I11Rik	0.118266	1.09252	4.08052	0.267741	0.788899		No-change	0	0	0	0	0	1	0	0	0	0	0	0	0	0	1.0644	0	0	0
1700022N22Rik	10.4864	0.128477	0.589481	0.217949	0.827469		No-change	9	13	17	10	6	12	13	8	7	9.30607	14.2596	15.5962	9.64993	6.40856	12.7727	12.2825	7.46087	6.64087
1700023B13Rik	3.3426	0.142267	1.14725	0.124007	0.90131		No-change	6	4	6	1	3	3	0	1	6	6.20404	4.38756	5.50453	0.964993	3.20428	3.19319	0	0.932608	5.69217
1700023C21Rik	0						No-change	0	0	0	0	0	0	0	0	0	0	0	0	0	0	0	0	0	0
1700023F02Rik	0.206914	-0.831053	4.08052	-0.203663	0.838617		No-change	0	0	1	0	0	0	1	0	0	0	0	0.917422	0	0	0	0.944806	0	0
1700023G09Rik	0						No-change	0	0	0	0	0	0	0	0	0	0	0	0	0	0	0	0	0	0
1700023H06Rik	0.678251	-1.35802	2.59327	-0.523672	0.600507		No-change	0	2	0	0	0	1	0	0	3	0	2.19378	0	0	0	1.0644	0	0	2.84609
1700024B05Rik	8.51167	-0.791437	0.641838	-1.23308	0.217546		No-change	11	7	11	8	4	5	13	10	9	11.3741	7.67823	10.0916	7.71994	4.27237	5.32198	12.2825	9.32608	8.53826
1700024B18Rik	0						No-change	0	0	0	0	0	0	0	0	0	0	0	0	0	0	0	0	0	0
1700024G13Rik	6.22782	-0.0454583	0.762473	-0.0596195	0.952459		No-change	10	8	4	7	4	5	4	9	5	10.3401	8.77512	3.66969	6.75495	4.27237	5.32198	3.77923	8.39347	4.74348
1700024I08Rik	0.214443	1.90543	4.04553	0.470997	0.637643		No-change	0	0	0	2	0	0	0	0	0	0	0	0	1.92999	0	0	0	0	0
1700024J04Rik	0.559121	-2.3169	2.70474	-0.856607	0.391662		No-change	0	2	0	0	0	0	2	0	1	0	2.19378	0	0	0	0	1.88961	0	0.948696
1700025A08Rik	0.863108	0.130736	2.40013	0.0544704	0.95656		No-change	3	0	3	1	0	0	0	0	1	3.10202	0	2.75226	0.964993	0	0	0	0	0.948696
1700025B11Rik	0						No-change	0	0	0	0	0	0	0	0	0	0	0	0	0	0	0	0	0	0
1700025C18Rik	0						No-change	0	0	0	0	0	0	0	0	0	0	0	0	0	0	0	0	0	0
1700025D23Rik	0						No-change	0	0	0	0	0	0	0	0	0	0	0	0	0	0	0	0	0	0
1700025F24Rik	0.331715	0	3.51575	0	1		No-change	2	0	1	0	0	0	0	0	0	2.06801	0	0.917422	0	0	0	0	0	0
1700025G04Rik	241.737	-0.0151721	0.125869	-0.120539	0.904056	0.977101	No-change	248	235	242	235	231	228	246	274	248	256.434	257.769	222.016	226.773	246.729	242.682	232.422	255.535	235.277
1700025H01Rik	0.11489	0	4.08052	0	1		No-change	1	0	0	0	0	0	0	0	0	1.03401	0	0	0	0	0	0	0	0
1700025J12Rik	0						No-change	0	0	0	0	0	0	0	0	0	0	0	0	0	0	0	0	0	0
1700025K04Rik	0.118266	1.09252	4.08052	0.267741	0.788899		No-change	0	0	0	0	0	1	0	0	0	0	0	0	0	0	1.0644	0	0	0
1700025K24Rik	0						No-change	0	0	0	0	0	0	0	0	0	0	0	0	0	0	0	0	0	0
1700025L06Rik	0						No-change	0	0	0	0	0	0	0	0	0	0	0	0	0	0	0	0	0	0
1700025M24Rik	0						No-change	0	0	0	0	0	0	0	0	0	0	0	0	0	0	0	0	0	0
1700025N21Rik	0						No-change	0	0	0	0	0	0	0	0	0	0	0	0	0	0	0	0	0	0
1700025N23Rik	0						No-change	0	0	0	0	0	0	0	0	0	0	0	0	0	0	0	0	0	0
1700025O08Rik	0						No-change	0	0	0	0	0	0	0	0	0	0	0	0	0	0	0	0	0	0
1700026D11Rik	0						No-change	0	0	0	0	0	0	0	0	0	0	0	0	0	0	0	0	0	0
1700026F02Rik	0.105411	-0.831053	4.08052	-0.203663	0.838617		No-change	0	0	0	0	0	0	0	0	1	0	0	0	0	0	0	0	0	0.948696
1700026J12Rik	0						No-change	0	0	0	0	0	0	0	0	0	0	0	0	0	0	0	0	0	0
1700026J14Rik	0						No-change	0	0	0	0	0	0	0	0	0	0	0	0	0	0	0	0	0	0
1700026N04Rik	0.438813	-1.7254	2.96744	-0.581444	0.560941		No-change	2	0	0	0	0	0	0	1	1	2.06801	0	0	0	0	0	0	0.932608	0.948696
1700027A07Rik	0						No-change	0	0	0	0	0	0	0	0	0	0	0	0	0	0	0	0	0	0
1700027A15Rik	0						No-change	0	0	0	0	0	0	0	0	0	0	0	0	0	0	0	0	0	0
1700027F06Rik	0						No-change	0	0	0	0	0	0	0	0	0	0	0	0	0	0	0	0	0	0
1700027F09Rik	0						No-change	0	0	0	0	0	0	0	0	0	0	0	0	0	0	0	0	0	0
1700027H10Rik	0						No-change	0	0	0	0	0	0	0	0	0	0	0	0	0	0	0	0	0	0
1700027I24Rik	0						No-change	0	0	0	0	0	0	0	0	0	0	0	0	0	0	0	0	0	0
1700027J07Rik	0.205559	-0.831053	4.08052	-0.203663	0.838617		No-change	0	0	1	0	0	0	0	1	0	0	0	0.917422	0	0	0	0	0.932608	0
1700028B04Rik	2.94203	-1.7722	1.14784	-1.54394	0.122603		No-change	1	4	3	1	2	1	7	4	4	1.03401	4.38756	2.75226	0.964993	2.13619	1.0644	6.61365	3.73043	3.79478
1700028D13Rik	0.118266	1.09252	4.08052	0.267741	0.788899		No-change	0	0	0	0	0	1	0	0	0	0	0	0	0	0	1.0644	0	0	0
1700028E10Rik	11.0446	0.49115	0.538209	0.912564	0.361472		No-change	9	9	11	17	14	9	10	11	10	9.30607	9.87201	10.0916	16.4049	14.9533	9.57956	9.44806	10.2587	9.48696
1700028I16Rik	6.39668	0.0578613	0.732086	0.0790363	0.937004		No-change	4	7	10	5	7	6	9	6	4	4.13603	7.67823	9.17422	4.82496	7.47665	6.38637	8.50326	5.59565	3.79478
1700028J19Rik	7.82856	0.394223	0.669524	0.588811	0.555988		No-change	8	9	12	11	4	8	7	6	6	8.27206	9.87201	11.0091	10.6149	4.27237	8.51516	6.61365	5.59565	5.69217
1700028K03Rik	9.24013	-0.0901042	0.774624	-0.11632	0.907399		No-change	3	11	4	8	9	13	13	0	22	3.10202	12.0658	3.66969	7.71994	9.61284	13.8371	12.2825	0	20.8713
1700028M03Rik	0						No-change	0	0	0	0	0	0	0	0	0	0	0	0	0	0	0	0	0	0
1700028N14Rik	0						No-change	0	0	0	0	0	0	0	0	0	0	0	0	0	0	0	0	0	0
1700028P14Rik	0.792745	-2.30613	2.33785	-0.986434	0.32392		No-change	1	3	0	0	0	0	1	2	0	1.03401	3.29067	0	0	0	0	0.944806	1.86522	0
1700028P15Rik	0						No-change	0	0	0	0	0	0	0	0	0	0	0	0	0	0	0	0	0	0
1700029B22Rik	0						No-change	0	0	0	0	0	0	0	0	0	0	0	0	0	0	0	0	0	0
1700029B24Rik	0						No-change	0	0	0	0	0	0	0	0	0	0	0	0	0	0	0	0	0	0
1700029E06Rik	0						No-change	0	0	0	0	0	0	0	0	0	0	0	0	0	0	0	0	0	0
1700029F12Rik	1.33444	-0.8399	1.69253	-0.49624	0.619725		No-change	2	1	0	0	2	1	4	2	0	2.06801	1.09689	0	0	2.13619	1.0644	3.77923	1.86522	0
1700029H14Rik	0.11489	0	4.08052	0	1		No-change	1	0	0	0	0	0	0	0	0	1.03401	0	0	0	0	0	0	0	0
1700029I15Rik	6.36005	0.100271	0.767333	0.130675	0.896033		No-change	7	7	6	13	2	4	4	8	7	7.23805	7.67823	5.50453	12.5449	2.13619	4.25758	3.77923	7.46087	6.64087
1700029J03Rik	0						No-change	0	0	0	0	0	0	0	0	0	0	0	0	0	0	0	0	0	0
1700029J07Rik	7.51732	0.00397987	0.693637	0.00573768	0.995422		No-change	4	9	7	9	10	4	13	4	8	4.13603	9.87201	6.42195	8.68493	10.6809	4.25758	12.2825	3.73043	7.58956
1700029M03Rik	0						No-change	0	0	0	0	0	0	0	0	0	0	0	0	0	0	0	0	0	0
1700029M20Rik	6.80507	-0.527166	0.741041	-0.711387	0.476845		No-change	3	10	8	8	6	2	11	6	8	3.10202	10.9689	7.33937	7.71994	6.40856	2.12879	10.3929	5.59565	7.58956
1700029N11Rik	0						No-change	0	0	0	0	0	0	0	0	0	0	0	0	0	0	0	0	0	0
1700030A11Rik	0.864555	-1.16444	2.16405	-0.538083	0.59052		No-change	0	0	1	0	2	0	0	1	4	0	0	0.917422	0	2.13619	0	0	0.932608	3.79478
1700030C10Rik	54.8255	0.406637	0.243996	1.66657	0.0955993	0.392938	No-change	41	37	44	76	72	57	62	57	50	42.3943	40.5849	40.3665	73.3394	76.9027	60.6705	58.578	53.1587	47.4348
1700030C10Rik.1	951.354	-0.278892	0.0799644	-3.4877	0.000487188	0.0128604	No-change	853	917	1154	866	802	794	1026	1128	1114	882.008	1005.85	1058.7	835.684	856.61	845.13	969.371	1051.98	1056.85
1700030C12Rik	0						No-change	0	0	0	0	0	0	0	0	0	0	0	0	0	0	0	0	0	0
1700030C14Rik	0						No-change	0	0	0	0	0	0	0	0	0	0	0	0	0	0	0	0	0	0
1700030E10Rik	0						No-change	0	0	0	0	0	0	0	0	0	0	0	0	0	0	0	0	0	0
1700030F04Rik	0						No-change	0	0	0	0	0	0	0	0	0	0	0	0	0	0	0	0	0	0
1700030I03Rik	0						No-change	0	0	0	0	0	0	0	0	0	0	0	0	0	0	0	0	0	0
1700030K09Rik	175.63	-0.427989	0.160004	-2.67487	0.00747586	0.0848577	No-change	194	161	208	121	134	162	230	197	189	200.597	176.599	190.824	116.764	143.124	172.432	217.305	183.724	179.303
1700030L20Rik	0						No-change	0	0	0	0	0	0	0	0	0	0	0	0	0	0	0	0	0	0
1700030L22Rik	0						No-change	0	0	0	0	0	0	0	0	0	0	0	0	0	0	0	0	0	0
1700030M09Rik	0.780714	-0.420905	2.28615	-0.184111	0.853926		No-change	2	0	0	0	2	0	2	1	0	2.06801	0	0	0	2.13619	0	1.88961	0.932608	0
1700030N03Rik	0						No-change	0	0	0	0	0	0	0	0	0	0	0	0	0	0	0	0	0	0
1700030N18Rik	0						No-change	0	0	0	0	0	0	0	0	0	0	0	0	0	0	0	0	0	0
1700030O20Rik	0.104978	-0.831053	4.08052	-0.203663	0.838617		No-change	0	0	0	0	0	0	1	0	0	0	0	0	0	0	0	0.944806	0	0
1700031A10Rik	0.323923	-1.72532	3.25067	-0.530757	0.595587		No-change	1	0	0	0	0	0	0	1	1	1.03401	0	0	0	0	0	0	0.932608	0.948696
1700031F05Rik	0.227287	-0.831053	4.03251	-0.206088	0.836722		No-change	0	1	0	0	0	0	0	0	1	0	1.09689	0	0	0	0	0	0	0.948696
1700031F10Rik	0						No-change	0	0	0	0	0	0	0	0	0	0	0	0	0	0	0	0	0	0
1700031L13Rik	0						No-change	0	0	0	0	0	0	0	0	0	0	0	0	0	0	0	0	0	0
1700031M16Rik	0.118266	1.09252	4.08052	0.267741	0.788899		No-change	0	0	0	0	0	1	0	0	0	0	0	0	0	0	1.0644	0	0	0
1700031P21Rik	0						No-change	0	0	0	0	0	0	0	0	0	0	0	0	0	0	0	0	0	0
1700034B16Rik	0						No-change	0	0	0	0	0	0	0	0	0	0	0	0	0	0	0	0	0	0
1700034E13Rik	0						No-change	0	0	0	0	0	0	0	0	0	0	0	0	0	0	0	0	0	0
1700034G24Rik	0						No-change	0	0	0	0	0	0	0	0	0	0	0	0	0	0	0	0	0	0
1700034H15Rik	2.70741	-0.238761	1.11562	-0.214016	0.830534		No-change	1	2	6	3	2	2	4	3	2	1.03401	2.19378	5.50453	2.89498	2.13619	2.12879	3.77923	2.79782	1.89739
1700034I23Rik	0.118266	1.09252	4.08052	0.267741	0.788899		No-change	0	0	0	0	0	1	0	0	0	0	0	0	0	0	1.0644	0	0	0
1700034J04Rik	0						No-change	0	0	0	0	0	0	0	0	0	0	0	0	0	0	0	0	0	0
1700034J05Rik	0						No-change	0	0	0	0	0	0	0	0	0	0	0	0	0	0	0	0	0	0
1700034K08Rik	0						No-change	0	0	0	0	0	0	0	0	0	0	0	0	0	0	0	0	0	0
1700034P13Rik	12.4237	-0.39018	0.551801	-0.707103	0.479503		No-change	9	9	23	10	7	13	16	10	17	9.30607	9.87201	21.1007	9.64993	7.47665	13.8371	15.1169	9.32608	16.1278
1700036A12Rik	0.11489	0	4.08052	0	1		No-change	1	0	0	0	0	0	0	0	0	1.03401	0	0	0	0	0	0	0	0
1700036G14Rik	0						No-change	0	0	0	0	0	0	0	0	0	0	0	0	0	0	0	0	0	0
1700036O09Rik	0						No-change	0	0	0	0	0	0	0	0	0	0	0	0	0	0	0	0	0	0
1700037C06Rik	0.118677	1.09252	4.08052	0.267741	0.788899		No-change	0	0	0	0	1	0	0	0	0	0	0	0	0	1.06809	0	0	0	0
1700037C18Rik	21.5502	-0.061817	0.388701	-0.159035	0.873642		No-change	24	18	18	21	20	22	22	24	26	24.8162	19.744	16.5136	20.2648	21.3619	23.4167	20.7857	22.3826	24.6661
1700037F03Rik	0						No-change	0	0	0	0	0	0	0	0	0	0	0	0	0	0	0	0	0	0
1700037H04Rik	1983.86	0.0426347	0.0700547	0.608592	0.542795	0.840244	No-change	2225	1849	2285	1966	1799	1861	2166	1978	1833	2300.67	2028.15	2096.31	1897.18	1921.5	1980.84	2046.45	1844.7	1738.96
1700039E22Rik	0.226855	-0.831053	4.03547	-0.205937	0.83684		No-change	0	1	0	0	0	0	1	0	0	0	1.09689	0	0	0	0	0.944806	0	0
1700039I01Rik	0.216825	0	4.08052	0	1		No-change	1	0	1	0	0	0	0	0	0	1.03401	0	0.917422	0	0	0	0	0	0
1700039M10Rik	0						No-change	0	0	0	0	0	0	0	0	0	0	0	0	0	0	0	0	0	0
1700039M15Rik	0						No-change	0	0	0	0	0	0	0	0	0	0	0	0	0	0	0	0	0	0
1700040D17Rik	0.327711	-0.763527	3.23746	-0.235841	0.813556		No-change	0	0	0	0	1	0	0	1	1	0	0	0	0	1.06809	0	0	0.932608	0.948696
1700040E09Rik	0						No-change	0	0	0	0	0	0	0	0	0	0	0	0	0	0	0	0	0	0
1700040F15Rik	0						No-change	0	0	0	0	0	0	0	0	0	0	0	0	0	0	0	0	0	0
1700040F17Rik	0						No-change	0	0	0	0	0	0	0	0	0	0	0	0	0	0	0	0	0	0
1700040K01Rik	0						No-change	0	0	0	0	0	0	0	0	0	0	0	0	0	0	0	0	0	0
1700040L08Rik	0.104978	-0.831053	4.08052	-0.203663	0.838617		No-change	0	0	0	0	0	0	1	0	0	0	0	0	0	0	0	0.944806	0	0
1700041B01Rik	0						No-change	0	0	0	0	0	0	0	0	0	0	0	0	0	0	0	0	0	0
1700041C23Rik	0						No-change	0	0	0	0	0	0	0	0	0	0	0	0	0	0	0	0	0	0
1700041G16Rik	0.103623	-0.831053	4.08052	-0.203663	0.838617		No-change	0	0	0	0	0	0	0	1	0	0	0	0	0	0	0	0	0.932608	0
1700041I07Rik	0						No-change	0	0	0	0	0	0	0	0	0	0	0	0	0	0	0	0	0	0
1700041M05Rik	0						No-change	0	0	0	0	0	0	0	0	0	0	0	0	0	0	0	0	0	0
1700041M19Rik	0						No-change	0	0	0	0	0	0	0	0	0	0	0	0	0	0	0	0	0	0
1700042D02Rik	0						No-change	0	0	0	0	0	0	0	0	0	0	0	0	0	0	0	0	0	0
1700042G15Rik	0.104978	-0.831053	4.08052	-0.203663	0.838617		No-change	0	0	0	0	0	0	1	0	0	0	0	0	0	0	0	0.944806	0	0
1700042O05Rik	0						No-change	0	0	0	0	0	0	0	0	0	0	0	0	0	0	0	0	0	0
1700042O10Rik	67.902	-0.342316	0.229087	-1.49426	0.135107	0.469723	No-change	69	74	68	52	57	60	77	84	74	71.3465	81.1699	62.3847	50.1796	60.8813	63.8637	72.7501	78.3391	70.2035
1700044C05Rik	0						No-change	0	0	0	0	0	0	0	0	0	0	0	0	0	0	0	0	0	0
1700044K03Rik	0						No-change	0	0	0	0	0	0	0	0	0	0	0	0	0	0	0	0	0	0
1700045H11Rik	0						No-change	0	0	0	0	0	0	0	0	0	0	0	0	0	0	0	0	0	0
1700045I11Rik	0						No-change	0	0	0	0	0	0	0	0	0	0	0	0	0	0	0	0	0	0
1700046C09Rik	0						No-change	0	0	0	0	0	0	0	0	0	0	0	0	0	0	0	0	0	0
1700047A11Rik	0						No-change	0	0	0	0	0	0	0	0	0	0	0	0	0	0	0	0	0	0
1700047E10Rik	0						No-change	0	0	0	0	0	0	0	0	0	0	0	0	0	0	0	0	0	0
1700047F07Rik	0						No-change	0	0	0	0	0	0	0	0	0	0	0	0	0	0	0	0	0	0
1700047G03Rik	0.101936	0	4.08052	0	1		No-change	0	0	1	0	0	0	0	0	0	0	0	0.917422	0	0	0	0	0	0
1700047G07Rik	0						No-change	0	0	0	0	0	0	0	0	0	0	0	0	0	0	0	0	0	0
1700047K16Rik	0.673735	-0.769935	2.5214	-0.30536	0.760092		No-change	3	0	0	0	1	0	1	0	1	3.10202	0	0	0	1.06809	0	0.944806	0	0.948696
1700047L14Rik	0						No-change	0	0	0	0	0	0	0	0	0	0	0	0	0	0	0	0	0	0
1700047M11Rik	1.16526	0.754299	2.01974	0.373463	0.708804		No-change	1	4	0	0	2	1	0	2	0	1.03401	4.38756	0	0	2.13619	1.0644	0	1.86522	0
1700047N06Rik	0						No-change	0	0	0	0	0	0	0	0	0	0	0	0	0	0	0	0	0	0
1700047O18Rik	0						No-change	0	0	0	0	0	0	0	0	0	0	0	0	0	0	0	0	0	0
1700048F04Rik	0.428886	2.90232	3.38338	0.857815	0.390994		No-change	0	0	0	4	0	0	0	0	0	0	0	0	3.85997	0	0	0	0	0
1700048M11Rik	0						No-change	0	0	0	0	0	0	0	0	0	0	0	0	0	0	0	0	0	0
1700048O14Rik	0						No-change	0	0	0	0	0	0	0	0	0	0	0	0	0	0	0	0	0	0
1700048O20Rik	15.3257	0.174989	0.496828	0.352212	0.724679		No-change	18	10	20	25	10	12	11	14	20	18.6121	10.9689	18.3484	24.1248	10.6809	12.7727	10.3929	13.0565	18.9739
1700048P04Rik	0						No-change	0	0	0	0	0	0	0	0	0	0	0	0	0	0	0	0	0	0
1700049E15Rik	0						No-change	0	0	0	0	0	0	0	0	0	0	0	0	0	0	0	0	0	0
1700049E17Rik1	0						No-change	0	0	0	0	0	0	0	0	0	0	0	0	0	0	0	0	0	0
1700049E17Rik2	2.68108	-1.16946	1.30311	-0.897439	0.369484		No-change	3	5	2	0	3	1	8	1	1	3.10202	5.48445	1.83484	0	3.20428	1.0644	7.55845	0.932608	0.948696
1700049E22Rik	1.11378	0.747295	1.93374	0.38645	0.699163		No-change	0	2	3	0	2	1	1	1	0	0	2.19378	2.75226	0	2.13619	1.0644	0.944806	0.932608	0
1700049L16Rik	0						No-change	0	0	0	0	0	0	0	0	0	0	0	0	0	0	0	0	0	0
1700051A21Rik	1.07009	-1.65139	1.8019	-0.916467	0.359422		No-change	0	0	1	0	1	1	3	3	1	0	0	0.917422	0	1.06809	1.0644	2.83442	2.79782	0.948696
1700051K13Rik	2.75525	-0.998778	1.20039	-0.832043	0.405385		No-change	2	4	0	3	1	2	9	3	1	2.06801	4.38756	0	2.89498	1.06809	2.12879	8.50326	2.79782	0.948696
1700051O22Rik	3.71941	-0.145886	0.983736	-0.148298	0.882108		No-change	7	1	4	5	4	1	3	4	5	7.23805	1.09689	3.66969	4.82496	4.27237	1.0644	2.83442	3.73043	4.74348
1700052H01Rik	0						No-change	0	0	0	0	0	0	0	0	0	0	0	0	0	0	0	0	0	0
1700052I22Rik	0.118677	1.09252	4.08052	0.267741	0.788899		No-change	0	0	0	0	1	0	0	0	0	0	0	0	0	1.06809	0	0	0	0
1700054A03Rik	0						No-change	0	0	0	0	0	0	0	0	0	0	0	0	0	0	0	0	0	0
1700054K02Rik	0						No-change	0	0	0	0	0	0	0	0	0	0	0	0	0	0	0	0	0	0
1700054K19Rik	0						No-change	0	0	0	0	0	0	0	0	0	0	0	0	0	0	0	0	0	0
1700054M17Rik	0.205559	-0.831053	4.08052	-0.203663	0.838617		No-change	0	0	1	0	0	0	0	1	0	0	0	0.917422	0	0	0	0	0.932608	0
1700054O05Rik	0.340155	1.06423	3.4517	0.308321	0.757838		No-change	0	0	0	0	0	2	0	1	0	0	0	0	0	0	2.12879	0	0.932608	0
1700054O19Rik	0						No-change	0	0	0	0	0	0	0	0	0	0	0	0	0	0	0	0	0	0
1700055C04Rik	0						No-change	0	0	0	0	0	0	0	0	0	0	0	0	0	0	0	0	0	0
1700055D18Rik	13.9377	-0.0974548	0.510677	-0.190834	0.848655		No-change	18	17	11	18	10	9	12	18	13	18.6121	18.6471	10.0916	17.3699	10.6809	9.57956	11.3377	16.7869	12.333
1700056E22Rik	11.4494	-0.0576441	0.586048	-0.0983608	0.921646		No-change	16	5	14	19	7	7	12	9	16	16.5441	5.48445	12.8439	18.3349	7.47665	7.45077	11.3377	8.39347	15.1791
1700056N10Rik	0.549325	-0.755321	2.63061	-0.287128	0.774014		No-change	0	1	1	0	0	1	0	2	0	0	1.09689	0.917422	0	0	1.0644	0	1.86522	0
1700057G04Rik	0.447788	1.61255	2.68441	0.600708	0.548034		No-change	0	0	0	1	1	1	0	1	0	0	0	0	0.964993	1.06809	1.0644	0	0.932608	0
1700057H15Rik	0						No-change	0	0	0	0	0	0	0	0	0	0	0	0	0	0	0	0	0	0
1700057H21Rik	1.00824	0.885073	1.79426	0.49328	0.621815		No-change	1	0	0	1	1	3	0	2	1	1.03401	0	0	0.964993	1.06809	3.19319	0	1.86522	0.948696
1700058P15Rik	0.11489	0	4.08052	0	1		No-change	1	0	0	0	0	0	0	0	0	1.03401	0	0	0	0	0	0	0	0
1700060C16Rik	0						No-change	0	0	0	0	0	0	0	0	0	0	0	0	0	0	0	0	0	0
1700060C20Rik	0						No-change	0	0	0	0	0	0	0	0	0	0	0	0	0	0	0	0	0	0
1700060J05Rik	0.310537	-1.72291	3.29932	-0.522204	0.601529		No-change	0	0	1	0	0	0	1	1	0	0	0	0.917422	0	0	0	0.944806	0.932608	0
1700060O08Rik	0						No-change	0	0	0	0	0	0	0	0	0	0	0	0	0	0	0	0	0	0
1700061A03Rik	0.668789	0.166991	2.27522	0.0733954	0.941492		No-change	0	0	0	0	1	2	2	1	0	0	0	0	0	1.06809	2.12879	1.88961	0.932608	0
1700061E17Rik	2.34409	0.40695	1.34388	0.302818	0.762029		No-change	0	5	5	1	4	1	1	1	3	0	5.48445	4.58711	0.964993	4.27237	1.0644	0.944806	0.932608	2.84609
1700061E18Rik	0						No-change	0	0	0	0	0	0	0	0	0	0	0	0	0	0	0	0	0	0
1700061F12Rik	0						No-change	0	0	0	0	0	0	0	0	0	0	0	0	0	0	0	0	0	0
1700061H18Rik	0						No-change	0	0	0	0	0	0	0	0	0	0	0	0	0	0	0	0	0	0
1700061I17Rik	0						No-change	0	0	0	0	0	0	0	0	0	0	0	0	0	0	0	0	0	0
1700061J23Rik	0						No-change	0	0	0	0	0	0	0	0	0	0	0	0	0	0	0	0	0	0
1700061N14Rik	0						No-change	0	0	0	0	0	0	0	0	0	0	0	0	0	0	0	0	0	0
1700062C10Rik	0						No-change	0	0	0	0	0	0	0	0	0	0	0	0	0	0	0	0	0	0
1700063A18Rik	0						No-change	0	0	0	0	0	0	0	0	0	0	0	0	0	0	0	0	0	0
1700063D05Rik	2.56327	0.96658	1.34342	0.719492	0.471838		No-change	3	3	3	4	5	0	5	0	0	3.10202	3.29067	2.75226	3.85997	5.34046	0	4.72403	0	0
1700063H04Rik	3.33003	0.560973	1.04376	0.537455	0.590954		No-change	5	4	2	7	2	2	4	1	3	5.17004	4.38756	1.83484	6.75495	2.13619	2.12879	3.77923	0.932608	2.84609
1700063H06Rik	0						No-change	0	0	0	0	0	0	0	0	0	0	0	0	0	0	0	0	0	0
1700063I16Rik	0						No-change	0	0	0	0	0	0	0	0	0	0	0	0	0	0	0	0	0	0
1700063J08Rik	3.07415	-1.12704	1.11698	-1.00901	0.312971		No-change	4	3	4	1	2	2	7	1	4	4.13603	3.29067	3.66969	0.964993	2.13619	2.12879	6.61365	0.932608	3.79478
1700063K16Rik	0						No-change	0	0	0	0	0	0	0	0	0	0	0	0	0	0	0	0	0	0
1700063O14Rik	0						No-change	0	0	0	0	0	0	0	0	0	0	0	0	0	0	0	0	0	0
1700064H15Rik	0						No-change	0	0	0	0	0	0	0	0	0	0	0	0	0	0	0	0	0	0
1700064J06Rik	0						No-change	0	0	0	0	0	0	0	0	0	0	0	0	0	0	0	0	0	0
1700064M15Rik	0.314012	-2.31197	3.2175	-0.718564	0.47241		No-change	0	0	0	0	0	0	1	1	1	0	0	0	0	0	0	0.944806	0.932608	0.948696
1700065D16Rik	6.81929	-0.531598	0.749638	-0.70914	0.478238		No-change	7	9	5	9	1	6	5	10	10	7.23805	9.87201	4.58711	8.68493	1.06809	6.38637	4.72403	9.32608	9.48696
1700065I16Rik	0.210389	-1.73328	4.03724	-0.429324	0.667688		No-change	0	0	0	0	0	0	1	0	1	0	0	0	0	0	0	0.944806	0	0.948696
1700065J11Rik	0						No-change	0	0	0	0	0	0	0	0	0	0	0	0	0	0	0	0	0	0
1700065J18Rik	0						No-change	0	0	0	0	0	0	0	0	0	0	0	0	0	0	0	0	0	0
1700065L07Rik	0						No-change	0	0	0	0	0	0	0	0	0	0	0	0	0	0	0	0	0	0
1700065O20Rik	0						No-change	0	0	0	0	0	0	0	0	0	0	0	0	0	0	0	0	0	0
1700066B17Rik	0.754552	-0.762184	2.33493	-0.326427	0.744102		No-change	0	1	3	0	0	1	1	1	0	0	1.09689	2.75226	0	0	1.0644	0.944806	0.932608	0
1700066B19Rik	1.7642	-0.654541	1.38391	-0.472966	0.636238		No-change	2	1	2	0	2	2	3	1	3	2.06801	1.09689	1.83484	0	2.13619	2.12879	2.83442	0.932608	2.84609
1700066C05Rik	0						No-change	0	0	0	0	0	0	0	0	0	0	0	0	0	0	0	0	0	0
1700066J03Rik	0						No-change	0	0	0	0	0	0	0	0	0	0	0	0	0	0	0	0	0	0
1700066M21Rik	157.664	-0.0740923	0.154333	-0.480079	0.631171	0.883435	No-change	148	139	163	164	144	148	146	196	183	153.033	152.468	149.54	158.259	153.805	157.53	137.942	182.791	173.611
1700066N21Rik	0.101936	0	4.08052	0	1		No-change	0	0	1	0	0	0	0	0	0	0	0	0.917422	0	0	0	0	0	0
1700066O22Rik	0						No-change	0	0	0	0	0	0	0	0	0	0	0	0	0	0	0	0	0	0
1700067G17Rik	0						No-change	0	0	0	0	0	0	0	0	0	0	0	0	0	0	0	0	0	0
1700067K01Rik	10.1332	-0.277266	0.598133	-0.463553	0.642968		No-change	12	6	17	11	9	5	13	12	8	12.4081	6.58134	15.5962	10.6149	9.61284	5.32198	12.2825	11.1913	7.58956
1700067P10Rik	0						No-change	0	0	0	0	0	0	0	0	0	0	0	0	0	0	0	0	0	0
1700069B07Rik	1.01324	-0.842944	2.00677	-0.42005	0.674449		No-change	1	2	0	0	0	2	0	2	2	1.03401	2.19378	0	0	0	2.12879	0	1.86522	1.89739
1700069L16Rik	0.674598	-0.42585	2.35567	-0.180777	0.856543		No-change	0	1	0	0	2	0	2	0	1	0	1.09689	0	0	2.13619	0	1.88961	0	0.948696
1700069P05Rik	0						No-change	0	0	0	0	0	0	0	0	0	0	0	0	0	0	0	0	0	0
1700071G01Rik	0						No-change	0	0	0	0	0	0	0	0	0	0	0	0	0	0	0	0	0	0
1700071K01Rik	0						No-change	0	0	0	0	0	0	0	0	0	0	0	0	0	0	0	0	0	0
1700071M16Rik	0.983526	-1.76279	2.00442	-0.879451	0.379157		No-change	0	2	2	0	0	1	1	2	1	0	2.19378	1.83484	0	0	1.0644	0.944806	1.86522	0.948696
1700072B07Rik	0						No-change	0	0	0	0	0	0	0	0	0	0	0	0	0	0	0	0	0	0
1700072G22Rik	0						No-change	0	0	0	0	0	0	0	0	0	0	0	0	0	0	0	0	0	0
1700072O05Rik	0						No-change	0	0	0	0	0	0	0	0	0	0	0	0	0	0	0	0	0	0
1700073E17Rik	0						No-change	0	0	0	0	0	0	0	0	0	0	0	0	0	0	0	0	0	0
1700074A21Rik	0						No-change	0	0	0	0	0	0	0	0	0	0	0	0	0	0	0	0	0	0
1700074H08Rik	0						No-change	0	0	0	0	0	0	0	0	0	0	0	0	0	0	0	0	0	0
1700080C20Rik	0						No-change	0	0	0	0	0	0	0	0	0	0	0	0	0	0	0	0	0	0
1700080N15Rik	0						No-change	0	0	0	0	0	0	0	0	0	0	0	0	0	0	0	0	0	0
1700081B01Rik	0						No-change	0	0	0	0	0	0	0	0	0	0	0	0	0	0	0	0	0	0
1700081H04Rik	0						No-change	0	0	0	0	0	0	0	0	0	0	0	0	0	0	0	0	0	0
1700081N11Rik	0.203871	0	4.08052	0	1		No-change	0	0	2	0	0	0	0	0	0	0	0	1.83484	0	0	0	0	0	0
1700082M22Rik	0.121877	0	4.08052	0	1		No-change	0	1	0	0	0	0	0	0	0	0	1.09689	0	0	0	0	0	0	0
1700083H02Rik	0						No-change	0	0	0	0	0	0	0	0	0	0	0	0	0	0	0	0	0	0
1700084C06Rik	0.354798	2.6141	3.65054	0.716085	0.473939		No-change	0	0	0	0	0	3	0	0	0	0	0	0	0	0	3.19319	0	0	0
1700084D21Rik	0						No-change	0	0	0	0	0	0	0	0	0	0	0	0	0	0	0	0	0	0
1700084E18Rik	13.6309	-0.260918	0.51051	-0.511093	0.609286		No-change	9	13	14	12	11	15	11	26	13	9.30607	14.2596	12.8439	11.5799	11.749	15.9659	10.3929	24.2478	12.333
1700084F23Rik	0						No-change	0	0	0	0	0	0	0	0	0	0	0	0	0	0	0	0	0	0
1700084J12Rik	0.645602	0.964398	2.52774	0.381526	0.702813		No-change	0	1	2	2	0	0	0	0	1	0	1.09689	1.83484	1.92999	0	0	0	0	0.948696
1700084M14Rik	0						No-change	0	0	0	0	0	0	0	0	0	0	0	0	0	0	0	0	0	0
1700085C21Rik	0						No-change	0	0	0	0	0	0	0	0	0	0	0	0	0	0	0	0	0	0
1700085D07Rik	0						No-change	0	0	0	0	0	0	0	0	0	0	0	0	0	0	0	0	0	0
1700086D15Rik	4.82251	0.208183	0.843871	0.2467	0.80514		No-change	5	1	5	7	6	4	5	2	9	5.17004	1.09689	4.58711	6.75495	6.40856	4.25758	4.72403	1.86522	8.53826
1700086L19Rik	0.325923	-0.753255	3.50693	-0.21479	0.829931		No-change	0	0	0	0	1	0	0	2	0	0	0	0	0	1.06809	0	0	1.86522	0
1700086O06Rik	8.15196	-0.604166	0.719396	-0.839825	0.401007		No-change	9	7	14	9	0	8	8	12	8	9.30607	7.67823	12.8439	8.68493	0	8.51516	7.55845	11.1913	7.58956
1700086P04Rik	10.7633	-0.86921	0.605415	-1.43573	0.15108		No-change	11	14	16	6	3	10	9	12	17	11.3741	15.3565	14.6787	5.78996	3.20428	10.644	8.50326	11.1913	16.1278
1700087I21Rik	2.33973	1.24291	1.32444	0.938441	0.348018		No-change	2	3	0	7	3	1	1	4	0	2.06801	3.29067	0	6.75495	3.20428	1.0644	0.944806	3.73043	0
1700087M22Rik	0						No-change	0	0	0	0	0	0	0	0	0	0	0	0	0	0	0	0	0	0
1700088E04Rik	16.327	-0.00145415	0.461284	-0.0031524	0.997485		No-change	17	10	8	21	22	11	21	19	19	17.5781	10.9689	7.33937	20.2648	23.498	11.7083	19.8409	17.7196	18.0252
1700091H14Rik	0						No-change	0	0	0	0	0	0	0	0	0	0	0	0	0	0	0	0	0	0
1700092C02Rik	0						No-change	0	0	0	0	0	0	0	0	0	0	0	0	0	0	0	0	0	0
1700092C10Rik	0						No-change	0	0	0	0	0	0	0	0	0	0	0	0	0	0	0	0	0	0
1700092C17Rik	0						No-change	0	0	0	0	0	0	0	0	0	0	0	0	0	0	0	0	0	0
1700092E16Rik	0						No-change	0	0	0	0	0	0	0	0	0	0	0	0	0	0	0	0	0	0
1700092E19Rik	0.210821	-1.73586	4.03701	-0.429986	0.667206		No-change	0	0	0	0	0	0	0	0	2	0	0	0	0	0	0	0	0	1.89739
1700092K14Rik	0						No-change	0	0	0	0	0	0	0	0	0	0	0	0	0	0	0	0	0	0
1700092M07Rik	1.74217	-1.11083	1.42965	-0.776994	0.437162		No-change	2	2	2	2	1	0	2	3	2	2.06801	2.19378	1.83484	1.92999	1.06809	0	1.88961	2.79782	1.89739
1700093J21Rik	0.103623	-0.831053	4.08052	-0.203663	0.838617		No-change	0	0	0	0	0	0	0	1	0	0	0	0	0	0	0	0	0.932608	0
1700093K21Rik	2.82058	-1.01736	1.2948	-0.785727	0.432027		No-change	6	0	7	0	3	1	4	2	3	6.20404	0	6.42195	0	3.20428	1.0644	3.77923	1.86522	2.84609
1700094D03Rik	4.52714	0.0506584	0.835946	0.0606001	0.951678		No-change	4	2	4	3	6	6	3	7	6	4.13603	2.19378	3.66969	2.89498	6.40856	6.38637	2.83442	6.52826	5.69217
1700094J05Rik	0						No-change	0	0	0	0	0	0	0	0	0	0	0	0	0	0	0	0	0	0
1700094M23Rik	0.11489	0	4.08052	0	1		No-change	1	0	0	0	0	0	0	0	0	1.03401	0	0	0	0	0	0	0	0
1700094M24Rik	0						No-change	0	0	0	0	0	0	0	0	0	0	0	0	0	0	0	0	0	0
1700095A13Rik	0						No-change	0	0	0	0	0	0	0	0	0	0	0	0	0	0	0	0	0	0
1700095A21Rik	0.309282	-0.831055	3.61302	-0.230017	0.818079		No-change	0	0	2	0	0	0	0	0	1	0	0	1.83484	0	0	0	0	0	0.948696
1700095B10Rik	0						No-change	0	0	0	0	0	0	0	0	0	0	0	0	0	0	0	0	0	0
1700095J03Rik	0.670968	-1.73137	2.36863	-0.730959	0.464804		No-change	1	2	1	0	0	0	1	0	1	1.03401	2.19378	0.917422	0	0	0	0.944806	0	0.948696
1700095J07Rik	0.103623	-0.831053	4.08052	-0.203663	0.838617		No-change	0	0	0	0	0	0	0	1	0	0	0	0	0	0	0	0	0.932608	0
1700095J12Rik	0						No-change	0	0	0	0	0	0	0	0	0	0	0	0	0	0	0	0	0	0
1700095K22Rik	0						No-change	0	0	0	0	0	0	0	0	0	0	0	0	0	0	0	0	0	0
1700096J18Rik	0.321664	2.48758	3.79187	0.65603	0.511805		No-change	0	0	0	3	0	0	0	0	0	0	0	0	2.89498	0	0	0	0	0
1700096K18Rik	87.6782	-0.169991	0.200285	-0.848746	0.396023	0.746954	No-change	99	89	113	82	64	76	91	98	84	102.367	97.6232	103.669	79.1294	68.3579	80.894	85.9774	91.3956	79.6904
1700097M23Rik	0.11489	0	4.08052	0	1		No-change	1	0	0	0	0	0	0	0	0	1.03401	0	0	0	0	0	0	0	0
1700097N02Rik	464.438	0.00842441	0.0989329	0.0851528	0.93214	0.983924	No-change	382	427	478	524	453	426	509	542	473	394.991	468.372	438.528	505.656	483.846	453.432	480.906	505.474	448.733
1700099I09Rik	0						No-change	0	0	0	0	0	0	0	0	0	0	0	0	0	0	0	0	0	0
1700100I10Rik	0						No-change	0	0	0	0	0	0	0	0	0	0	0	0	0	0	0	0	0	0
1700100L14Rik	0						No-change	0	0	0	0	0	0	0	0	0	0	0	0	0	0	0	0	0	0
1700101I11Rik	0.105411	-0.831053	4.08052	-0.203663	0.838617		No-change	0	0	0	0	0	0	0	0	1	0	0	0	0	0	0	0	0	0.948696
1700101I19Rik	0						No-change	0	0	0	0	0	0	0	0	0	0	0	0	0	0	0	0	0	0
1700101O22Rik	0						No-change	0	0	0	0	0	0	0	0	0	0	0	0	0	0	0	0	0	0
1700102F20Rik	0						No-change	0	0	0	0	0	0	0	0	0	0	0	0	0	0	0	0	0	0
1700102H20Rik	3.26615	1.93991	1.14595	1.69284	0.0904867		No-change	2	5	4	5	6	3	0	3	1	2.06801	5.48445	3.66969	4.82496	6.40856	3.19319	0	2.79782	0.948696
1700102P08Rik	14.1869	-0.21399	0.485871	-0.440426	0.659629		No-change	9	15	10	19	12	11	14	21	18	9.30607	16.4534	9.17422	18.3349	12.8171	11.7083	13.2273	19.5848	17.0765
1700104B16Rik	4.19369	-3.11118	1.30247	-2.38868	0.0169092		No-change	7	7	3	0	0	2	8	3	8	7.23805	7.67823	2.75226	0	0	2.12879	7.55845	2.79782	7.58956
1700104L18Rik	0						No-change	0	0	0	0	0	0	0	0	0	0	0	0	0	0	0	0	0	0
1700105G05Rik	0						No-change	0	0	0	0	0	0	0	0	0	0	0	0	0	0	0	0	0	0
1700105P06Rik	21.6688	0.223612	0.484102	0.461911	0.644145		No-change	17	15	27	46	6	21	20	26	21	17.5781	16.4534	24.7704	44.3897	6.40856	22.3523	18.8961	24.2478	19.9226
1700106O07Rik	0						No-change	0	0	0	0	0	0	0	0	0	0	0	0	0	0	0	0	0	0
1700108F19Rik	10.0421	-0.617836	0.624488	-0.989348	0.322493		No-change	11	7	15	7	3	12	7	15	15	11.3741	7.67823	13.7613	6.75495	3.20428	12.7727	6.61365	13.9891	14.2304
1700108J01Rik	0						No-change	0	0	0	0	0	0	0	0	0	0	0	0	0	0	0	0	0	0
1700108N06Rik	0						No-change	0	0	0	0	0	0	0	0	0	0	0	0	0	0	0	0	0	0
1700108N11Rik	0.309282	-0.831055	3.61302	-0.230017	0.818079		No-change	0	0	2	0	0	0	0	0	1	0	0	1.83484	0	0	0	0	0	0.948696
1700109G14Rik	0						No-change	0	0	0	0	0	0	0	0	0	0	0	0	0	0	0	0	0	0
1700109G15Rik	0.118677	1.09252	4.08052	0.267741	0.788899		No-change	0	0	0	0	1	0	0	0	0	0	0	0	0	1.06809	0	0	0	0
1700109H08Rik	6.375	0.0360355	0.778754	0.0462734	0.963092		No-change	14	2	7	8	4	5	7	5	6	14.4761	2.19378	6.42195	7.71994	4.27237	5.32198	6.61365	4.66304	5.69217
1700109I08Rik	0						No-change	0	0	0	0	0	0	0	0	0	0	0	0	0	0	0	0	0	0
1700109K24Rik	1.24147	0.577708	1.70854	0.33813	0.735265		No-change	2	1	1	0	3	1	2	1	0	2.06801	1.09689	0.917422	0	3.20428	1.0644	1.88961	0.932608	0
1700110C19Rik	0						No-change	0	0	0	0	0	0	0	0	0	0	0	0	0	0	0	0	0	0
1700110I01Rik	0						No-change	0	0	0	0	0	0	0	0	0	0	0	0	0	0	0	0	0	0
1700110I07Rik	0						No-change	0	0	0	0	0	0	0	0	0	0	0	0	0	0	0	0	0	0
1700110K17Rik	0						No-change	0	0	0	0	0	0	0	0	0	0	0	0	0	0	0	0	0	0
1700111E14Rik	0						No-change	0	0	0	0	0	0	0	0	0	0	0	0	0	0	0	0	0	0
1700111N16Rik	0						No-change	0	0	0	0	0	0	0	0	0	0	0	0	0	0	0	0	0	0
1700112D23Rik	0.329333	1.9099	3.49409	0.546609	0.584647		No-change	1	0	0	2	0	0	0	0	0	1.03401	0	0	1.92999	0	0	0	0	0
1700112H15Rik	0						No-change	0	0	0	0	0	0	0	0	0	0	0	0	0	0	0	0	0	0
1700112J05Rik	0						No-change	0	0	0	0	0	0	0	0	0	0	0	0	0	0	0	0	0	0
1700112J16Rik	0.891211	0.574393	1.98022	0.290064	0.771767		No-change	0	0	1	0	1	3	1	0	2	0	0	0.917422	0	1.06809	3.19319	0.944806	0	1.89739
1700112K13Rik	0						No-change	0	0	0	0	0	0	0	0	0	0	0	0	0	0	0	0	0	0
1700112L15Rik	0						No-change	0	0	0	0	0	0	0	0	0	0	0	0	0	0	0	0	0	0
1700112M02Rik	0						No-change	0	0	0	0	0	0	0	0	0	0	0	0	0	0	0	0	0	0
1700113A16Rik	32.0329	-0.329088	0.375002	-0.877565	0.38018	0.736233	No-change	36	42	37	18	21	34	19	42	40	37.2243	46.0694	33.9446	17.3699	22.4299	36.1894	17.9513	39.1695	37.9478
1700113B09Rik	3.13842	-0.305887	1.09301	-0.279858	0.779587		No-change	3	5	1	1	4	3	3	7	1	3.10202	5.48445	0.917422	0.964993	4.27237	3.19319	2.83442	6.52826	0.948696
1700113B19Rik	0						No-change	0	0	0	0	0	0	0	0	0	0	0	0	0	0	0	0	0	0
1700113H08Rik	0						No-change	0	0	0	0	0	0	0	0	0	0	0	0	0	0	0	0	0	0
1700116B05Rik	0.209034	-1.72516	4.03796	-0.427236	0.669208		No-change	0	0	0	0	0	0	0	1	1	0	0	0	0	0	0	0	0.932608	0.948696
1700116H05Rik	0.236766	0	3.97865	0	1		No-change	1	1	0	0	0	0	0	0	0	1.03401	1.09689	0	0	0	0	0	0	0
1700119H24Rik	0.118677	1.09252	4.08052	0.267741	0.788899		No-change	0	0	0	0	1	0	0	0	0	0	0	0	0	1.06809	0	0	0	0
1700119I11Rik	0						No-change	0	0	0	0	0	0	0	0	0	0	0	0	0	0	0	0	0	0
1700120B22Rik	0.461166	2.02639	2.91612	0.694892	0.487123		No-change	0	1	1	0	2	0	0	0	0	0	1.09689	0.917422	0	2.13619	0	0	0	0
1700120C14Rik	17.6765	-0.303602	0.48093	-0.631282	0.527856		No-change	28	20	12	12	19	11	17	25	15	28.9522	21.9378	11.0091	11.5799	20.2938	11.7083	16.0617	23.3152	14.2304
1700120C18Rik	0						No-change	0	0	0	0	0	0	0	0	0	0	0	0	0	0	0	0	0	0
1700120E14Rik	0						No-change	0	0	0	0	0	0	0	0	0	0	0	0	0	0	0	0	0	0
1700120G07Rik	0						No-change	0	0	0	0	0	0	0	0	0	0	0	0	0	0	0	0	0	0
1700120G11Rik	0						No-change	0	0	0	0	0	0	0	0	0	0	0	0	0	0	0	0	0	0
1700120K04Rik	0						No-change	0	0	0	0	0	0	0	0	0	0	0	0	0	0	0	0	0	0
1700120O09Rik	0						No-change	0	0	0	0	0	0	0	0	0	0	0	0	0	0	0	0	0	0
1700121C08Rik	0						No-change	0	0	0	0	0	0	0	0	0	0	0	0	0	0	0	0	0	0
1700121L03Rik	0.209034	-1.72516	4.03796	-0.427236	0.669208		No-change	0	0	0	0	0	0	0	1	1	0	0	0	0	0	0	0	0.932608	0.948696
1700121L16Rik	0						No-change	0	0	0	0	0	0	0	0	0	0	0	0	0	0	0	0	0	0
1700121N20Rik	0.103623	-0.831053	4.08052	-0.203663	0.838617		No-change	0	0	0	0	0	0	0	1	0	0	0	0	0	0	0	0	0.932608	0
1700122C19Rik	1.33027	0.86177	1.59316	0.540918	0.588564		No-change	3	0	1	2	1	2	1	1	1	3.10202	0	0.917422	1.92999	1.06809	2.12879	0.944806	0.932608	0.948696
1700122D07Rik	0						No-change	0	0	0	0	0	0	0	0	0	0	0	0	0	0	0	0	0	0
1700122E12Rik	0.463387	1.06079	2.90914	0.364641	0.71538		No-change	0	1	0	0	0	2	1	0	0	0	1.09689	0	0	0	2.12879	0.944806	0	0
1700122H20Rik	0						No-change	0	0	0	0	0	0	0	0	0	0	0	0	0	0	0	0	0	0
1700122O11Rik	0.342177	-0.831056	3.24845	-0.255832	0.798081		No-change	1	1	0	0	0	0	0	0	1	1.03401	1.09689	0	0	0	0	0	0	0.948696
1700123J17Rik	1.08473	0.690269	1.88516	0.36616	0.714246		No-change	1	1	3	2	1	0	0	1	1	1.03401	1.09689	2.75226	1.92999	1.06809	0	0	0.932608	0.948696
1700123K08Rik	0						No-change	0	0	0	0	0	0	0	0	0	0	0	0	0	0	0	0	0	0
1700123L14Rik	0						No-change	0	0	0	0	0	0	0	0	0	0	0	0	0	0	0	0	0	0
1700123M08Rik	0.982289	-0.836114	1.83013	-0.45686	0.647772		No-change	0	0	0	0	2	1	1	3	2	0	0	0	0	2.13619	1.0644	0.944806	2.79782	1.89739
1700123O12Rik	0						No-change	0	0	0	0	0	0	0	0	0	0	0	0	0	0	0	0	0	0
1700123O20Rik	285.199	0.136571	0.116955	1.16773	0.242917	0.613476	No-change	270	242	300	304	274	309	318	276	289	279.182	265.447	275.226	293.358	292.657	328.898	300.448	257.4	274.173
1700123O21Rik	0						No-change	0	0	0	0	0	0	0	0	0	0	0	0	0	0	0	0	0	0
1700124L16Rik	8.97075	0.0427455	0.687027	0.0622181	0.950389		No-change	7	12	14	16	3	5	12	9	4	7.23805	13.1627	12.8439	15.4399	3.20428	5.32198	11.3377	8.39347	3.79478
1700124M09Rik	0						No-change	0	0	0	0	0	0	0	0	0	0	0	0	0	0	0	0	0	0
1700125G02Rik	0.105411	-0.831053	4.08052	-0.203663	0.838617		No-change	0	0	0	0	0	0	0	0	1	0	0	0	0	0	0	0	0	0.948696
1700125G22Rik	1.90708	0.167785	1.45884	0.115013	0.908435		No-change	3	0	0	0	6	1	1	3	3	3.10202	0	0	0	6.40856	1.0644	0.944806	2.79782	2.84609
1700125H03Rik	0						No-change	0	0	0	0	0	0	0	0	0	0	0	0	0	0	0	0	0	0
1700125H20Rik	0.87651	2.91418	2.36851	1.23039	0.218553		No-change	0	2	2	4	0	0	0	0	0	0	2.19378	1.83484	3.85997	0	0	0	0	0
1700126A01Rik	0						No-change	0	0	0	0	0	0	0	0	0	0	0	0	0	0	0	0	0	0
1700126G02Rik	0.422589	-1.35531	2.9251	-0.463339	0.643122		No-change	0	0	0	1	0	0	2	0	1	0	0	0	0.964993	0	0	1.88961	0	0.948696
1700126H18Rik	0						No-change	0	0	0	0	0	0	0	0	0	0	0	0	0	0	0	0	0	0
1700127F24Rik	0						No-change	0	0	0	0	0	0	0	0	0	0	0	0	0	0	0	0	0	0
1700128A07Rik	0						No-change	0	0	0	0	0	0	0	0	0	0	0	0	0	0	0	0	0	0
1700128E19Rik	0.236943	2.03006	3.92808	0.516807	0.605291		No-change	0	0	0	0	1	1	0	0	0	0	0	0	0	1.06809	1.0644	0	0	0
1700128F08Rik	0						No-change	0	0	0	0	0	0	0	0	0	0	0	0	0	0	0	0	0	0
1700128I11Rik	0						No-change	0	0	0	0	0	0	0	0	0	0	0	0	0	0	0	0	0	0
1700129C05Rik	0						No-change	0	0	0	0	0	0	0	0	0	0	0	0	0	0	0	0	0	0
1700129L04Rik	0						No-change	0	0	0	0	0	0	0	0	0	0	0	0	0	0	0	0	0	0
1810006J02Rik	0						No-change	0	0	0	0	0	0	0	0	0	0	0	0	0	0	0	0	0	0
1810007C17Rik	0						No-change	0	0	0	0	0	0	0	0	0	0	0	0	0	0	0	0	0	0
1810007D17Rik	0						No-change	0	0	0	0	0	0	0	0	0	0	0	0	0	0	0	0	0	0
1810008B01Rik	0						No-change	0	0	0	0	0	0	0	0	0	0	0	0	0	0	0	0	0	0
1810008I18Rik	0						No-change	0	0	0	0	0	0	0	0	0	0	0	0	0	0	0	0	0	0
1810009A15Rik	749.467	-0.117232	0.0923415	-1.26954	0.204247	0.5693	No-change	730	684	780	837	638	639	899	750	850	754.825	750.273	715.589	807.699	681.443	680.148	849.381	699.456	806.391
1810009J06Rik	0.118266	1.09252	4.08052	0.267741	0.788899		No-change	0	0	0	0	0	1	0	0	0	0	0	0	0	0	1.0644	0	0	0
1810010H24Rik	34.267	-0.0195644	0.312693	-0.0625676	0.950111	0.987612	No-change	30	26	35	44	36	25	36	42	38	31.0202	28.5191	32.1098	42.4597	38.4513	26.6099	34.013	39.1695	36.0504
1810010K12Rik	0						No-change	0	0	0	0	0	0	0	0	0	0	0	0	0	0	0	0	0	0
1810012K08Rik	1.59277	2.64627	1.8649	1.41899	0.155902		No-change	5	0	2	0	3	3	0	1	0	5.17004	0	1.83484	0	3.20428	3.19319	0	0.932608	0
1810012K16Rik	0.321664	2.48758	3.79187	0.65603	0.511805		No-change	0	0	0	3	0	0	0	0	0	0	0	0	2.89498	0	0	0	0	0
1810013D15Rik	3.90382	-1.34844	1.08194	-1.24631	0.21265		No-change	5	1	7	0	5	1	10	3	4	5.17004	1.09689	6.42195	0	5.34046	1.0644	9.44806	2.79782	3.79478
1810013L24Rik	1281.58	-0.00861679	0.0790643	-0.108985	0.913215	0.980166	No-change	1205	1197	1344	1329	1239	1178	1497	1438	1188	1245.98	1312.98	1233.01	1282.48	1323.37	1253.86	1414.38	1341.09	1127.05
1810014B01Rik	61.1092	-0.0714831	0.244423	-0.292456	0.769938	0.936747	No-change	64	52	67	76	54	44	59	69	71	66.1765	57.0383	61.4672	73.3394	57.677	46.8334	55.7436	64.35	67.3574
1810014P07Rik	0						No-change	0	0	0	0	0	0	0	0	0	0	0	0	0	0	0	0	0	0
1810017P11Rik	0.118677	1.09252	4.08052	0.267741	0.788899		No-change	0	0	0	0	1	0	0	0	0	0	0	0	0	1.06809	0	0	0	0
1810018F18Rik	0						No-change	0	0	0	0	0	0	0	0	0	0	0	0	0	0	0	0	0	0
1810019D21Rik	12.1881	-0.239147	0.531726	-0.449755	0.652887		No-change	12	15	14	7	12	11	13	15	11	12.4081	16.4534	12.8439	6.75495	12.8171	11.7083	12.2825	13.9891	10.4357
1810019N24Rik	1.44095	2.79535	1.81493	1.5402	0.123512		No-change	1	2	2	5	2	0	1	0	0	1.03401	2.19378	1.83484	4.82496	2.13619	0	0.944806	0	0
1810020O05Rik	29.8189	0.212247	0.345229	0.6148	0.538687	0.837521	No-change	27	34	33	31	23	36	23	29	33	27.9182	37.2943	30.2749	29.9148	24.5661	38.3182	21.7305	27.0456	31.307
1810021B22Rik	2.40765	-0.607161	1.18027	-0.514426	0.606954		No-change	0	3	3	2	2	2	2	3	5	0	3.29067	2.75226	1.92999	2.13619	2.12879	1.88961	2.79782	4.74348
1810024B03Rik	92.5507	0.310163	0.199923	1.55141	0.120804	0.443931	No-change	78	87	116	108	94	94	98	90	73	80.6526	95.4295	106.421	104.219	100.401	100.053	92.591	83.9347	69.2548
1810028F09Rik	0						No-change	0	0	0	0	0	0	0	0	0	0	0	0	0	0	0	0	0	0
1810030O07Rik	543.251	0.0313991	0.101408	0.30963	0.756842	0.934136	No-change	526	477	463	630	489	551	576	595	613	543.888	523.217	424.766	607.945	522.297	586.482	544.209	554.902	581.55
1810034E14Rik	1.53742	-1.42499	1.57318	-0.905802	0.365041		No-change	0	2	0	0	1	2	3	5	1	0	2.19378	0	0	1.06809	2.12879	2.83442	4.66304	0.948696
1810035K13Rik	0						No-change	0	0	0	0	0	0	0	0	0	0	0	0	0	0	0	0	0	0
1810037I17Rik	2327.97	-0.0634567	0.15781	-0.402108	0.687605	0.904907	No-change	2300	2270	2748	2542	1993	1926	2873	1926	2551	2378.22	2489.94	2521.07	2453.01	2128.71	2050.02	2714.43	1796.2	2420.12
1810041H14Rik	0.209034	-1.72516	4.03796	-0.427236	0.669208		No-change	0	0	0	0	0	0	0	1	1	0	0	0	0	0	0	0	0.932608	0.948696
1810044D09Rik	36.0626	-0.0234109	0.310702	-0.0753483	0.939938	0.985586	No-change	39	32	35	31	38	35	47	37	32	40.3263	35.1005	32.1098	29.9148	40.5875	37.2538	44.4059	34.5065	30.3583
1810044K17Rik	0						No-change	0	0	0	0	0	0	0	0	0	0	0	0	0	0	0	0	0	0
1810046K07Rik	0.334758	-0.831055	3.52423	-0.235812	0.813578		No-change	2	0	0	0	0	0	1	0	0	2.06801	0	0	0	0	0	0.944806	0	0
1810049I09Rik	0						No-change	0	0	0	0	0	0	0	0	0	0	0	0	0	0	0	0	0	0
1810049J17Rik	162.73	-0.130315	0.1837	-0.709386	0.478085	0.802858	No-change	155	179	205	174	144	110	185	126	199	160.271	196.343	188.071	167.909	153.805	117.083	174.789	117.509	188.79
1810053B23Rik	0						No-change	0	0	0	0	0	0	0	0	0	0	0	0	0	0	0	0	0	0
1810055G02Rik	1807.03	0.255105	0.0841492	3.03158	0.00243278	0.0399755	No-change	2074	1609	2180	1734	1831	1884	1752	1536	1720	2144.53	1764.9	1999.98	1673.3	1955.68	2005.32	1655.3	1432.49	1631.76
1810058I24Rik	1907.56	0.148677	0.0582649	2.55175	0.0107184	0.106698	No-change	1806	1741	2108	2164	1823	1867	1979	1923	1867	1867.42	1909.69	1933.92	2088.24	1947.13	1987.23	1869.77	1793.41	1771.21
1810058N15Rik	0						No-change	0	0	0	0	0	0	0	0	0	0	0	0	0	0	0	0	0	0
1810059C17Rik	0						No-change	0	0	0	0	0	0	0	0	0	0	0	0	0	0	0	0	0	0
1810059H22Rik	10.7568	0.156327	0.575352	0.271706	0.785848		No-change	6	12	13	18	7	9	14	10	9	6.20404	13.1627	11.9265	17.3699	7.47665	9.57956	13.2273	9.32608	8.53826
1810062G17Rik	0.439126	0.130736	2.8361	0.0460971	0.963233		No-change	1	0	1	0	1	0	0	1	0	1.03401	0	0.917422	0	1.06809	0	0	0.932608	0
1810062O18Rik	0.95875	-0.922149	2.05029	-0.449765	0.65288		No-change	0	1	2	2	0	0	3	1	0	0	1.09689	1.83484	1.92999	0	0	2.83442	0.932608	0
1810063I02Rik	2.4316	3.01236	1.5734	1.91455	0.0555495		No-change	3	3	7	4	2	2	1	0	0	3.10202	3.29067	6.42195	3.85997	2.13619	2.12879	0.944806	0	0
1810064F22Rik	0						No-change	0	0	0	0	0	0	0	0	0	0	0	0	0	0	0	0	0	0
1810065E05Rik	0						No-change	0	0	0	0	0	0	0	0	0	0	0	0	0	0	0	0	0	0
1810073O08Rik	0.227287	-0.831053	4.03251	-0.206088	0.836722		No-change	0	1	0	0	0	0	0	0	1	0	1.09689	0	0	0	0	0	0	0.948696
2010001A14Rik	13.3595	-0.754933	0.52592	-1.43545	0.151158		No-change	14	15	12	6	9	13	21	12	19	14.4761	16.4534	11.0091	5.78996	9.61284	13.8371	19.8409	11.1913	18.0252
2010001K21Rik	7.099	-0.106178	0.739598	-0.143561	0.885847		No-change	5	7	16	6	3	8	10	5	5	5.17004	7.67823	14.6787	5.78996	3.20428	8.51516	9.44806	4.66304	4.74348
2010001M07Rik	0						No-change	0	0	0	0	0	0	0	0	0	0	0	0	0	0	0	0	0	0
2010003K11Rik	0.11489	0	4.08052	0	1		No-change	1	0	0	0	0	0	0	0	0	1.03401	0	0	0	0	0	0	0	0
2010007H06Rik	1.74805	0.52967	1.29343	0.409507	0.682168		No-change	1	0	1	4	2	2	1	2	3	1.03401	0	0.917422	3.85997	2.13619	2.12879	0.944806	1.86522	2.84609
2010008C14Rik	16.5363	-0.582684	0.479376	-1.21551	0.224173		No-change	22	25	15	12	12	9	18	15	21	22.7482	27.4223	13.7613	11.5799	12.8171	9.57956	17.0065	13.9891	19.9226
2010009K17Rik	0						No-change	0	0	0	0	0	0	0	0	0	0	0	0	0	0	0	0	0	0
2010010A06Rik	0.432932	-0.772909	2.97475	-0.259824	0.795		No-change	1	0	0	1	0	0	0	0	2	1.03401	0	0	0.964993	0	0	0	0	1.89739
2010013B24Rik	0.445368	-1.72335	2.77501	-0.621024	0.534584		No-change	1	1	0	0	0	0	1	1	0	1.03401	1.09689	0	0	0	0	0.944806	0.932608	0
2010016I18Rik	0						No-change	0	0	0	0	0	0	0	0	0	0	0	0	0	0	0	0	0	0
2010103J01Rik	0.209957	-1.7307	4.03747	-0.428661	0.66817		No-change	0	0	0	0	0	0	2	0	0	0	0	0	0	0	0	1.88961	0	0
2010106C02Rik	0						No-change	0	0	0	0	0	0	0	0	0	0	0	0	0	0	0	0	0	0
2010106E10Rik	0						No-change	0	0	0	0	0	0	0	0	0	0	0	0	0	0	0	0	0	0
2010106G04Rik	0						No-change	0	0	0	0	0	0	0	0	0	0	0	0	0	0	0	0	0	0
2010109A12Rik	0.223655	0.130735	4.05765	0.0322195	0.974297		No-change	0	0	0	0	1	0	1	0	0	0	0	0	0	1.06809	0	0.944806	0	0
2010109P13Rik	0						No-change	0	0	0	0	0	0	0	0	0	0	0	0	0	0	0	0	0	0
2010110E17Rik	0.331834	-1.73051	3.48353	-0.49677	0.619352		No-change	0	1	0	0	0	0	2	0	0	0	1.09689	0	0	0	0	1.88961	0	0
2010110G14Rik	0						No-change	0	0	0	0	0	0	0	0	0	0	0	0	0	0	0	0	0	0
2010110K18Rik	20.1434	-0.179178	0.414004	-0.432794	0.665164		No-change	25	12	14	22	20	17	27	25	21	25.8502	13.1627	12.8439	21.2298	21.3619	18.0947	25.5098	23.3152	19.9226
2010203P06Rik	0						No-change	0	0	0	0	0	0	0	0	0	0	0	0	0	0	0	0	0	0
2010204K13Rik	357.39	0.0579545	0.113608	0.510126	0.609963	0.873466	No-change	337	348	414	384	320	340	413	366	317	348.461	381.718	379.813	370.557	341.79	361.894	390.205	341.335	300.737
2010308F09Rik	0.11489	0	4.08052	0	1		No-change	1	0	0	0	0	0	0	0	0	1.03401	0	0	0	0	0	0	0	0
2010309G21Rik	0.118266	1.09252	4.08052	0.267741	0.788899		No-change	0	0	0	0	0	1	0	0	0	0	0	0	0	0	1.0644	0	0	0
2010310C07Rik	0						No-change	0	0	0	0	0	0	0	0	0	0	0	0	0	0	0	0	0	0
2010315B03Rik	7.88338	0.46411	0.63986	0.725331	0.468249		No-change	6	7	6	10	6	13	6	8	9	6.20404	7.67823	5.50453	9.64993	6.40856	13.8371	5.66884	7.46087	8.53826
2010320O07Rik	0						No-change	0	0	0	0	0	0	0	0	0	0	0	0	0	0	0	0	0	0
2200002A13Rik	0						No-change	0	0	0	0	0	0	0	0	0	0	0	0	0	0	0	0	0	0
2200002D01Rik	44.7304	-0.108135	0.299385	-0.361192	0.717956	0.91697	No-change	41	46	46	32	42	50	65	40	42	42.3943	50.457	42.2014	30.8798	44.8599	53.2198	61.4124	37.3043	39.8452
2200002J24Rik	0.219868	-0.831053	4.08052	-0.203663	0.838617		No-change	1	0	0	0	0	0	1	0	0	1.03401	0	0	0	0	0	0.944806	0	0
2200007N16Rik	0						No-change	0	0	0	0	0	0	0	0	0	0	0	0	0	0	0	0	0	0
2210009P08Rik	0						No-change	0	0	0	0	0	0	0	0	0	0	0	0	0	0	0	0	0	0
2210010C04Rik	0.326868	-0.761161	3.24041	-0.234897	0.814289		No-change	0	0	0	0	0	1	1	1	0	0	0	0	0	0	1.0644	0.944806	0.932608	0
2210011K15Rik	0.2223	0.130735	4.06719	0.0321439	0.974357		No-change	0	0	0	0	1	0	0	1	0	0	0	0	0	1.06809	0	0	0.932608	0
2210016F16Rik	463.139	-0.191631	0.109058	-1.75714	0.0788931	0.353619	No-change	461	394	578	494	395	352	529	486	530	476.677	432.175	530.27	476.706	421.897	374.667	499.803	453.248	502.809
2210016L21Rik	815.794	0.180109	0.0763827	2.35798	0.0183745	0.150254	No-change	726	725	907	881	818	858	818	814	838	750.689	795.245	832.101	850.158	873.7	913.251	772.852	759.143	795.007
2210017I01Rik	0.105411	-0.831053	4.08052	-0.203663	0.838617		No-change	0	0	0	0	0	0	0	0	1	0	0	0	0	0	0	0	0	0.948696
2210020O09Rik	0						No-change	0	0	0	0	0	0	0	0	0	0	0	0	0	0	0	0	0	0
2210039B01Rik	0.345532	0.130736	3.22875	0.0404911	0.967702		No-change	0	1	0	0	1	0	1	0	0	0	1.09689	0	0	1.06809	0	0.944806	0	0
2210404E10Rik	0						No-change	0	0	0	0	0	0	0	0	0	0	0	0	0	0	0	0	0	0
2210406H18Rik	0.35882	2.02622	3.13656	0.646001	0.518279		No-change	0	1	0	0	1	1	0	0	0	0	1.09689	0	0	1.06809	1.0644	0	0	0
2210406O10Rik	3.72565	-0.144518	0.942956	-0.153261	0.878193		No-change	3	4	5	5	3	2	2	5	5	3.10202	4.38756	4.58711	4.82496	3.20428	2.12879	1.88961	4.66304	4.74348
2210408F21Rik	0.640204	1.57637	2.45565	0.641936	0.520915		No-change	0	0	2	2	0	1	0	1	0	0	0	1.83484	1.92999	0	1.0644	0	0.932608	0
2210408I21Rik	38.7728	0.185505	0.317051	0.585095	0.558484	0.847899	No-change	28	36	54	51	38	31	35	49	31	28.9522	39.4881	49.5408	49.2146	40.5875	32.9962	33.0682	45.6978	29.4096
2210409D07Rik	0						No-change	0	0	0	0	0	0	0	0	0	0	0	0	0	0	0	0	0	0
2210409E12Rik	117.69	-0.0346198	0.187946	-0.184201	0.853856	0.960636	No-change	114	77	142	106	114	127	136	130	124	117.877	84.4606	130.274	102.289	121.763	135.178	128.494	121.239	117.638
2210411M09Rik	0						No-change	0	0	0	0	0	0	0	0	0	0	0	0	0	0	0	0	0	0
2210412B16Rik	10.6234	0.737948	0.606801	1.21613	0.223935		No-change	13	8	6	12	6	23	9	10	8	13.4421	8.77512	5.50453	11.5799	6.40856	24.4811	8.50326	9.32608	7.58956
2210414B05Rik	0						No-change	0	0	0	0	0	0	0	0	0	0	0	0	0	0	0	0	0	0
2210414F02Rik	0						No-change	0	0	0	0	0	0	0	0	0	0	0	0	0	0	0	0	0	0
2210417A02Rik	10.1072	-0.999152	0.610616	-1.6363	0.101776		No-change	11	15	12	8	4	5	12	15	10	11.3741	16.4534	11.0091	7.71994	4.27237	5.32198	11.3377	13.9891	9.48696
2210418O10Rik	180.609	0.471323	0.965556	0.488136	0.625454	0.880331	No-change	26	189	244	241	198	220	228	23	266	26.8842	207.312	223.851	232.563	211.482	234.167	215.416	21.45	252.353
2210420H20Rik	0.207246	-1.71441	4.03893	-0.424471	0.671223		No-change	0	0	0	0	0	0	0	2	0	0	0	0	0	0	0	0	1.86522	0
2300002M23Rik	31.7942	-0.150171	0.323741	-0.463863	0.642746	0.888226	No-change	30	23	28	34	27	33	47	33	34	31.0202	25.2285	25.6878	32.8097	28.8385	35.125	44.4059	30.7761	32.2557
2300003K06Rik	0						No-change	0	0	0	0	0	0	0	0	0	0	0	0	0	0	0	0	0	0
2300009A05Rik	57.3298	0.378121	0.257059	1.47095	0.141305	0.478291	No-change	49	54	51	81	52	65	70	51	45	50.6664	59.2321	46.7885	78.1644	55.5408	69.1857	66.1365	47.563	42.6913
2310001H17Rik	3.50618	0.269932	0.99726	0.270674	0.786642		No-change	4	3	6	5	2	3	1	4	4	4.13603	3.29067	5.50453	4.82496	2.13619	3.19319	0.944806	3.73043	3.79478
2310001K20Rik	0						No-change	0	0	0	0	0	0	0	0	0	0	0	0	0	0	0	0	0	0
2310001K24Rik	2.50171	-0.873447	1.20545	-0.72458	0.468709		No-change	4	1	3	2	0	3	4	4	2	4.13603	1.09689	2.75226	1.92999	0	3.19319	3.77923	3.73043	1.89739
2310002D06Rik	0						No-change	0	0	0	0	0	0	0	0	0	0	0	0	0	0	0	0	0	0
2310002F09Rik	2.4054	-1.2595	1.30567	-0.964641	0.334725		No-change	0	3	1	2	1	2	5	0	8	0	3.29067	0.917422	1.92999	1.06809	2.12879	4.72403	0	7.58956
2310002L09Rik	0						No-change	0	0	0	0	0	0	0	0	0	0	0	0	0	0	0	0	0	0
2310003L06Rik	22.255	0.0389108	0.390108	0.0997437	0.920548		No-change	28	23	24	21	18	22	19	25	21	28.9522	25.2285	22.0181	20.2648	19.2257	23.4167	17.9513	23.3152	19.9226
2310003N18Rik	0						No-change	0	0	0	0	0	0	0	0	0	0	0	0	0	0	0	0	0	0
2310005A03Rik	0						No-change	0	0	0	0	0	0	0	0	0	0	0	0	0	0	0	0	0	0
2310005E17Rik	0						No-change	0	0	0	0	0	0	0	0	0	0	0	0	0	0	0	0	0	0
2310008N11Rik	0						No-change	0	0	0	0	0	0	0	0	0	0	0	0	0	0	0	0	0	0
2310009B15Rik	46.1025	0.0110468	0.288775	0.0382539	0.969485	0.991407	No-change	35	36	69	55	37	43	53	45	48	36.1903	39.4881	63.3021	53.0746	39.5194	45.769	50.0747	41.9674	45.5374
2310010J17Rik	2.0095	-0.689021	1.47778	-0.466254	0.641034		No-change	4	3	0	2	2	0	0	3	4	4.13603	3.29067	0	1.92999	2.13619	0	0	2.79782	3.79478
2310011J03Rik	405.684	0.0973916	0.102914	0.946335	0.343978	0.708294	No-change	377	351	473	455	356	416	423	422	408	389.821	385.009	433.94	439.072	380.241	442.788	399.653	393.561	387.068
2310014F06Rik	0.781303	-0.764033	2.22263	-0.343751	0.731033		No-change	2	1	1	0	1	0	0	1	1	2.06801	1.09689	0.917422	0	1.06809	0	0	0.932608	0.948696
2310015A10Rik	19.8122	-0.289676	0.460575	-0.628945	0.529385		No-change	13	18	24	22	16	16	9	32	31	13.4421	19.744	22.0181	21.2298	17.0895	17.0303	8.50326	29.8435	29.4096
2310015A16Rik	0						No-change	0	0	0	0	0	0	0	0	0	0	0	0	0	0	0	0	0	0
2310015D24Rik	0						No-change	0	0	0	0	0	0	0	0	0	0	0	0	0	0	0	0	0	0
2310015K22Rik	0						No-change	0	0	0	0	0	0	0	0	0	0	0	0	0	0	0	0	0	0
2310016D03Rik	0						No-change	0	0	0	0	0	0	0	0	0	0	0	0	0	0	0	0	0	0
2310016D23Rik	0						No-change	0	0	0	0	0	0	0	0	0	0	0	0	0	0	0	0	0	0
2310016G11Rik	0.105411	-0.831053	4.08052	-0.203663	0.838617		No-change	0	0	0	0	0	0	0	0	1	0	0	0	0	0	0	0	0	0.948696
2310020H05Rik	0						No-change	0	0	0	0	0	0	0	0	0	0	0	0	0	0	0	0	0	0
2310022A10Rik	1782.09	0.149508	0.0578629	2.58384	0.00977078	0.100827	No-change	1816	1678	1979	1937	1667	1761	1771	1803	1714	1877.76	1840.58	1815.58	1869.19	1780.51	1874.4	1673.25	1681.49	1626.06
2310022B05Rik	937.848	0.143052	0.0765794	1.86803	0.0617585	0.308092	No-change	963	917	1003	960	866	982	931	950	903	995.749	1005.85	920.174	926.393	924.968	1045.24	879.615	885.978	856.672
2310026I22Rik	0						No-change	0	0	0	0	0	0	0	0	0	0	0	0	0	0	0	0	0	0
2310026L22Rik	0						No-change	0	0	0	0	0	0	0	0	0	0	0	0	0	0	0	0	0	0
2310030A07Rik	0.842159	-0.351329	2.14162	-0.164048	0.869693		No-change	0	0	1	3	0	0	3	1	0	0	0	0.917422	2.89498	0	0	2.83442	0.932608	0
2310030G06Rik	111.148	-0.0632945	0.184371	-0.3433	0.731373	0.923317	No-change	112	111	125	127	95	87	128	123	101	115.809	121.755	114.678	122.554	101.469	92.6024	120.935	114.711	95.8183
2310033P09Rik	466.774	0.135027	0.122015	1.10665	0.268447	0.642748	No-change	421	362	454	421	496	573	524	453	515	435.317	397.074	416.509	406.262	529.774	609.898	495.079	422.472	488.578
2310034C09Rik	0						No-change	0	0	0	0	0	0	0	0	0	0	0	0	0	0	0	0	0	0
2310034G01Rik	16.7714	-0.424009	0.45767	-0.92645	0.354212		No-change	15	22	14	17	11	13	18	24	18	15.5101	24.1316	12.8439	16.4049	11.749	13.8371	17.0065	22.3826	17.0765
2310034O05Rik	0.118266	1.09252	4.08052	0.267741	0.788899		No-change	0	0	0	0	0	1	0	0	0	0	0	0	0	0	1.0644	0	0	0
2310039H08Rik	396.905	0.136041	0.106332	1.27939	0.200759	0.564613	No-change	368	333	432	475	360	403	423	438	369	380.515	365.264	396.326	458.371	384.513	428.951	399.653	408.482	350.069
2310039L15Rik	6.08979	0.211566	0.744486	0.284178	0.776274		No-change	8	5	7	6	5	7	8	3	6	8.27206	5.48445	6.42195	5.78996	5.34046	7.45077	7.55845	2.79782	5.69217
2310040G07Rik	0.236943	2.03006	3.92808	0.516807	0.605291		No-change	0	0	0	0	1	1	0	0	0	0	0	0	0	1.06809	1.0644	0	0	0
2310040G24Rik	8.38419	0.104175	0.675569	0.154203	0.877449		No-change	6	8	13	16	3	6	9	10	6	6.20404	8.77512	11.9265	15.4399	3.20428	6.38637	8.50326	9.32608	5.69217
2310043L19Rik	0						No-change	0	0	0	0	0	0	0	0	0	0	0	0	0	0	0	0	0	0
2310043M15Rik	268.226	0.0663597	0.130309	0.509249	0.610578	0.873573	No-change	279	227	308	277	238	276	275	239	312	288.488	248.994	282.566	267.303	254.206	293.773	259.822	222.893	295.993
2310043O21Rik	0						No-change	0	0	0	0	0	0	0	0	0	0	0	0	0	0	0	0	0	0
2310043P16Rik	4.99269	-0.402219	0.845773	-0.475564	0.634385		No-change	1	5	6	8	2	4	4	10	6	1.03401	5.48445	5.50453	7.71994	2.13619	4.25758	3.77923	9.32608	5.69217
2310044K18Rik	0						No-change	0	0	0	0	0	0	0	0	0	0	0	0	0	0	0	0	0	0
2310046K23Rik	0.107221	1.09252	4.08052	0.267741	0.788899		No-change	0	0	0	1	0	0	0	0	0	0	0	0	0.964993	0	0	0	0	0
2310047D07Rik	0						No-change	0	0	0	0	0	0	0	0	0	0	0	0	0	0	0	0	0	0
2310050C09Rik	0						No-change	0	0	0	0	0	0	0	0	0	0	0	0	0	0	0	0	0	0
2310057J18Rik	0						No-change	0	0	0	0	0	0	0	0	0	0	0	0	0	0	0	0	0	0
2310057M21Rik	338.616	0.227855	0.110049	2.07049	0.0384067	0.235028	No-change	287	325	336	398	330	365	343	332	345	296.76	356.489	308.254	384.067	352.471	388.504	324.069	309.626	327.3
2310057N15Rik	0.101936	0	4.08052	0	1		No-change	0	0	1	0	0	0	0	0	0	0	0	0.917422	0	0	0	0	0	0
2310058D17Rik	6.36399	0.359354	0.728197	0.493484	0.62167		No-change	8	3	10	8	6	6	6	5	6	8.27206	3.29067	9.17422	7.71994	6.40856	6.38637	5.66884	4.66304	5.69217
2310061I04Rik	1162.95	0.0456771	0.0818427	0.558109	0.57677	0.859057	No-change	1243	1021	1111	1246	1051	1176	1255	1242	1182	1285.27	1119.93	1019.26	1202.38	1122.57	1251.73	1185.73	1158.3	1121.36
2310061N02Rik	0						No-change	0	0	0	0	0	0	0	0	0	0	0	0	0	0	0	0	0	0
2310065F04Rik	0						No-change	0	0	0	0	0	0	0	0	0	0	0	0	0	0	0	0	0	0
2310067P03Rik	0						No-change	0	0	0	0	0	0	0	0	0	0	0	0	0	0	0	0	0	0
2310068J16Rik	25.2416	0.0275179	0.389862	0.0705836	0.943729		No-change	26	27	14	23	24	30	24	36	23	26.8842	29.616	12.8439	22.1948	25.6342	31.9319	22.6754	33.5739	21.82
2310069B03Rik	3.65749	0.950273	1.16543	0.815385	0.414852		No-change	6	5	11	1	3	3	1	1	2	6.20404	5.48445	10.0916	0.964993	3.20428	3.19319	0.944806	0.932608	1.89739
2310074N15Rik	1.77817	0.117156	1.47201	0.0795892	0.936564		No-change	1	4	3	2	0	2	2	1	1	1.03401	4.38756	2.75226	1.92999	0	2.12879	1.88961	0.932608	0.948696
2310075C17Rik	0						No-change	0	0	0	0	0	0	0	0	0	0	0	0	0	0	0	0	0	0
2310079G19Rik	0						No-change	0	0	0	0	0	0	0	0	0	0	0	0	0	0	0	0	0	0
2310081O03Rik	0						No-change	0	0	0	0	0	0	0	0	0	0	0	0	0	0	0	0	0	0
2400006E01Rik	82.2817	0.104317	0.212424	0.491079	0.623371	0.879064	No-change	70	76	104	74	87	84	85	75	90	72.3805	83.3637	95.4118	71.4094	92.9241	89.4092	80.3085	69.9456	85.3826
2410002F23Rik	2435.37	0.453985	0.0637896	7.11692	1.10368e-12	5.96035e-10	No-change	2247	1993	2287	3263	2732	2614	2299	2392	2170	2323.41	2186.1	2098.14	3148.77	2918.03	2782.33	2172.11	2230.8	2058.67
2410003I16Rik	58.8643	-0.0464793	0.245416	-0.18939	0.849787	0.960636	No-change	71	55	56	64	48	53	58	63	65	73.4145	60.329	51.3756	61.7595	51.2685	56.4129	54.7988	58.7543	61.6652
2410003L11Rik	156.059	-0.15924	0.17208	-0.925379	0.354769	0.716521	No-change	171	123	200	135	114	167	173	167	169	176.815	134.918	183.484	130.274	121.763	177.754	163.452	155.746	160.33
2410004B18Rik	183	-0.25394	0.149121	-1.70292	0.0885833	0.376992	No-change	171	158	231	154	176	149	198	208	220	176.815	173.309	211.924	148.609	187.984	158.595	187.072	193.983	208.713
2410004I01Rik	10.0797	-0.110094	0.577985	-0.19048	0.848933		No-change	8	13	11	8	11	8	10	13	9	8.27206	14.2596	10.0916	7.71994	11.749	8.51516	9.44806	12.1239	8.53826
2410004P03Rik	51.2241	0.0355799	0.272001	0.130808	0.895927	0.974768	No-change	44	40	56	64	40	54	73	49	46	45.4963	43.8756	51.3756	61.7595	42.7237	57.4773	68.9709	45.6978	43.64
2410006H16Rik	145.079	0.241761	0.177545	1.36168	0.173298	0.527257	No-change	103	107	146	208	146	147	159	122	180	106.503	117.367	133.944	200.718	155.942	156.466	150.224	113.778	170.765
2410012E07Rik	8.85141	-0.561457	0.638604	-0.879195	0.379296		No-change	9	11	10	3	7	9	9	13	9	9.30607	12.0658	9.17422	2.89498	7.47665	9.57956	8.50326	12.1239	8.53826
2410017I17Rik	31.5315	-0.441438	0.340699	-1.29568	0.195084	0.557058	No-change	33	24	35	32	27	20	51	36	30	34.1222	26.3254	32.1098	30.8798	28.8385	21.2879	48.1851	33.5739	28.4609
2410018L13Rik	310.857	-0.0085837	0.111066	-0.0772849	0.938397	0.985586	No-change	317	316	349	303	278	291	326	336	298	327.78	346.617	320.18	292.393	296.93	309.739	308.007	313.356	282.711
2410021H03Rik	2.75169	1.30211	1.20238	1.08294	0.278834		No-change	3	2	7	3	2	4	1	2	1	3.10202	2.19378	6.42195	2.89498	2.13619	4.25758	0.944806	1.86522	0.948696
2410022M11Rik	5.46463	-0.224533	0.84263	-0.266466	0.78988		No-change	6	8	3	4	8	2	8	8	2	6.20404	8.77512	2.75226	3.85997	8.54474	2.12879	7.55845	7.46087	1.89739
2410024N13Rik	1.15816	-2.35394	1.92064	-1.2256	0.220349		No-change	1	0	3	1	0	0	1	1	4	1.03401	0	2.75226	0.964993	0	0	0.944806	0.932608	3.79478
2410080I02Rik	43.7333	-0.062366	0.280004	-0.222732	0.823744	0.953147	No-change	46	43	56	35	42	40	47	41	46	47.5643	47.1663	51.3756	33.7747	44.8599	42.5758	44.4059	38.2369	43.64
2410124H12Rik	6.29584	0.361599	0.770781	0.469133	0.638975		No-change	3	10	9	10	6	3	4	5	7	3.10202	10.9689	8.25679	9.64993	6.40856	3.19319	3.77923	4.66304	6.64087
2410137M14Rik	129.439	0.183899	0.184232	0.998197	0.318184	0.691982	No-change	114	108	152	116	159	130	137	145	110	117.877	118.464	139.448	111.939	169.827	138.371	129.438	135.228	104.357
2410152P15Rik	0.982609	0.818799	1.913	0.428017	0.668639		No-change	0	1	0	4	0	1	2	1	0	0	1.09689	0	3.85997	0	1.0644	1.88961	0.932608	0
2500002B13Rik	236.262	-0.223356	0.12739	-1.75333	0.0795454	0.355391	No-change	236	232	255	233	207	185	278	247	272	244.026	254.479	233.942	224.843	221.095	196.913	262.656	230.354	258.045
2500004C02Rik	21.6145	-0.17001	0.401884	-0.423032	0.672272		No-change	23	26	21	18	22	16	23	19	27	23.7822	28.5191	19.2659	17.3699	23.498	17.0303	21.7305	17.7196	25.6148
2510002D24Rik	116.545	0.0680385	0.178779	0.380573	0.70352	0.911377	No-change	118	105	100	119	125	113	136	123	114	122.013	115.173	91.7422	114.834	133.512	120.277	128.494	114.711	108.151
2510009E07Rik	38.461	-0.0982499	0.302214	-0.3251	0.745105	0.928677	No-change	33	39	47	38	38	30	43	33	48	34.1222	42.7787	43.1188	36.6697	40.5875	31.9319	40.6267	30.7761	45.5374
2510016D11Rik	6.11399	0.0539269	0.755956	0.071336	0.94313		No-change	3	8	1	9	6	6	6	6	10	3.10202	8.77512	0.917422	8.68493	6.40856	6.38637	5.66884	5.59565	9.48696
2510017J16Rik	0.539955	0.68836	2.66154	0.258632	0.795919		No-change	0	0	0	2	0	1	0	2	0	0	0	0	1.92999	0	1.0644	0	1.86522	0
2510039O18Rik	1216	0.171492	0.0693982	2.47113	0.0134685	0.123893	No-change	1226	1153	1319	1251	1223	1223	1262	1205	1128	1267.69	1264.71	1210.08	1207.21	1306.28	1301.76	1192.35	1123.79	1070.13
2510046G10Rik	28.0898	-0.698673	0.350849	-1.99138	0.0464392		No-change	25	27	21	25	22	19	32	40	45	25.8502	29.616	19.2659	24.1248	23.498	20.2235	30.2338	37.3043	42.6913
2600002D14Rik	0						No-change	0	0	0	0	0	0	0	0	0	0	0	0	0	0	0	0	0	0
2600006K01Rik	4.85481	0.135018	0.875054	0.154297	0.877376		No-change	7	5	10	3	5	3	5	3	3	7.23805	5.48445	9.17422	2.89498	5.34046	3.19319	4.72403	2.79782	2.84609
2600014E21Rik	0						No-change	0	0	0	0	0	0	0	0	0	0	0	0	0	0	0	0	0	0
2610001A08Rik	0						No-change	0	0	0	0	0	0	0	0	0	0	0	0	0	0	0	0	0	0
2610002M06Rik	111.573	0.100989	0.193029	0.523184	0.600846	0.87044	No-change	124	110	105	93	115	121	120	103	114	128.217	120.658	96.3293	89.7443	122.831	128.792	113.377	96.0587	108.151
2610005L07Rik	679.655	0.208545	0.0867827	2.40307	0.0162582	0.138816	No-change	606	568	636	709	754	759	711	725	673	626.609	623.034	583.48	684.18	805.342	807.876	671.757	676.141	638.472
2610008E11Rik	114.234	-0.0429456	0.178832	-0.240145	0.810218	0.948448	No-change	98	98	130	124	117	94	130	113	134	101.333	107.495	119.265	119.659	124.967	100.053	122.825	105.385	127.125
2610011E03Rik	0						No-change	0	0	0	0	0	0	0	0	0	0	0	0	0	0	0	0	0	0
2610012C04Rik	1.00999	0.119773	1.98484	0.060344	0.951882		No-change	2	2	1	1	0	1	0	1	1	2.06801	2.19378	0.917422	0.964993	0	1.0644	0	0.932608	0.948696
2610016A17Rik	0.203871	0	4.08052	0	1		No-change	0	0	2	0	0	0	0	0	0	0	0	1.83484	0	0	0	0	0	0
2610017A05Rik	13.715	-0.67489	0.506186	-1.33328	0.182439		No-change	14	15	19	9	12	7	15	19	15	14.4761	16.4534	17.431	8.68493	12.8171	7.45077	14.1721	17.7196	14.2304
2610020C07Rik	17.1374	0.283999	0.509352	0.557569	0.577139		No-change	25	10	10	24	18	16	18	27	7	25.8502	10.9689	9.17422	23.1598	19.2257	17.0303	17.0065	25.1804	6.64087
2610021A01Rik	1113.06	0.0611858	0.0761616	0.803368	0.421762	0.766254	No-change	1062	1019	1086	1130	1094	1143	1093	1214	1228	1098.12	1117.73	996.32	1090.44	1168.49	1216.6	1032.67	1132.19	1165
2610024D14Rik	0						No-change	0	0	0	0	0	0	0	0	0	0	0	0	0	0	0	0	0	0
2610027F03Rik	0						No-change	0	0	0	0	0	0	0	0	0	0	0	0	0	0	0	0	0	0
2610027K06Rik	0.11489	0	4.08052	0	1		No-change	1	0	0	0	0	0	0	0	0	1.03401	0	0	0	0	0	0	0	0
2610028D06Rik	0.324236	0.130736	3.29921	0.0396264	0.968391		No-change	0	0	1	0	1	0	0	1	0	0	0	0.917422	0	1.06809	0	0	0.932608	0
2610028E06Rik	4.50364	-0.130275	0.855636	-0.152256	0.878985		No-change	5	1	2	5	7	3	3	8	7	5.17004	1.09689	1.83484	4.82496	7.47665	3.19319	2.83442	7.46087	6.64087
2610028H24Rik	1.33853	-3.0483	2.05011	-1.4869	0.137042		No-change	0	0	8	0	0	0	1	2	2	0	0	7.33937	0	0	0	0.944806	1.86522	1.89739
2610034O05Rik	0						No-change	0	0	0	0	0	0	0	0	0	0	0	0	0	0	0	0	0	0
2610035D17Rik	15.8456	0.331385	0.508625	0.651531	0.514704		No-change	14	13	29	14	8	25	13	15	13	14.4761	14.2596	26.6052	13.5099	8.54474	26.6099	12.2825	13.9891	12.333
2610037D02Rik	26.3228	-0.367559	0.372837	-0.985842	0.32421		No-change	29	16	37	25	17	24	26	33	34	29.9862	17.5502	33.9446	24.1248	18.1576	25.5455	24.565	30.7761	32.2557
2610042L04Rik	0.772336	-1.35423	2.15971	-0.627043	0.530631		No-change	1	1	1	0	0	1	2	0	1	1.03401	1.09689	0.917422	0	0	1.0644	1.88961	0	0.948696
2610044O15Rik8	191.257	-0.072442	0.144169	-0.502478	0.615331	0.875209	No-change	153	177	191	216	188	162	196	238	216	158.203	194.15	175.228	208.438	200.801	172.432	185.182	221.961	204.918
2610105M22Rik	0						No-change	0	0	0	0	0	0	0	0	0	0	0	0	0	0	0	0	0	0
2610203C22Rik	0.35882	2.02622	3.13656	0.646001	0.518279		No-change	0	1	0	0	1	1	0	0	0	0	1.09689	0	0	1.06809	1.0644	0	0	0
2610204G07Rik	0.221889	0.130735	4.0701	0.032121	0.974376		No-change	0	0	0	0	0	1	0	1	0	0	0	0	0	0	1.0644	0	0.932608	0
2610206C17Rik	0.326023	0.130736	3.29305	0.0397004	0.968332		No-change	0	0	1	0	1	0	0	0	1	0	0	0.917422	0	1.06809	0	0	0	0.948696
2610300A13Rik	0						No-change	0	0	0	0	0	0	0	0	0	0	0	0	0	0	0	0	0	0
2610300M13Rik	0.216825	0	4.08052	0	1		No-change	1	0	1	0	0	0	0	0	0	1.03401	0	0.917422	0	0	0	0	0	0
2610303G11Rik	0						No-change	0	0	0	0	0	0	0	0	0	0	0	0	0	0	0	0	0	0
2610306M01Rik	21.8963	-0.17829	0.416464	-0.428105	0.668575		No-change	33	25	26	20	14	17	28	21	14	34.1222	27.4223	23.853	19.2999	14.9533	18.0947	26.4546	19.5848	13.2817
2610306O10Rik	0.105411	-0.831053	4.08052	-0.203663	0.838617		No-change	0	0	0	0	0	0	0	0	1	0	0	0	0	0	0	0	0	0.948696
2610307P16Rik	9.4834	0.24809	0.637738	0.389016	0.697264		No-change	7	8	13	20	5	6	13	8	7	7.23805	8.77512	11.9265	19.2999	5.34046	6.38637	12.2825	7.46087	6.64087
2610316D01Rik	0						No-change	0	0	0	0	0	0	0	0	0	0	0	0	0	0	0	0	0	0
2610318M16Rik	0						No-change	0	0	0	0	0	0	0	0	0	0	0	0	0	0	0	0	0	0
2610318N02Rik	903.633	-0.00260377	0.077283	-0.0336914	0.973123	0.991974	No-change	928	779	957	899	826	910	988	968	934	959.559	854.478	877.972	867.528	882.245	968.6	933.469	902.765	886.082
2610507B11Rik	7054.83	0.108169	0.0451044	2.3982	0.0164761	0.139938	No-change	6783	6443	7429	7797	6683	6984	7361	7312	7091	7013.67	7067.26	6815.52	7524.05	7138.06	7433.74	6954.72	6819.23	6727.2
2610507I01Rik	19.0336	-0.590376	0.438558	-1.34618	0.178246		No-change	26	22	22	17	12	10	24	24	16	26.8842	24.1316	20.1833	16.4049	12.8171	10.644	22.6754	22.3826	15.1791
2610509F24Rik	289.284	-0.243615	0.12619	-1.93054	0.0535399	0.285333	No-change	322	278	287	274	252	231	357	336	287	332.95	304.936	263.3	264.408	269.159	245.875	337.296	313.356	272.276
2610528A11Rik	119.702	0.372786	0.197038	1.89195	0.0584975	0.298852	No-change	93	129	138	145	142	104	129	112	89	96.1627	141.499	126.604	139.924	151.669	110.697	121.88	104.452	84.4339
2610528J11Rik	11.328	-0.495021	0.574926	-0.861018	0.389228		No-change	14	16	6	10	10	6	13	12	15	14.4761	17.5502	5.50453	9.64993	10.6809	6.38637	12.2825	11.1913	14.2304
2700029L08Rik	0.216825	0	4.08052	0	1		No-change	1	0	1	0	0	0	0	0	0	1.03401	0	0.917422	0	0	0	0	0	0
2700033N17Rik	1.96996	-1.65824	1.51878	-1.09183	0.274909		No-change	2	3	4	0	1	1	2	4	1	2.06801	3.29067	3.66969	0	1.06809	1.0644	1.88961	3.73043	0.948696
2700046A07Rik	1.28198	-2.09266	1.95007	-1.07312	0.283219		No-change	2	0	4	0	0	1	2	0	3	2.06801	0	3.66969	0	0	1.0644	1.88961	0	2.84609
2700046G09Rik	13.2175	0.00453031	0.515098	0.00879503	0.992983		No-change	13	11	5	13	15	15	21	11	15	13.4421	12.0658	4.58711	12.5449	16.0214	15.9659	19.8409	10.2587	14.2304
2700049A03Rik	803.737	-0.221623	0.0814237	-2.72185	0.00649184	0.0781251	No-change	756	752	879	714	699	743	899	992	864	781.71	824.862	806.414	689.005	746.597	790.846	849.381	925.147	819.673
2700054A10Rik	11.2348	-0.292737	0.601538	-0.486647	0.626508		No-change	7	12	15	8	16	5	9	9	21	7.23805	13.1627	13.7613	7.71994	17.0895	5.32198	8.50326	8.39347	19.9226
2700062C07Rik	350.842	-0.0130804	0.111936	-0.116856	0.906974	0.978068	No-change	333	282	381	396	292	355	400	372	377	344.324	309.323	349.538	382.137	311.883	377.86	377.923	346.93	357.658
2700068H02Rik	1.96113	-1.60833	1.42215	-1.13092	0.258091		No-change	0	3	2	1	0	2	2	3	5	0	3.29067	1.83484	0.964993	0	2.12879	1.88961	2.79782	4.74348
2700069I18Rik	0						No-change	0	0	0	0	0	0	0	0	0	0	0	0	0	0	0	0	0	0
2700078F05Rik	0						No-change	0	0	0	0	0	0	0	0	0	0	0	0	0	0	0	0	0	0
2700080J24Rik	0.31097	-1.7253	3.29767	-0.523188	0.600843		No-change	0	0	1	0	0	0	0	1	1	0	0	0.917422	0	0	0	0	0.932608	0.948696
2700089I24Rik	0						No-change	0	0	0	0	0	0	0	0	0	0	0	0	0	0	0	0	0	0
2700097O09Rik	250.319	0.132214	0.133503	0.990339	0.322008	0.693447	No-change	235	213	264	317	221	244	235	298	245	242.992	233.638	242.199	305.903	236.049	259.712	222.03	277.917	232.43
2700099C18Rik	134.322	0.220362	0.171786	1.28277	0.199572	0.563527	No-change	99	95	153	169	137	145	128	161	134	102.367	104.205	140.365	163.084	146.329	154.337	120.935	150.15	127.125
2810001G20Rik	41.2857	-0.0532765	0.287014	-0.185623	0.85274	0.960636	No-change	37	43	52	46	34	34	41	42	46	38.2583	47.1663	47.7059	44.3897	36.3152	36.1894	38.7371	39.1695	43.64
2810004N23Rik	1432.05	-0.178913	0.0616186	-2.90355	0.00368957	0.0534307	No-change	1365	1344	1587	1380	1224	1287	1567	1662	1589	1411.42	1474.22	1455.95	1331.69	1307.35	1369.88	1480.51	1550	1507.48
2810013P06Rik	167.759	-0.478225	0.15657	-3.05438	0.00225527	0.038083	No-change	179	159	153	137	146	126	188	220	216	185.087	174.406	140.365	132.204	155.942	134.114	177.624	205.174	204.918
2810021J22Rik	197.138	-0.148378	0.149846	-0.990202	0.322075	0.693447	No-change	222	174	286	186	169	148	203	189	217	229.55	190.859	262.383	179.489	180.508	157.53	191.796	176.263	205.867
2810025M15Rik	729.97	-0.0407861	0.0939152	-0.434286	0.664081	0.89518	No-change	692	575	806	756	632	757	881	749	783	715.533	630.712	739.442	729.534	675.035	805.747	832.374	698.524	742.829
2810029C07Rik	11.0913	0.198982	0.605632	0.328553	0.742494		No-change	13	13	15	20	6	5	6	10	13	13.4421	14.2596	13.7613	19.2999	6.40856	5.32198	5.66884	9.32608	12.333
2810030D12Rik	13.4903	-0.520363	0.49673	-1.04758	0.294834		No-change	13	10	10	12	11	12	13	25	17	13.4421	10.9689	9.17422	11.5799	11.749	12.7727	12.2825	23.3152	16.1278
2810032G03Rik	2.47984	0.740301	1.33501	0.554527	0.579218		No-change	5	3	4	0	4	2	2	0	2	5.17004	3.29067	3.66969	0	4.27237	2.12879	1.88961	0	1.89739
2810039B14Rik	19.8684	0.0390844	0.421972	0.0926232	0.926203		No-change	21	20	14	19	14	27	22	21	21	21.7142	21.9378	12.8439	18.3349	14.9533	28.7387	20.7857	19.5848	19.9226
2810047C21Rik1	14.1451	-0.392009	0.482602	-0.812283	0.416629		No-change	5	3	10	16	16	14	30	16	20	5.17004	3.29067	9.17422	15.4399	17.0895	14.9015	28.3442	14.9217	18.9739
2810049E08Rik	0						No-change	0	0	0	0	0	0	0	0	0	0	0	0	0	0	0	0	0	0
2810403D21Rik	4.8899	0.394423	0.929084	0.424528	0.671181		No-change	7	9	3	1	9	3	3	3	5	7.23805	9.87201	2.75226	0.964993	9.61284	3.19319	2.83442	2.79782	4.74348
2810403G07Rik	0.802598	1.17568	2.22082	0.529389	0.596536		No-change	0	1	0	0	1	3	0	2	0	0	1.09689	0	0	1.06809	3.19319	0	1.86522	0
2810404F17Rik	0.103623	-0.831053	4.08052	-0.203663	0.838617		No-change	0	0	0	0	0	0	0	1	0	0	0	0	0	0	0	0	0.932608	0
2810404M03Rik	0						No-change	0	0	0	0	0	0	0	0	0	0	0	0	0	0	0	0	0	0
2810405F15Rik	0						No-change	0	0	0	0	0	0	0	0	0	0	0	0	0	0	0	0	0	0
2810405F17Rik	10.1927	-0.288242	0.557964	-0.516596	0.605438		No-change	8	6	9	11	11	8	15	9	16	8.27206	6.58134	8.25679	10.6149	11.749	8.51516	14.1721	8.39347	15.1791
2810407A14Rik	0.101936	0	4.08052	0	1		No-change	0	0	1	0	0	0	0	0	0	0	0	0.917422	0	0	0	0	0	0
2810408A11Rik	195.824	0.0865672	0.135953	0.636744	0.524292	0.830435	No-change	219	186	222	200	177	187	185	204	192	226.448	204.022	203.668	192.999	189.052	199.042	174.789	190.252	182.15
2810408I11Rik	135.175	-0.0263131	0.172108	-0.152887	0.878487	0.968615	No-change	138	149	158	143	121	105	129	122	159	142.693	163.437	144.953	137.994	129.239	111.761	121.88	113.778	150.843
2810410L24Rik	14.1007	0.16857	0.528822	0.318766	0.749904		No-change	10	8	28	13	19	10	13	14	14	10.3401	8.77512	25.6878	12.5449	20.2938	10.644	12.2825	13.0565	13.2817
2810414N06Rik	8.38042	-0.137181	0.683061	-0.200833	0.840829		No-change	13	8	11	8	6	6	2	10	12	13.4421	8.77512	10.0916	7.71994	6.40856	6.38637	1.88961	9.32608	11.3843
2810428J06Rik	1.10532	0.44164	1.68092	0.262738	0.792753		No-change	1	0	0	2	1	2	2	0	2	1.03401	0	0	1.92999	1.06809	2.12879	1.88961	0	1.89739
2810429I04Rik	96.72	0.185976	0.189893	0.979373	0.327396	0.696574	No-change	87	81	96	113	104	95	99	116	85	89.9587	88.8481	88.0725	109.044	111.082	101.118	93.5358	108.183	80.6391
2810430I11Rik	4.99508	0.332765	0.849219	0.391849	0.69517		No-change	4	3	6	2	5	10	2	7	6	4.13603	3.29067	5.50453	1.92999	5.34046	10.644	1.88961	6.52826	5.69217
2810432F15Rik	0						No-change	0	0	0	0	0	0	0	0	0	0	0	0	0	0	0	0	0	0
2810433D01Rik	6.79656	-0.0344581	0.730912	-0.047144	0.962398		No-change	5	8	11	9	7	2	5	7	8	5.17004	8.77512	10.0916	8.68493	7.47665	2.12879	4.72403	6.52826	7.58956
2810442N19Rik	0						No-change	0	0	0	0	0	0	0	0	0	0	0	0	0	0	0	0	0	0
2810454H06Rik	3.24265	-3.2519	1.3261	-2.45223	0.0141974		No-change	1	4	2	0	1	1	8	6	7	1.03401	4.38756	1.83484	0	1.06809	1.0644	7.55845	5.59565	6.64087
2810455O05Rik	20.5382	0.254586	0.404193	0.629863	0.528784		No-change	21	15	18	28	19	22	20	16	27	21.7142	16.4534	16.5136	27.0198	20.2938	23.4167	18.8961	14.9217	25.6148
2810457G06Rik	0.6609	-1.76973	2.39693	-0.738333	0.460312		No-change	0	1	0	0	1	0	3	0	1	0	1.09689	0	0	1.06809	0	2.83442	0	0.948696
2810459M11Rik	1.28415	0.109826	1.62183	0.0677171	0.946011		No-change	0	0	2	3	2	0	1	3	1	0	0	1.83484	2.89498	2.13619	0	0.944806	2.79782	0.948696
2810471M01Rik	0						No-change	0	0	0	0	0	0	0	0	0	0	0	0	0	0	0	0	0	0
2900002M20Rik	0						No-change	0	0	0	0	0	0	0	0	0	0	0	0	0	0	0	0	0	0
2900005J15Rik	4.2874	1.10907	0.903066	1.22812	0.219403		No-change	3	2	4	11	2	7	5	3	2	3.10202	2.19378	3.66969	10.6149	2.13619	7.45077	4.72403	2.79782	1.89739
2900009J06Rik	3.6761	0.508572	0.95053	0.53504	0.592622		No-change	4	3	3	4	3	6	4	1	5	4.13603	3.29067	2.75226	3.85997	3.20428	6.38637	3.77923	0.932608	4.74348
2900018N21Rik	0						No-change	0	0	0	0	0	0	0	0	0	0	0	0	0	0	0	0	0	0
2900022M07Rik	0						No-change	0	0	0	0	0	0	0	0	0	0	0	0	0	0	0	0	0	0
2900024D18Rik	0						No-change	0	0	0	0	0	0	0	0	0	0	0	0	0	0	0	0	0	0
2900026A02Rik	446.808	-0.408601	0.102912	-3.97038	7.17585e-05	0.00315125	No-change	483	459	551	372	303	373	488	486	547	499.426	503.473	505.499	358.977	323.632	397.019	461.066	453.248	518.937
2900027M19Rik	0						No-change	0	0	0	0	0	0	0	0	0	0	0	0	0	0	0	0	0	0
2900035J10Rik	0						No-change	0	0	0	0	0	0	0	0	0	0	0	0	0	0	0	0	0	0
2900037B21Rik	0						No-change	0	0	0	0	0	0	0	0	0	0	0	0	0	0	0	0	0	0
2900040C04Rik	0						No-change	0	0	0	0	0	0	0	0	0	0	0	0	0	0	0	0	0	0
2900042G08Rik	0						No-change	0	0	0	0	0	0	0	0	0	0	0	0	0	0	0	0	0	0
2900042K21Rik	0						No-change	0	0	0	0	0	0	0	0	0	0	0	0	0	0	0	0	0	0
2900045O20Rik	0.440404	2.02445	3.16728	0.639178	0.522707		No-change	0	0	2	0	0	2	0	0	0	0	0	1.83484	0	0	2.12879	0	0	0
2900052L18Rik	95.9404	-0.115503	0.201045	-0.574513	0.565621	0.852245	No-change	107	80	90	117	75	81	107	111	104	110.639	87.7512	82.5679	112.904	80.107	86.216	101.094	103.52	98.6643
2900052N01Rik	0.869958	-1.76361	2.26058	-0.780156	0.435299		No-change	3	0	0	1	0	0	0	2	2	3.10202	0	0	0.964993	0	0	0	1.86522	1.89739
2900057B20Rik	0						No-change	0	0	0	0	0	0	0	0	0	0	0	0	0	0	0	0	0	0
2900060B14Rik	1.05264	0.797603	2.02061	0.394734	0.693039		No-change	0	0	2	5	0	0	0	2	1	0	0	1.83484	4.82496	0	0	0	1.86522	0.948696
2900060N12Rik	2.44711	-0.055897	1.15095	-0.0485661	0.961265		No-change	4	2	1	2	2	3	2	4	2	4.13603	2.19378	0.917422	1.92999	2.13619	3.19319	1.88961	3.73043	1.89739
2900064F13Rik	0.103623	-0.831053	4.08052	-0.203663	0.838617		No-change	0	0	0	0	0	0	0	1	0	0	0	0	0	0	0	0	0.932608	0
2900064K03Rik	0						No-change	0	0	0	0	0	0	0	0	0	0	0	0	0	0	0	0	0	0
2900069G24Rik	0						No-change	0	0	0	0	0	0	0	0	0	0	0	0	0	0	0	0	0	0
2900072N19Rik	0.338134	0.130736	3.2523	0.040198	0.967935		No-change	1	0	0	0	0	1	1	0	0	1.03401	0	0	0	0	1.0644	0.944806	0	0
2900076A07Rik	10.056	-0.1807	0.608418	-0.297	0.766466		No-change	3	13	10	9	7	13	14	8	14	3.10202	14.2596	9.17422	8.68493	7.47665	13.8371	13.2273	7.46087	13.2817
2900076G11Rik	0.101936	0	4.08052	0	1		No-change	0	0	1	0	0	0	0	0	0	0	0	0.917422	0	0	0	0	0	0
2900078I11Rik	0.436321	-2.3136	2.89294	-0.799738	0.423863		No-change	0	1	0	0	0	0	0	1	2	0	1.09689	0	0	0	0	0	0.932608	1.89739
2900079G21Rik	0						No-change	0	0	0	0	0	0	0	0	0	0	0	0	0	0	0	0	0	0
2900089D17Rik	1.07562	-1.20312	1.81494	-0.6629	0.507395		No-change	0	1	2	1	1	0	3	1	1	0	1.09689	1.83484	0.964993	1.06809	0	2.83442	0.932608	0.948696
2900092C05Rik	0						No-change	0	0	0	0	0	0	0	0	0	0	0	0	0	0	0	0	0	0
2900092N22Rik	0						No-change	0	0	0	0	0	0	0	0	0	0	0	0	0	0	0	0	0	0
2900092O11Rik	0						No-change	0	0	0	0	0	0	0	0	0	0	0	0	0	0	0	0	0	0
2900093K20Rik	4.47298	-0.494937	0.816064	-0.606493	0.544187		No-change	3	2	3	5	5	3	7	6	7	3.10202	2.19378	2.75226	4.82496	5.34046	3.19319	6.61365	5.59565	6.64087
3000002C10Rik	10.1057	-0.290151	0.602709	-0.481412	0.630224		No-change	8	16	13	5	10	8	9	12	10	8.27206	17.5502	11.9265	4.82496	10.6809	8.51516	8.50326	11.1913	9.48696
3010001F23Rik	1.12211	-0.261584	1.81537	-0.144095	0.885426		No-change	0	2	1	0	1	2	1	0	3	0	2.19378	0.917422	0	1.06809	2.12879	0.944806	0	2.84609
3010003L21Rik	36.0024	-0.377732	0.334928	-1.1278	0.259404	0.634006	No-change	54	32	27	32	27	29	47	42	36	55.8364	35.1005	24.7704	30.8798	28.8385	30.8675	44.4059	39.1695	34.153
3100003L05Rik	0						No-change	0	0	0	0	0	0	0	0	0	0	0	0	0	0	0	0	0	0
3110001I22Rik	180.546	0.246118	0.157724	1.56043	0.118658	0.439395	No-change	208	140	181	178	182	212	180	171	178	215.074	153.565	166.053	171.769	194.393	225.652	170.065	159.476	168.868
3110004A20Rik	0						No-change	0	0	0	0	0	0	0	0	0	0	0	0	0	0	0	0	0	0
3110006O06Rik	0.121877	0	4.08052	0	1		No-change	0	1	0	0	0	0	0	0	0	0	1.09689	0	0	0	0	0	0	0
3110009E18Rik	18.277	-0.68585	0.440218	-1.55798	0.119238		No-change	12	14	19	10	13	21	23	31	24	12.4081	15.3565	17.431	9.64993	13.8852	22.3523	21.7305	28.9109	22.7687
3110009F21Rik	0						No-change	0	0	0	0	0	0	0	0	0	0	0	0	0	0	0	0	0	0
3110009M11Rik	0						No-change	0	0	0	0	0	0	0	0	0	0	0	0	0	0	0	0	0	0
3110015C05Rik	0						No-change	0	0	0	0	0	0	0	0	0	0	0	0	0	0	0	0	0	0
3110018I06Rik	0						No-change	0	0	0	0	0	0	0	0	0	0	0	0	0	0	0	0	0	0
3110021N24Rik	6.46118	-0.0387952	0.793055	-0.0489186	0.960984		No-change	1	10	10	10	4	4	5	10	5	1.03401	10.9689	9.17422	9.64993	4.27237	4.25758	4.72403	9.32608	4.74348
3110031N09Rik	0						No-change	0	0	0	0	0	0	0	0	0	0	0	0	0	0	0	0	0	0
3110039M20Rik	0.305807	0	3.94877	0	1		No-change	0	0	3	0	0	0	0	0	0	0	0	2.75226	0	0	0	0	0	0
3110040M04Rik	3.52507	-0.663808	1.03453	-0.641652	0.521099		No-change	3	6	4	4	3	0	3	4	5	3.10202	6.58134	3.66969	3.85997	3.20428	0	2.83442	3.73043	4.74348
3110040N11Rik	69.3319	0.0110653	0.226703	0.0488096	0.961071	0.990393	No-change	49	59	74	80	59	76	73	72	88	50.6664	64.7165	67.8892	77.1994	63.0175	80.894	68.9709	67.1478	83.4852
3110043J17Rik	0						No-change	0	0	0	0	0	0	0	0	0	0	0	0	0	0	0	0	0	0
3110045C21Rik	12.1244	-1.09536	0.538002	-2.03598	0.0417525		No-change	10	11	13	6	11	6	16	19	19	10.3401	12.0658	11.9265	5.78996	11.749	6.38637	15.1169	17.7196	18.0252
3110053B16Rik	29.0497	0.0748094	0.357995	0.208968	0.834473	0.95578	No-change	32	29	39	28	21	31	33	18	32	33.0882	31.8098	35.7794	27.0198	22.4299	32.9962	31.1786	16.7869	30.3583
3110056K07Rik	18.6368	-0.0872415	0.433099	-0.201436	0.840358		No-change	19	23	22	13	19	16	21	15	20	19.6461	25.2285	20.1833	12.5449	20.2938	17.0303	19.8409	13.9891	18.9739
3110062G12Rik	0						No-change	0	0	0	0	0	0	0	0	0	0	0	0	0	0	0	0	0	0
3110067C02Rik	2.82124	-0.174132	1.25451	-0.138805	0.889604		No-change	3	4	0	1	6	1	6	0	4	3.10202	4.38756	0	0.964993	6.40856	1.0644	5.66884	0	3.79478
3110070M22Rik	9.56289	-0.423476	0.598988	-0.706985	0.479576		No-change	6	8	11	5	10	10	8	14	15	6.20404	8.77512	10.0916	4.82496	10.6809	10.644	7.55845	13.0565	14.2304
3110080E11Rik	0						No-change	0	0	0	0	0	0	0	0	0	0	0	0	0	0	0	0	0	0
3110080O07Rik	0						No-change	0	0	0	0	0	0	0	0	0	0	0	0	0	0	0	0	0	0
3110082I17Rik	739.363	0.0453998	0.0779202	0.582645	0.560133	0.848291	No-change	743	685	810	795	664	708	736	799	760	768.268	751.37	743.111	767.169	709.214	753.592	695.378	745.154	721.009
3110082J24Rik	6.06683	0.12281	0.746303	0.164558	0.869292		No-change	7	7	9	7	5	4	6	5	5	7.23805	7.67823	8.25679	6.75495	5.34046	4.25758	5.66884	4.66304	4.74348
3110083C13Rik	2.05594	0.309853	1.29692	0.238915	0.811172		No-change	1	0	3	4	4	0	2	3	2	1.03401	0	2.75226	3.85997	4.27237	0	1.88961	2.79782	1.89739
3110099E03Rik	0						No-change	0	0	0	0	0	0	0	0	0	0	0	0	0	0	0	0	0	0
3200001D21Rik	0						No-change	0	0	0	0	0	0	0	0	0	0	0	0	0	0	0	0	0	0
3300002A11Rik	0						No-change	0	0	0	0	0	0	0	0	0	0	0	0	0	0	0	0	0	0
3300002I08Rik	4.90129	-0.802365	0.808474	-0.992444	0.320981		No-change	2	3	5	3	3	6	7	7	9	2.06801	3.29067	4.58711	2.89498	3.20428	6.38637	6.61365	6.52826	8.53826
3300002P13Rik	2.85916	-0.616036	1.09684	-0.561647	0.574357		No-change	3	4	3	3	1	2	2	5	3	3.10202	4.38756	2.75226	2.89498	1.06809	2.12879	1.88961	4.66304	2.84609
3300005D01Rik	10.2327	0.234668	0.608103	0.385903	0.699569		No-change	16	6	17	10	9	9	6	7	13	16.5441	6.58134	15.5962	9.64993	9.61284	9.57956	5.66884	6.52826	12.333
3425401B19Rik	1.4456	0.427658	1.52673	0.280114	0.77939		No-change	0	3	1	3	1	1	1	1	2	0	3.29067	0.917422	2.89498	1.06809	1.0644	0.944806	0.932608	1.89739
3632454L22Rik	1.10779	1.49531	2.09775	0.712816	0.47596		No-change	0	0	3	0	5	0	1	1	0	0	0	2.75226	0	5.34046	0	0.944806	0.932608	0
3732407C23Rik	0.553035	-0.831057	2.79751	-0.29707	0.766413		No-change	0	2	2	0	0	0	0	0	1	0	2.19378	1.83484	0	0	0	0	0	0.948696
3830403N18Rik	3.2055	-0.87371	1.20886	-0.722752	0.469832		No-change	0	3	12	2	2	1	5	3	2	0	3.29067	11.0091	1.92999	2.13619	1.0644	4.72403	2.79782	1.89739
3830406C13Rik	65.8058	0.25913	0.22836	1.13474	0.256484	0.630078	No-change	63	46	57	75	81	68	60	72	73	65.1425	50.457	52.293	72.3744	86.5155	72.3789	56.6884	67.1478	69.2548
3830408C21Rik	15.1763	-0.311416	0.52055	-0.598244	0.549677		No-change	21	21	11	7	16	12	14	22	12	21.7142	23.0347	10.0916	6.75495	17.0895	12.7727	13.2273	20.5174	11.3843
3830422I06Rik	0						No-change	0	0	0	0	0	0	0	0	0	0	0	0	0	0	0	0	0	0
3830432H09Rik	1.48126	-2.34951	1.77392	-1.32447	0.185347		No-change	1	1	5	1	0	0	3	2	1	1.03401	1.09689	4.58711	0.964993	0	0	2.83442	1.86522	0.948696
3930402G23Rik	3.65354	-0.874474	0.985253	-0.887563	0.374776		No-change	4	6	2	3	2	2	4	6	4	4.13603	6.58134	1.83484	2.89498	2.13619	2.12879	3.77923	5.59565	3.79478
4631405J19Rik	0.206914	-0.831053	4.08052	-0.203663	0.838617		No-change	0	0	1	0	0	0	1	0	0	0	0	0.917422	0	0	0	0.944806	0	0
4631422I05Rik	0						No-change	0	0	0	0	0	0	0	0	0	0	0	0	0	0	0	0	0	0
4632404M16Rik	0.991904	-0.836253	1.95009	-0.428828	0.668048		No-change	1	1	1	0	2	0	1	3	0	1.03401	1.09689	0.917422	0	2.13619	0	0.944806	2.79782	0
4632411P08Rik	2.34872	-2.93793	1.62711	-1.80562	0.070978		No-change	5	5	1	0	0	1	1	2	6	5.17004	5.48445	0.917422	0	0	1.0644	0.944806	1.86522	5.69217
4632415L05Rik	169.321	0.0679735	0.148552	0.457573	0.647259	0.889527	No-change	153	166	190	174	176	151	190	171	162	158.203	182.084	174.31	167.909	187.984	160.724	179.513	159.476	153.689
4632418H02Rik	0						No-change	0	0	0	0	0	0	0	0	0	0	0	0	0	0	0	0	0	0
4632427E13Rik	14.8707	0.28387	0.469818	0.604213	0.545702		No-change	14	14	11	17	16	17	12	20	13	14.4761	15.3565	10.0916	16.4049	17.0895	18.0947	11.3377	18.6522	12.333
4632428C04Rik	2.68418	-0.0675257	1.1775	-0.0573467	0.954269		No-change	3	4	4	0	3	3	2	2	3	3.10202	4.38756	3.66969	0	3.20428	3.19319	1.88961	1.86522	2.84609
4632432E15Rik	0						No-change	0	0	0	0	0	0	0	0	0	0	0	0	0	0	0	0	0	0
4632433K11Rik	0						No-change	0	0	0	0	0	0	0	0	0	0	0	0	0	0	0	0	0	0
4633401B06Rik	0.580532	0.130736	2.64812	0.0493694	0.960625		No-change	1	2	0	0	0	1	0	1	0	1.03401	2.19378	0	0	0	1.0644	0	0.932608	0
4731419I09Rik	12.4743	0.216931	0.523509	0.414379	0.678597		No-change	13	12	20	11	13	11	10	10	13	13.4421	13.1627	18.3484	10.6149	13.8852	11.7083	9.44806	9.32608	12.333
4732414G09Rik	0.429236	-0.763676	2.79761	-0.272975	0.784872		No-change	0	0	1	0	0	1	0	1	1	0	0	0.917422	0	0	1.0644	0	0.932608	0.948696
4732416N19Rik	8.7645	-0.23133	0.665176	-0.347772	0.728011		No-change	11	5	7	11	9	5	13	16	3	11.3741	5.48445	6.42195	10.6149	9.61284	5.32198	12.2825	14.9217	2.84609
4732419C18Rik	0.11489	0	4.08052	0	1		No-change	1	0	0	0	0	0	0	0	0	1.03401	0	0	0	0	0	0	0	0
4732440D04Rik	8.94956	0.125973	0.639449	0.197002	0.843826		No-change	11	9	9	11	10	5	4	14	8	11.3741	9.87201	8.25679	10.6149	10.6809	5.32198	3.77923	13.0565	7.58956
4732463B04Rik	0.309182	-1.71494	3.57658	-0.479492	0.631588		No-change	0	0	1	0	0	0	0	2	0	0	0	0.917422	0	0	0	0	1.86522	0
4732465J04Rik	0.107221	1.09252	4.08052	0.267741	0.788899		No-change	0	0	0	1	0	0	0	0	0	0	0	0	0.964993	0	0	0	0	0
4732471J01Rik	5.69317	-0.563317	0.797992	-0.705918	0.480239		No-change	4	3	8	1	5	8	6	9	8	4.13603	3.29067	7.33937	0.964993	5.34046	8.51516	5.66884	8.39347	7.58956
4732487G21Rik	5.8198	-0.454401	0.814687	-0.557761	0.577008		No-change	9	10	3	4	4	4	9	5	4	9.30607	10.9689	2.75226	3.85997	4.27237	4.25758	8.50326	4.66304	3.79478
4732490B19Rik	0.988609	-2.3064	2.23252	-1.03309	0.301561		No-change	5	0	1	0	0	0	1	2	0	5.17004	0	0.917422	0	0	0	0.944806	1.86522	0
4732491K20Rik	4.09334	-0.804333	0.921684	-0.872678	0.382839		No-change	3	2	7	5	2	2	8	4	5	3.10202	2.19378	6.42195	4.82496	2.13619	2.12879	7.55845	3.73043	4.74348
4732496C06Rik	2.56246	0.380399	1.22213	0.311259	0.755603		No-change	6	3	3	3	2	1	2	1	2	6.20404	3.29067	2.75226	2.89498	2.13619	1.0644	1.88961	0.932608	1.89739
4831440D22Rik	0						No-change	0	0	0	0	0	0	0	0	0	0	0	0	0	0	0	0	0	0
4833403J16Rik	0						No-change	0	0	0	0	0	0	0	0	0	0	0	0	0	0	0	0	0	0
4833404L02Rik	0						No-change	0	0	0	0	0	0	0	0	0	0	0	0	0	0	0	0	0	0
4833405L11Rik	0.440638	0	2.9676	0	1		No-change	1	1	2	0	0	0	0	0	0	1.03401	1.09689	1.83484	0	0	0	0	0	0
4833408A19Rik	8.21178	-0.342754	0.618951	-0.553766	0.579739		No-change	6	5	9	7	10	6	11	11	10	6.20404	5.48445	8.25679	6.75495	10.6809	6.38637	10.3929	10.2587	9.48696
4833411C07Rik	0						No-change	0	0	0	0	0	0	0	0	0	0	0	0	0	0	0	0	0	0
4833412C05Rik	1.53233	1.51456	1.60646	0.942794	0.345786		No-change	0	1	2	5	3	0	0	1	2	0	1.09689	1.83484	4.82496	3.20428	0	0	0.932608	1.89739
4833412C15Rik	0.220202	1.09252	4.08052	0.267741	0.788899		No-change	0	0	1	0	0	1	0	0	0	0	0	0.917422	0	0	1.0644	0	0	0
4833412K13Rik	1.43131	-0.181001	1.5118	-0.119725	0.904701		No-change	0	2	2	1	1	2	1	3	1	0	2.19378	1.83484	0.964993	1.06809	2.12879	0.944806	2.79782	0.948696
4833413E03Rik	4.40325	1.14038	0.933515	1.2216	0.221858		No-change	7	6	5	3	5	6	2	2	3	7.23805	6.58134	4.58711	2.89498	5.34046	6.38637	1.88961	1.86522	2.84609
4833413G10Rik	6.05054	-0.799477	0.818348	-0.976941	0.328599		No-change	2	5	1	2	11	3	6	17	8	2.06801	5.48445	0.917422	1.92999	11.749	3.19319	5.66884	15.8543	7.58956
4833415N18Rik	0						No-change	0	0	0	0	0	0	0	0	0	0	0	0	0	0	0	0	0	0
4833417C18Rik	14.0416	-1.03049	0.512615	-2.01025	0.0444047		No-change	12	13	9	8	14	7	21	16	28	12.4081	14.2596	8.25679	7.71994	14.9533	7.45077	19.8409	14.9217	26.5635
4833418N02Rik	2.67278	0.15116	1.11628	0.135414	0.892284		No-change	2	3	3	1	4	3	3	4	1	2.06801	3.29067	2.75226	0.964993	4.27237	3.19319	2.83442	3.73043	0.948696
4833418N17Rik	0						No-change	0	0	0	0	0	0	0	0	0	0	0	0	0	0	0	0	0	0
4833419F23Rik	1.54494	1.12972	1.51469	0.745844	0.455762		No-change	1	1	3	2	1	3	0	1	2	1.03401	1.09689	2.75226	1.92999	1.06809	3.19319	0	0.932608	1.89739
4833419O12Rik	0						No-change	0	0	0	0	0	0	0	0	0	0	0	0	0	0	0	0	0	0
4833420G17Rik	906.486	0.0892022	0.0739319	1.20655	0.227607	0.596808	No-change	860	809	963	1052	854	851	949	934	946	889.246	887.384	883.477	1015.17	912.151	905.8	896.621	871.056	897.466
4833421G17Rik	0.209957	-1.7307	4.03747	-0.428661	0.66817		No-change	0	0	0	0	0	0	2	0	0	0	0	0	0	0	0	1.88961	0	0
4833421K07Rik	0						No-change	0	0	0	0	0	0	0	0	0	0	0	0	0	0	0	0	0	0
4833422C13Rik	4.92644	-1.11801	0.959475	-1.16523	0.243925		No-change	0	5	11	6	1	2	9	7	5	0	5.48445	10.0916	5.78996	1.06809	2.12879	8.50326	6.52826	4.74348
4833422M21Rik	1.52335	0.941634	1.44947	0.649638	0.515926		No-change	0	0	0	6	2	1	2	1	2	0	0	0	5.78996	2.13619	1.0644	1.88961	0.932608	1.89739
4833427F10Rik	0						No-change	0	0	0	0	0	0	0	0	0	0	0	0	0	0	0	0	0	0
4833428L15Rik	0.218513	-0.831053	4.08052	-0.203663	0.838617		No-change	1	0	0	0	0	0	0	1	0	1.03401	0	0	0	0	0	0	0.932608	0
4833438C02Rik	28.2942	0.0586082	0.361968	0.161916	0.871372	0.965772	No-change	38	24	32	27	18	34	31	26	26	39.2923	26.3254	29.3575	26.0548	19.2257	36.1894	29.289	24.2478	24.6661
4833439L19Rik	2839.93	0.212527	0.0578255	3.67531	0.000237557	0.00754652	No-change	2782	2594	2896	3064	2835	3042	2856	2892	2701	2876.61	2845.33	2656.85	2956.74	3028.04	3237.89	2698.37	2697.1	2562.43
4833445I07Rik	6.32421	0.134308	0.754805	0.177937	0.858773		No-change	6	7	8	5	10	3	8	3	7	6.20404	7.67823	7.33937	4.82496	10.6809	3.19319	7.55845	2.79782	6.64087
4921501I09Rik	0						No-change	0	0	0	0	0	0	0	0	0	0	0	0	0	0	0	0	0	0
4921504A21Rik	1.32694	-1.35121	1.90891	-0.707843	0.479043		No-change	3	2	3	0	0	1	0	1	2	3.10202	2.19378	2.75226	0	0	1.0644	0	0.932608	1.89739
4921504E06Rik	0.104978	-0.831053	4.08052	-0.203663	0.838617		No-change	0	0	0	0	0	0	1	0	0	0	0	0	0	0	0	0.944806	0	0
4921507G05Rik	0.648672	-1.34877	2.33347	-0.578011	0.563256		No-change	1	0	1	0	0	1	2	1	0	1.03401	0	0.917422	0	0	1.0644	1.88961	0.932608	0
4921507P07Rik	4.48118	-0.962087	0.904185	-1.06404	0.287312		No-change	4	5	7	3	3	2	5	3	9	4.13603	5.48445	6.42195	2.89498	3.20428	2.12879	4.72403	2.79782	8.53826
4921508D12Rik	0						No-change	0	0	0	0	0	0	0	0	0	0	0	0	0	0	0	0	0	0
4921508M14Rik	0						No-change	0	0	0	0	0	0	0	0	0	0	0	0	0	0	0	0	0	0
4921509A06Rik	0						No-change	0	0	0	0	0	0	0	0	0	0	0	0	0	0	0	0	0	0
4921509C19Rik	4.75929	-0.955501	0.933696	-1.02335	0.306141		No-change	3	10	5	3	3	2	5	10	2	3.10202	10.9689	4.58711	2.89498	3.20428	2.12879	4.72403	9.32608	1.89739
4921509O07Rik	0						No-change	0	0	0	0	0	0	0	0	0	0	0	0	0	0	0	0	0	0
4921511C10Rik	0						No-change	0	0	0	0	0	0	0	0	0	0	0	0	0	0	0	0	0	0
4921511C20Rik	0.2203	-0.831053	4.08052	-0.203663	0.838617		No-change	1	0	0	0	0	0	0	0	1	1.03401	0	0	0	0	0	0	0	0.948696
4921511E07Rik	0						No-change	0	0	0	0	0	0	0	0	0	0	0	0	0	0	0	0	0	0
4921511I17Rik	0						No-change	0	0	0	0	0	0	0	0	0	0	0	0	0	0	0	0	0	0
4921513H07Rik	0.121877	0	4.08052	0	1		No-change	0	1	0	0	0	0	0	0	0	0	1.09689	0	0	0	0	0	0	0
4921513I03Rik	0						No-change	0	0	0	0	0	0	0	0	0	0	0	0	0	0	0	0	0	0
4921513I08Rik	0						No-change	0	0	0	0	0	0	0	0	0	0	0	0	0	0	0	0	0	0
4921514A10Rik	9.90341	0.708603	0.613667	1.1547	0.248212		No-change	13	6	13	7	16	11	8	10	5	13.4421	6.58134	11.9265	6.75495	17.0895	11.7083	7.55845	9.32608	4.74348
4921515E04Rik	0.105411	-0.831053	4.08052	-0.203663	0.838617		No-change	0	0	0	0	0	0	0	0	1	0	0	0	0	0	0	0	0	0.948696
4921515G04Rik	0						No-change	0	0	0	0	0	0	0	0	0	0	0	0	0	0	0	0	0	0
4921515L22Rik	4.56159	-0.237512	0.904323	-0.262641	0.792828		No-change	2	1	9	2	5	6	6	8	3	2.06801	1.09689	8.25679	1.92999	5.34046	6.38637	5.66884	7.46087	2.84609
4921516A02Rik	0						No-change	0	0	0	0	0	0	0	0	0	0	0	0	0	0	0	0	0	0
4921517D16Rik	0						No-change	0	0	0	0	0	0	0	0	0	0	0	0	0	0	0	0	0	0
4921517D22Rik	0.105411	-0.831053	4.08052	-0.203663	0.838617		No-change	0	0	0	0	0	0	0	0	1	0	0	0	0	0	0	0	0	0.948696
4921518K17Rik	0						No-change	0	0	0	0	0	0	0	0	0	0	0	0	0	0	0	0	0	0
4921520N01Rik	0						No-change	0	0	0	0	0	0	0	0	0	0	0	0	0	0	0	0	0	0
4921521D15Rik	0						No-change	0	0	0	0	0	0	0	0	0	0	0	0	0	0	0	0	0	0
4921522A10Rik	0						No-change	0	0	0	0	0	0	0	0	0	0	0	0	0	0	0	0	0	0
4921522P10Rik	0.684531	0.154174	2.32076	0.0664327	0.947033		No-change	1	1	0	0	1	1	0	0	2	1.03401	1.09689	0	0	1.06809	1.0644	0	0	1.89739
4921523L03Rik	0.103623	-0.831053	4.08052	-0.203663	0.838617		No-change	0	0	0	0	0	0	0	1	0	0	0	0	0	0	0	0	0.932608	0
4921524J17Rik	435.174	-0.02785	0.113588	-0.245186	0.806313	0.947355	No-change	345	407	445	388	452	454	468	505	476	356.733	446.434	408.253	374.417	482.778	483.235	442.169	470.967	451.579
4921524L21Rik	0						No-change	0	0	0	0	0	0	0	0	0	0	0	0	0	0	0	0	0	0
4921525O09Rik	12.694	-0.609085	0.53678	-1.1347	0.2565		No-change	11	7	19	12	9	9	15	24	11	11.3741	7.67823	17.431	11.5799	9.61284	9.57956	14.1721	22.3826	10.4357
4921527H02Rik	0						No-change	0	0	0	0	0	0	0	0	0	0	0	0	0	0	0	0	0	0
4921528I07Rik	2.21245	-2.76135	1.6137	-1.71119	0.0870453		No-change	3	5	3	0	1	0	1	5	2	3.10202	5.48445	2.75226	0	1.06809	0	0.944806	4.66304	1.89739
4921529L05Rik	0.470333	1.09253	2.94553	0.370911	0.710704		No-change	2	1	0	0	1	0	0	0	0	2.06801	1.09689	0	0	1.06809	0	0	0	0
4921531C22Rik	21.054	-0.215471	0.419426	-0.513728	0.607442		No-change	17	25	20	25	21	11	20	22	30	17.5781	27.4223	18.3484	24.1248	22.4299	11.7083	18.8961	20.5174	28.4609
4921531P14Rik	0.103623	-0.831053	4.08052	-0.203663	0.838617		No-change	0	0	0	0	0	0	0	1	0	0	0	0	0	0	0	0	0.932608	0
4921533I20Rik	0						No-change	0	0	0	0	0	0	0	0	0	0	0	0	0	0	0	0	0	0
4921534A09Rik	1.36811	0.749215	1.85172	0.404606	0.685767		No-change	4	2	1	0	2	1	0	2	0	4.13603	2.19378	0.917422	0	2.13619	1.0644	0	1.86522	0
4921534H16Rik	0						No-change	0	0	0	0	0	0	0	0	0	0	0	0	0	0	0	0	0	0
4921536K21Rik	26.6936	-0.208932	0.363607	-0.574609	0.565556		No-change	31	28	21	22	21	28	27	33	30	32.0542	30.7129	19.2659	21.2298	22.4299	29.8031	25.5098	30.7761	28.4609
4921539E11Rik	0.765221	-0.507796	2.10279	-0.241487	0.809177		No-change	1	1	0	2	0	0	1	1	1	1.03401	1.09689	0	1.92999	0	0	0.944806	0.932608	0.948696
4921539H07Rik	0						No-change	0	0	0	0	0	0	0	0	0	0	0	0	0	0	0	0	0	0
4922502N22Rik	0						No-change	0	0	0	0	0	0	0	0	0	0	0	0	0	0	0	0	0	0
4930401A07Rik	1.08974	-1.35016	1.94544	-0.694015	0.487673		No-change	2	1	3	0	0	1	1	1	1	2.06801	1.09689	2.75226	0	0	1.0644	0.944806	0.932608	0.948696
4930401C15Rik	0						No-change	0	0	0	0	0	0	0	0	0	0	0	0	0	0	0	0	0	0
4930401G09Rik	0						No-change	0	0	0	0	0	0	0	0	0	0	0	0	0	0	0	0	0	0
4930401O10Rik	0						No-change	0	0	0	0	0	0	0	0	0	0	0	0	0	0	0	0	0	0
4930401O12Rik	0						No-change	0	0	0	0	0	0	0	0	0	0	0	0	0	0	0	0	0	0
4930402C01Rik	0						No-change	0	0	0	0	0	0	0	0	0	0	0	0	0	0	0	0	0	0
4930402D18Rik	0						No-change	0	0	0	0	0	0	0	0	0	0	0	0	0	0	0	0	0	0
4930402F06Rik	0						No-change	0	0	0	0	0	0	0	0	0	0	0	0	0	0	0	0	0	0
4930402F11Rik	0						No-change	0	0	0	0	0	0	0	0	0	0	0	0	0	0	0	0	0	0
4930402H05Rik	0.118677	1.09252	4.08052	0.267741	0.788899		No-change	0	0	0	0	1	0	0	0	0	0	0	0	0	1.06809	0	0	0	0
4930402K13Rik	0.218513	-0.831053	4.08052	-0.203663	0.838617		No-change	1	0	0	0	0	0	0	1	0	1.03401	0	0	0	0	0	0	0.932608	0
4930403D09Rik	0.325711	-1.73542	3.50767	-0.49475	0.620777		No-change	1	0	0	0	0	0	0	0	2	1.03401	0	0	0	0	0	0	0	1.89739
4930403O18Rik	0						No-change	0	0	0	0	0	0	0	0	0	0	0	0	0	0	0	0	0	0
4930403P22Rik	0						No-change	0	0	0	0	0	0	0	0	0	0	0	0	0	0	0	0	0	0
4930404A05Rik	0						No-change	0	0	0	0	0	0	0	0	0	0	0	0	0	0	0	0	0	0
4930404A12Rik	0						No-change	0	0	0	0	0	0	0	0	0	0	0	0	0	0	0	0	0	0
4930404H11Rik	0						No-change	0	0	0	0	0	0	0	0	0	0	0	0	0	0	0	0	0	0
4930404H24Rik	0						No-change	0	0	0	0	0	0	0	0	0	0	0	0	0	0	0	0	0	0
4930404I05Rik	2.18268	0.767986	1.33826	0.573868	0.566057		No-change	2	2	3	6	0	2	0	2	3	2.06801	2.19378	2.75226	5.78996	0	2.12879	0	1.86522	2.84609
4930404I20Rik	0						No-change	0	0	0	0	0	0	0	0	0	0	0	0	0	0	0	0	0	0
4930404K13Rik	0						No-change	0	0	0	0	0	0	0	0	0	0	0	0	0	0	0	0	0	0
4930404N11Rik	2.72578	-1.20102	1.20091	-1.00009	0.317266		No-change	2	4	5	2	2	0	4	3	3	2.06801	4.38756	4.58711	1.92999	2.13619	0	3.77923	2.79782	2.84609
4930404O17Rik	0						No-change	0	0	0	0	0	0	0	0	0	0	0	0	0	0	0	0	0	0
4930405A10Rik	0.121877	0	4.08052	0	1		No-change	0	1	0	0	0	0	0	0	0	0	1.09689	0	0	0	0	0	0	0
4930405A21Rik	3.09953	-0.248157	1.06854	-0.232238	0.816353		No-change	4	5	3	4	1	2	2	4	3	4.13603	5.48445	2.75226	3.85997	1.06809	2.12879	1.88961	3.73043	2.84609
4930405D01Rik	0						No-change	0	0	0	0	0	0	0	0	0	0	0	0	0	0	0	0	0	0
4930405D11Rik	0						No-change	0	0	0	0	0	0	0	0	0	0	0	0	0	0	0	0	0	0
4930405G09Rik	0						No-change	0	0	0	0	0	0	0	0	0	0	0	0	0	0	0	0	0	0
4930405H06Rik	0						No-change	0	0	0	0	0	0	0	0	0	0	0	0	0	0	0	0	0	0
4930405J17Rik	0						No-change	0	0	0	0	0	0	0	0	0	0	0	0	0	0	0	0	0	0
4930405L22Rik	0						No-change	0	0	0	0	0	0	0	0	0	0	0	0	0	0	0	0	0	0
4930405N21Rik	15.639	-0.0306038	0.450401	-0.0679478	0.945827		No-change	13	10	11	18	20	13	15	21	21	13.4421	10.9689	10.0916	17.3699	21.3619	13.8371	14.1721	19.5848	19.9226
4930405O22Rik	0						No-change	0	0	0	0	0	0	0	0	0	0	0	0	0	0	0	0	0	0
4930406D18Rik	0						No-change	0	0	0	0	0	0	0	0	0	0	0	0	0	0	0	0	0	0
4930407G08Rik	0						No-change	0	0	0	0	0	0	0	0	0	0	0	0	0	0	0	0	0	0
4930407I10Rik	0.424832	0.0530271	2.93975	0.018038	0.985609		No-change	0	0	0	2	0	0	1	0	1	0	0	0	1.92999	0	0	0.944806	0	0.948696
4930407I19Rik	0						No-change	0	0	0	0	0	0	0	0	0	0	0	0	0	0	0	0	0	0
4930408K08Rik	0						No-change	0	0	0	0	0	0	0	0	0	0	0	0	0	0	0	0	0	0
4930408O17Rik	0.240143	1.09252	3.94822	0.276713	0.782		No-change	0	1	0	0	0	1	0	0	0	0	1.09689	0	0	0	1.0644	0	0	0
4930412B13Rik	0						No-change	0	0	0	0	0	0	0	0	0	0	0	0	0	0	0	0	0	0
4930412C18Rik	1.80583	-0.42942	1.4248	-0.301389	0.763118		No-change	1	4	1	0	1	3	2	2	2	1.03401	4.38756	0.917422	0	1.06809	3.19319	1.88961	1.86522	1.89739
4930412E21Rik	0						No-change	0	0	0	0	0	0	0	0	0	0	0	0	0	0	0	0	0	0
4930412F09Rik	0						No-change	0	0	0	0	0	0	0	0	0	0	0	0	0	0	0	0	0	0
4930412F12Rik	1.19743	-0.578947	1.6622	-0.348302	0.727614		No-change	1	0	2	0	2	1	1	2	2	1.03401	0	1.83484	0	2.13619	1.0644	0.944806	1.86522	1.89739
4930412M03Rik	14.2747	0.178885	0.562965	0.317755	0.75067		No-change	25	20	7	10	14	14	10	19	8	25.8502	21.9378	6.42195	9.64993	14.9533	14.9015	9.44806	17.7196	7.58956
4930412O13Rik	0.118677	1.09252	4.08052	0.267741	0.788899		No-change	0	0	0	0	1	0	0	0	0	0	0	0	0	1.06809	0	0	0	0
4930413E15Rik	0						No-change	0	0	0	0	0	0	0	0	0	0	0	0	0	0	0	0	0	0
4930413F20Rik	0						No-change	0	0	0	0	0	0	0	0	0	0	0	0	0	0	0	0	0	0
4930413G21Rik	1.21927	-0.311867	1.7194	-0.181381	0.856069		No-change	0	3	1	2	0	1	2	1	1	0	3.29067	0.917422	1.92999	0	1.0644	1.88961	0.932608	0.948696
4930414F18Rik	0.103623	-0.831053	4.08052	-0.203663	0.838617		No-change	0	0	0	0	0	0	0	1	0	0	0	0	0	0	0	0	0.932608	0
4930414N06Rik	0						No-change	0	0	0	0	0	0	0	0	0	0	0	0	0	0	0	0	0	0
4930415C11Rik	0						No-change	0	0	0	0	0	0	0	0	0	0	0	0	0	0	0	0	0	0
4930415H17Rik	0						No-change	0	0	0	0	0	0	0	0	0	0	0	0	0	0	0	0	0	0
4930415L06Rik	0						No-change	0	0	0	0	0	0	0	0	0	0	0	0	0	0	0	0	0	0
4930415O11Rik	0						No-change	0	0	0	0	0	0	0	0	0	0	0	0	0	0	0	0	0	0
4930415P13Rik	0						No-change	0	0	0	0	0	0	0	0	0	0	0	0	0	0	0	0	0	0
4930417H01Rik	0						No-change	0	0	0	0	0	0	0	0	0	0	0	0	0	0	0	0	0	0
4930417O13Rik	0.105411	-0.831053	4.08052	-0.203663	0.838617		No-change	0	0	0	0	0	0	0	0	1	0	0	0	0	0	0	0	0	0.948696
4930417O22Rik	0.870423	-3.30945	2.16334	-1.52978	0.12607		No-change	0	2	0	0	0	0	1	3	2	0	2.19378	0	0	0	0	0.944806	2.79782	1.89739
4930419G24Rik	0						No-change	0	0	0	0	0	0	0	0	0	0	0	0	0	0	0	0	0	0
4930420G21Rik	0						No-change	0	0	0	0	0	0	0	0	0	0	0	0	0	0	0	0	0	0
4930420N18Rik	0						No-change	0	0	0	0	0	0	0	0	0	0	0	0	0	0	0	0	0	0
4930421C12Rik	0						No-change	0	0	0	0	0	0	0	0	0	0	0	0	0	0	0	0	0	0
4930421P07Rik	0						No-change	0	0	0	0	0	0	0	0	0	0	0	0	0	0	0	0	0	0
4930422C21Rik	0						No-change	0	0	0	0	0	0	0	0	0	0	0	0	0	0	0	0	0	0
4930422I22Rik	0						No-change	0	0	0	0	0	0	0	0	0	0	0	0	0	0	0	0	0	0
4930422M22Rik	0.638405	-2.30736	2.45038	-0.941632	0.346381		No-change	0	1	2	0	0	0	0	2	1	0	1.09689	1.83484	0	0	0	0	1.86522	0.948696
4930423C22Rik	0						No-change	0	0	0	0	0	0	0	0	0	0	0	0	0	0	0	0	0	0
4930423D22Rik	2.20411	-1.17887	1.52716	-0.771932	0.440154		No-change	6	2	5	0	1	1	2	1	2	6.20404	2.19378	4.58711	0	1.06809	1.0644	1.88961	0.932608	1.89739
4930423D24Rik	0						No-change	0	0	0	0	0	0	0	0	0	0	0	0	0	0	0	0	0	0
4930423M02Rik	0						No-change	0	0	0	0	0	0	0	0	0	0	0	0	0	0	0	0	0	0
4930425K10Rik	0						No-change	0	0	0	0	0	0	0	0	0	0	0	0	0	0	0	0	0	0
4930425K24Rik	0						No-change	0	0	0	0	0	0	0	0	0	0	0	0	0	0	0	0	0	0
4930425L21Rik	0						No-change	0	0	0	0	0	0	0	0	0	0	0	0	0	0	0	0	0	0
4930425O10Rik	0.338545	0.130736	3.25097	0.0402144	0.967922		No-change	1	0	0	0	1	0	1	0	0	1.03401	0	0	0	1.06809	0	0.944806	0	0
4930425P05Rik	0						No-change	0	0	0	0	0	0	0	0	0	0	0	0	0	0	0	0	0	0
4930426D05Rik	1.22961	3.78686	1.88736	2.00643	0.0448106		No-change	2	0	2	3	3	1	0	0	0	2.06801	0	1.83484	2.89498	3.20428	1.0644	0	0	0
4930426I24Rik	0.312325	-1.7328	3.29254	-0.526279	0.598694		No-change	0	0	1	0	0	0	1	0	1	0	0	0.917422	0	0	0	0.944806	0	0.948696
4930426L09Rik	2.10401	0.14881	1.26275	0.117846	0.90619		No-change	2	2	3	1	3	2	1	4	1	2.06801	2.19378	2.75226	0.964993	3.20428	2.12879	0.944806	3.73043	0.948696
4930428D20Rik	0						No-change	0	0	0	0	0	0	0	0	0	0	0	0	0	0	0	0	0	0
4930428E07Rik	0						No-change	0	0	0	0	0	0	0	0	0	0	0	0	0	0	0	0	0	0
4930428N03Rik	0						No-change	0	0	0	0	0	0	0	0	0	0	0	0	0	0	0	0	0	0
4930428O21Rik	0						No-change	0	0	0	0	0	0	0	0	0	0	0	0	0	0	0	0	0	0
4930429C20Rik	0						No-change	0	0	0	0	0	0	0	0	0	0	0	0	0	0	0	0	0	0
4930429D17Rik	0						No-change	0	0	0	0	0	0	0	0	0	0	0	0	0	0	0	0	0	0
4930429F24Rik	0						No-change	0	0	0	0	0	0	0	0	0	0	0	0	0	0	0	0	0	0
4930429H19Rik	0.2203	-0.831053	4.08052	-0.203663	0.838617		No-change	1	0	0	0	0	0	0	0	1	1.03401	0	0	0	0	0	0	0	0.948696
4930429P21Rik	0						No-change	0	0	0	0	0	0	0	0	0	0	0	0	0	0	0	0	0	0
4930430E12Rik	0						No-change	0	0	0	0	0	0	0	0	0	0	0	0	0	0	0	0	0	0
4930430F08Rik	167.034	0.030565	0.14513	0.210604	0.833196	0.955398	No-change	146	157	176	183	166	151	174	176	185	150.965	172.212	161.466	176.594	177.303	160.724	164.396	164.139	175.509
4930430F21Rik	0						No-change	0	0	0	0	0	0	0	0	0	0	0	0	0	0	0	0	0	0
4930430O22Rik	0						No-change	0	0	0	0	0	0	0	0	0	0	0	0	0	0	0	0	0	0
4930431F10Rik	0						No-change	0	0	0	0	0	0	0	0	0	0	0	0	0	0	0	0	0	0
4930431F12Rik	0						No-change	0	0	0	0	0	0	0	0	0	0	0	0	0	0	0	0	0	0
4930431L21Rik	0						No-change	0	0	0	0	0	0	0	0	0	0	0	0	0	0	0	0	0	0
4930431P03Rik	0.894056	-0.84737	1.99282	-0.425211	0.670683		No-change	1	1	0	0	1	1	3	0	1	1.03401	1.09689	0	0	1.06809	1.0644	2.83442	0	0.948696
4930431P19Rik	2.2683	0.841041	1.23306	0.682077	0.49519		No-change	1	0	4	6	2	2	1	2	3	1.03401	0	3.66969	5.78996	2.13619	2.12879	0.944806	1.86522	2.84609
4930431P22Rik	0						No-change	0	0	0	0	0	0	0	0	0	0	0	0	0	0	0	0	0	0
4930432B10Rik	0.223812	0	4.05908	0	1		No-change	0	1	1	0	0	0	0	0	0	0	1.09689	0.917422	0	0	0	0	0	0
4930432E11Rik	0.221889	0.130735	4.0701	0.032121	0.974376		No-change	0	0	0	0	0	1	0	1	0	0	0	0	0	0	1.0644	0	0.932608	0
4930432H08Rik	0.118677	1.09252	4.08052	0.267741	0.788899		No-change	0	0	0	0	1	0	0	0	0	0	0	0	0	1.06809	0	0	0	0
4930432J09Rik	0						No-change	0	0	0	0	0	0	0	0	0	0	0	0	0	0	0	0	0	0
4930432L08Rik	0						No-change	0	0	0	0	0	0	0	0	0	0	0	0	0	0	0	0	0	0
4930432M17Rik	0						No-change	0	0	0	0	0	0	0	0	0	0	0	0	0	0	0	0	0	0
4930432O09Rik	0						No-change	0	0	0	0	0	0	0	0	0	0	0	0	0	0	0	0	0	0
4930433B08Rik	0						No-change	0	0	0	0	0	0	0	0	0	0	0	0	0	0	0	0	0	0
4930433E05Rik	0						No-change	0	0	0	0	0	0	0	0	0	0	0	0	0	0	0	0	0	0
4930433I11Rik	0.103623	-0.831053	4.08052	-0.203663	0.838617		No-change	0	0	0	0	0	0	0	1	0	0	0	0	0	0	0	0	0.932608	0
4930433J02Rik	0						No-change	0	0	0	0	0	0	0	0	0	0	0	0	0	0	0	0	0	0
4930433N12Rik	1.56404	-0.159801	1.50572	-0.106129	0.91548		No-change	3	1	1	0	3	1	1	3	1	3.10202	1.09689	0.917422	0	3.20428	1.0644	0.944806	2.79782	0.948696
4930434B07Rik	0						No-change	0	0	0	0	0	0	0	0	0	0	0	0	0	0	0	0	0	0
4930434F21Rik	0.118677	1.09252	4.08052	0.267741	0.788899		No-change	0	0	0	0	1	0	0	0	0	0	0	0	0	1.06809	0	0	0	0
4930434J06Rik	0						No-change	0	0	0	0	0	0	0	0	0	0	0	0	0	0	0	0	0	0
4930434O05Rik	0						No-change	0	0	0	0	0	0	0	0	0	0	0	0	0	0	0	0	0	0
4930435C17Rik	0						No-change	0	0	0	0	0	0	0	0	0	0	0	0	0	0	0	0	0	0
4930435F18Rik	0						No-change	0	0	0	0	0	0	0	0	0	0	0	0	0	0	0	0	0	0
4930435M08Rik	0						No-change	0	0	0	0	0	0	0	0	0	0	0	0	0	0	0	0	0	0
4930435N07Rik	0						No-change	0	0	0	0	0	0	0	0	0	0	0	0	0	0	0	0	0	0
4930437M23Rik	0						No-change	0	0	0	0	0	0	0	0	0	0	0	0	0	0	0	0	0	0
4930438A08Rik	2.18802	-3.57411	1.63148	-2.19072	0.0284721		No-change	1	4	0	0	0	1	7	3	4	1.03401	4.38756	0	0	0	1.0644	6.61365	2.79782	3.79478
4930438E09Rik	0						No-change	0	0	0	0	0	0	0	0	0	0	0	0	0	0	0	0	0	0
4930439A04Rik	0						No-change	0	0	0	0	0	0	0	0	0	0	0	0	0	0	0	0	0	0
4930439D14Rik	0.32709	0.130736	3.28941	0.0397444	0.968297		No-change	1	0	0	1	0	0	1	0	0	1.03401	0	0	0.964993	0	0	0.944806	0	0
4930440C22Rik	0						No-change	0	0	0	0	0	0	0	0	0	0	0	0	0	0	0	0	0	0
4930440I19Rik	0						No-change	0	0	0	0	0	0	0	0	0	0	0	0	0	0	0	0	0	0
4930441H08Rik	0						No-change	0	0	0	0	0	0	0	0	0	0	0	0	0	0	0	0	0	0
4930441J16Rik	0						No-change	0	0	0	0	0	0	0	0	0	0	0	0	0	0	0	0	0	0
4930442G10Rik	0						No-change	0	0	0	0	0	0	0	0	0	0	0	0	0	0	0	0	0	0
4930442G15Rik	0						No-change	0	0	0	0	0	0	0	0	0	0	0	0	0	0	0	0	0	0
4930442H23Rik	0.220202	1.09252	4.08052	0.267741	0.788899		No-change	0	0	1	0	0	1	0	0	0	0	0	0.917422	0	0	1.0644	0	0	0
4930442J19Rik	0.212632	0.130735	4.08052	0.0320389	0.974441		No-change	0	0	0	1	0	0	0	0	1	0	0	0	0.964993	0	0	0	0	0.948696
[truncated: 50,773 more rows]
