# Supplementary material for: GSK3α functions as a stemness checkpoint across multiple stem cell states
Source: Cell Res. 2026 Apr 9;36(8):633–6. doi: 10.1038/s41422-026-01245-5 (PMC13361078; doi:10.1038/s41422-026-01245-5)
Supplement: Supplementary file 4 — Supplementary information, Table S3 [file 41422_2026_1245_MOESM4_ESM.xlsx]

## Sheet: FDR0.01
Supplementary information, Table S3. Gene lists of overlapping bivalent genes identified in ESCs and EpiSCs co-cultured under BI conditions and those reported under conventional culture conditions
Hu_3RFP_bivalent	Hu_3GFP_bivalent	Public_ES_bivalent	Naïve_Common	Public_AFX_bivalent	Primed_Common
1600029O15Rik	0610009B22Rik	0610012D04Rik	FALSE	0610038B21Rik	TRUE
1700003E16Rik	0610009E02Rik	0610025J13Rik	FALSE	0610040J01Rik	FALSE
1700012C08Rik	0610010F05Rik	0610038B21Rik	FALSE	1010001N08Rik	TRUE
1700013A02Rik	0610010K14Rik	0610040J01Rik	FALSE	1110002J07Rik	TRUE
1700016B15Rik	0610038B21Rik	1010001N08Rik	FALSE	1110008P14Rik	TRUE
1700034H15Rik	1010001N08Rik	1110002E22Rik	FALSE	1110018N20Rik	FALSE
1700040D17Rik	1110002J07Rik	1110008P14Rik	FALSE	1110032F04Rik	TRUE
1700041I07Rik	1110002L01Rik	1110018N20Rik	FALSE	1190005I06Rik	TRUE
1700047K16Rik	1110004F10Rik	1110032F04Rik	FALSE	1500009L16Rik	TRUE
1700051A21Rik	1110008P14Rik	1190005I06Rik	FALSE	1500012K07Rik	FALSE
1700061A03Rik	1110013H19Rik	1300014J16Rik	FALSE	1600017P15Rik	FALSE
1700065J11Rik	1110020A21Rik	1500002C15Rik	FALSE	1600029O15Rik	TRUE
1700081N11Rik	1110032A03Rik	1500012K07Rik	FALSE	1700001O22Rik	TRUE
1700093J21Rik	1110032F04Rik	1600014C23Rik	FALSE	1700003D09Rik	FALSE
1700120B22Rik	1110059E24Rik	1600029O15Rik	TRUE	1700003E16Rik	TRUE
1810044D09Rik	1190005I06Rik	1700001C02Rik	FALSE	1700013F07Rik	FALSE
1810058N15Rik	1500002F19Rik	1700001C19Rik	FALSE	1700016H13Rik	FALSE
2010110E17Rik	1500009L16Rik	1700003E16Rik	TRUE	1700016J18Rik	TRUE
2010300C02Rik	1500026H17Rik	1700003F12Rik	FALSE	1700016P03Rik	TRUE
2200002A13Rik	1600012H06Rik	1700003N22Rik	FALSE	1700018A04Rik	TRUE
2310002F09Rik	1600014C10Rik	1700009C05Rik	FALSE	1700018A14Rik	TRUE
2310022B05Rik	1600023N17Rik	1700012C14Rik	FALSE	1700020G03Rik	FALSE
2310069B03Rik	1600029O15Rik	1700013F07Rik	FALSE	1700022H16Rik	FALSE
2610042L04Rik	1700001O22Rik	1700013M08Rik	FALSE	1700023B13Rik	TRUE
2810025M15Rik	1700003E16Rik	1700016K19Rik	FALSE	1700025A08Rik	TRUE
2900005J15Rik	1700003G18Rik	1700016P03Rik	FALSE	1700025G04Rik	TRUE
3110070M22Rik	1700006P03Rik	1700018A04Rik	FALSE	1700028P14Rik	FALSE
4833412C05Rik	1700008B11Rik	1700018A14Rik	FALSE	1700039E22Rik	TRUE
4833418N02Rik	1700010B13Rik	1700018L02Rik	FALSE	1700039I01Rik	TRUE
4921514A10Rik	1700012D14Rik	1700020D05Rik	FALSE	1700041G16Rik	TRUE
4930405N21Rik	1700015C15Rik	1700020G03Rik	FALSE	1700051A21Rik	FALSE
4930431P19Rik	1700016H03Rik	1700021P04Rik	FALSE	1700061A03Rik	TRUE
4930433N12Rik	1700016J18Rik	1700024J04Rik	FALSE	1700074A21Rik	TRUE
4930445N08Rik	1700016P03Rik	1700025A08Rik	FALSE	1700086L19Rik	TRUE
4930471M09Rik	1700018A04Rik	1700025G04Rik	FALSE	1700092C10Rik	TRUE
4930479H17Rik	1700018A14Rik	1700025L06Rik	FALSE	1700095J03Rik	FALSE
4930481B07Rik	1700018L02Rik	1700037C06Rik	FALSE	1700101I19Rik	TRUE
4930519P11Rik	1700018M17Rik	1700039E22Rik	FALSE	1700108N11Rik	TRUE
4930539J05Rik	1700019D03Rik	1700040D17Rik	TRUE	1700112D23Rik	TRUE
4930554H23Rik	1700019J19Rik	1700041B01Rik	FALSE	1700124L16Rik	FALSE
4930570G19Rik	1700019L13Rik	1700051A21Rik	TRUE	1700125G02Rik	TRUE
4930579K19Rik	1700021F05Rik	1700064M15Rik	FALSE	1700127F24Rik	FALSE
4933406P04Rik	1700022H01Rik	1700066J03Rik	FALSE	1810010K12Rik	TRUE
4933424N20Rik	1700022N22Rik	1700069B07Rik	FALSE	1810019D21Rik	TRUE
4933430I17Rik	1700023B13Rik	1700074A21Rik	FALSE	1810049J17Rik	FALSE
4933433N18Rik	1700023H06Rik	1700086L19Rik	FALSE	1810058N15Rik	TRUE
4933434E20Rik	1700025A08Rik	1700095J03Rik	FALSE	2010001A14Rik	TRUE
4933440N22Rik	1700025G04Rik	1700101I19Rik	FALSE	2010007H06Rik	TRUE
5031425F14Rik	1700026N04Rik	1700108N11Rik	FALSE	2010300C02Rik	TRUE
6820431F20Rik	1700027A07Rik	1700112D23Rik	FALSE	2210039B01Rik	FALSE
8030453O22Rik	1700028E10Rik	1700121N20Rik	FALSE	2210408F21Rik	FALSE
8030474K03Rik	1700028N14Rik	1700124L16Rik	FALSE	2310014F06Rik	TRUE
9130213A22Rik	1700029J07Rik	1700125G02Rik	FALSE	2310026I22Rik	TRUE
9130214F15Rik	1700030C12Rik	1700127F24Rik	FALSE	2310034G01Rik	TRUE
9230105E05Rik	1700030J22Rik	1810010K12Rik	FALSE	2410017I17Rik	TRUE
9330154J02Rik	1700030K09Rik	1810019D21Rik	FALSE	2510009E07Rik	TRUE
9330171B17Rik	1700031P21Rik	1810021B22Rik	FALSE	2600014E21Rik	TRUE
9330182L06Rik	1700034H15Rik	1810049J17Rik	FALSE	2610001A08Rik	TRUE
9430037G07Rik	1700034P13Rik	1810058N15Rik	TRUE	2610016A17Rik	TRUE
9430091E24Rik	1700037C06Rik	2010001K21Rik	FALSE	2610027K06Rik	TRUE
9630013D21Rik	1700037F03Rik	2010007H06Rik	FALSE	2610034O05Rik	FALSE
A230004M16Rik	1700037H04Rik	2010013B24Rik	FALSE	2610035D17Rik	FALSE
A230083G16Rik	1700039E22Rik	2010016I18Rik	FALSE	2610316D01Rik	FALSE
A330008L17Rik	1700039I01Rik	2010300C02Rik	TRUE	2610507B11Rik	TRUE
A330074K22Rik	1700040D17Rik	2010310C07Rik	FALSE	2700033N17Rik	TRUE
A530020G20Rik	1700041G16Rik	2010320O07Rik	FALSE	2700046G09Rik	TRUE
A630089N07Rik	1700041I07Rik	2210039B01Rik	FALSE	2700080J24Rik	FALSE
A730013G03Rik	1700045H11Rik	2210408F21Rik	FALSE	2700081O15Rik	TRUE
A730035I17Rik	1700045I11Rik	2300002M23Rik	FALSE	2810030D12Rik	TRUE
A930016O22Rik	1700047K16Rik	2310002F09Rik	TRUE	2810405F15Rik	FALSE
AA465934	1700047O18Rik	2310011J03Rik	FALSE	2810410L24Rik	TRUE
AC126262.1	1700051O22Rik	2310015A10Rik	FALSE	2810430I11Rik	FALSE
AC163616.1	1700052K11Rik	2310016G11Rik	FALSE	2810432F15Rik	FALSE
AI837181	1700055D18Rik	2310022B05Rik	TRUE	2810459M11Rik	TRUE
AY036118	1700056E22Rik	2310026I22Rik	FALSE	2900005J15Rik	TRUE
Aamdc	1700061A03Rik	2410004I01Rik	FALSE	2900026A02Rik	TRUE
Abcb8	1700065J11Rik	2410017I17Rik	FALSE	2900037B21Rik	TRUE
Abcc3	1700069B07Rik	2600014E21Rik	FALSE	2900072N19Rik	FALSE
Abhd15	1700074A21Rik	2610001A08Rik	FALSE	2900079G21Rik	TRUE
Abtb1	1700086L19Rik	2610016A17Rik	FALSE	3010001F23Rik	TRUE
Acaa1b	1700086O06Rik	2610027K06Rik	FALSE	3110006O06Rik	FALSE
Acadm	1700092C10Rik	2610028E06Rik	FALSE	3110039M20Rik	FALSE
Acsm3	1700092M07Rik	2610035D17Rik	FALSE	3110082J24Rik	TRUE
Acvr2b	1700093J21Rik	2610042L04Rik	TRUE	4430402I18Rik	TRUE
Adamts17	1700096K18Rik	2610307P16Rik	FALSE	4632411P08Rik	TRUE
Adamts19	1700101I19Rik	2610316D01Rik	FALSE	4632427E13Rik	TRUE
Adamts7	1700102H20Rik	2610507I01Rik	FALSE	4732414G09Rik	TRUE
Adcy3	1700105P06Rik	2610509F24Rik	FALSE	4833418N17Rik	TRUE
Adcy5	1700108N11Rik	2700029L08Rik	FALSE	4833419F23Rik	TRUE
Adcy8	1700112D23Rik	2700046G09Rik	FALSE	4833427G06Rik	FALSE
Adcyap1r1	1700113A16Rik	2700069I18Rik	FALSE	4833428L15Rik	FALSE
Adgra2	1700113H08Rik	2700080J24Rik	FALSE	4921504A21Rik	TRUE
Adgrb1	1700120B22Rik	2810039B14Rik	FALSE	4921507G05Rik	TRUE
Adgrf2	1700122E12Rik	2810405F15Rik	FALSE	4921507P07Rik	TRUE
Adhfe1	1700123M08Rik	2810430I11Rik	FALSE	4930404H24Rik	TRUE
Adipor1	1700123O20Rik	2810432F15Rik	FALSE	4930412O13Rik	TRUE
Adipor2	1700125G02Rik	2810457G06Rik	FALSE	4930417H01Rik	TRUE
Adnp2	1700125H20Rik	2810459M11Rik	FALSE	4930426D05Rik	TRUE
Adora1	1810010H24Rik	2900005J15Rik	TRUE	4930442P19Rik	FALSE
Adra2b	1810010K12Rik	2900026A02Rik	FALSE	4930444P10Rik	FALSE
Adrb2	1810012K08Rik	2900037B21Rik	FALSE	4930447C04Rik	TRUE
Adssl1	1810013L24Rik	2900072N19Rik	FALSE	4930458D05Rik	TRUE
Ago1	1810019D21Rik	2900079G21Rik	FALSE	4930477E14Rik	FALSE
Ago4	1810021B22Rik	3110039M20Rik	FALSE	4930488L21Rik	TRUE
Aida	1810026B05Rik	3110070M22Rik	TRUE	4930511A02Rik	FALSE
Aifm3	1810030O07Rik	3110082J24Rik	FALSE	4930512B01Rik	FALSE
Aldh1a2	1810055G02Rik	3110083C13Rik	FALSE	4930515G01Rik	TRUE
Aldoa	1810058N15Rik	3300002P13Rik	FALSE	4930518J20Rik	TRUE
Alk	1810059C17Rik	3732407C23Rik	FALSE	4930519K11Rik	TRUE
Alkbh3	1810062G17Rik	4631405J19Rik	FALSE	4930520O04Rik	FALSE
Amdhd2	2010001A14Rik	4632433K11Rik	FALSE	4930527E20Rik	FALSE
Anapc4	2010007H06Rik	4732414G09Rik	FALSE	4930527F14Rik	TRUE
Ank1	2010300C02Rik	4732463B04Rik	FALSE	4930527J03Rik	FALSE
Ankrd16	2010315B03Rik	4732490B19Rik	FALSE	4930528J11Rik	TRUE
Ankrd34a	2200002A13Rik	4833407H14Rik	FALSE	4930534D22Rik	FALSE
Ankrd6	2210406O10Rik	4833412C05Rik	TRUE	4930542C12Rik	FALSE
Anks1b	2210409E12Rik	4833418N02Rik	TRUE	4930554H23Rik	TRUE
Anpep	2210418O10Rik	4833418N17Rik	FALSE	4930557F10Rik	FALSE
Antxr1	2300009A05Rik	4833422C13Rik	FALSE	4930563E18Rik	TRUE
Ap2b1	2310009B15Rik	4833427G06Rik	FALSE	4930563I02Rik	TRUE
Apbb1ip	2310014F06Rik	4833428L15Rik	FALSE	4930570G19Rik	TRUE
Apln	2310026I22Rik	4833438C02Rik	FALSE	4930581F22Rik	FALSE
Apobec3	2310033P09Rik	4921504A21Rik	FALSE	4930586N03Rik	FALSE
Apoc1	2310034G01Rik	4921504E06Rik	FALSE	4930588K23Rik	TRUE
Apoc2	2310039H08Rik	4921507P07Rik	FALSE	4930593A02Rik	TRUE
App	2310057M21Rik	4921520N01Rik	FALSE	4930594M22Rik	FALSE
Aqp3	2310068J16Rik	4921522P10Rik	FALSE	4930597O21Rik	TRUE
Arf2	2310074N15Rik	4921523L03Rik	FALSE	4931419H13Rik	TRUE
Arglu1	2410006H16Rik	4921531C22Rik	FALSE	4932441J04Rik	TRUE
Arhgap26	2410017I17Rik	4930404A12Rik	FALSE	4933406I18Rik	TRUE
Arhgap31	2410022M11Rik	4930404H24Rik	FALSE	4933417D19Rik	TRUE
Arhgdig	2410080I02Rik	4930412O13Rik	FALSE	4933425M03Rik	TRUE
Arhgef33	2410131K14Rik	4930417H01Rik	FALSE	4933430I17Rik	TRUE
Arhgef9	2500002B13Rik	4930417O22Rik	FALSE	4933439K11Rik	TRUE
Arl8a	2500004C02Rik	4930423D22Rik	FALSE	5031439G07Rik	TRUE
Armh1	2510009E07Rik	4930426D05Rik	FALSE	5033417F24Rik	FALSE
Arpin	2600006K01Rik	4930426I24Rik	FALSE	5033428I22Rik	TRUE
Arrdc4	2600014E21Rik	4930426L09Rik	FALSE	5033430I15Rik	TRUE
Arsb	2610001A08Rik	4930429H19Rik	FALSE	5330417C22Rik	FALSE
Asb3	2610002M06Rik	4930435M08Rik	FALSE	5330429C05Rik	TRUE
Asf1a	2610005L07Rik	4930442P19Rik	FALSE	5330438I03Rik	FALSE
Asic1	2610008E11Rik	4930444P10Rik	FALSE	5730488B01Rik	TRUE
Asic3	2610016A17Rik	4930447C04Rik	FALSE	5730596B20Rik	FALSE
Aspm	2610027K06Rik	4930448A20Rik	FALSE	6330403L08Rik	TRUE
Atg16l2	2610035F20Rik	4930449E01Rik	FALSE	6330409D20Rik	TRUE
Atoh1	2610042L04Rik	4930451I11Rik	FALSE	6330420H09Rik	FALSE
Atoh8	2610206C17Rik	4930455H04Rik	FALSE	6430503K07Rik	FALSE
Atp12a	2610301B20Rik	4930458D05Rik	FALSE	6430548M08Rik	TRUE
Atp1b1	2610307P16Rik	4930478K11Rik	FALSE	6430571L13Rik	TRUE
Atp2b3	2610318N02Rik	4930488L21Rik	FALSE	6430573P05Rik	TRUE
Atp2c1	2610507B11Rik	4930511A02Rik	FALSE	6430628N08Rik	FALSE
Atp6v0c-ps2	2610509F24Rik	4930512B01Rik	FALSE	6530402F18Rik	TRUE
Atp6v0e	2700033N17Rik	4930518J20Rik	FALSE	6530409C15Rik	TRUE
Atxn2	2700046G09Rik	4930519K11Rik	FALSE	6820431F20Rik	TRUE
Auts2	2700069I18Rik	4930523C07Rik	FALSE	8430419K02Rik	TRUE
Axl	2700081O15Rik	4930542C12Rik	FALSE	9030612E09Rik	TRUE
B230319C09Rik	2700097O09Rik	4930544D05Rik	FALSE	9130017K11Rik	FALSE
B2m	2810006K23Rik	4930553M12Rik	FALSE	9130019P16Rik	TRUE
B430305J03Rik	2810013P06Rik	4930554H23Rik	TRUE	9130024F11Rik	TRUE
B4galt2	2810025M15Rik	4930556I23Rik	FALSE	9130213A22Rik	TRUE
B830017H08Rik	2810029C07Rik	4930557F10Rik	FALSE	9130230N09Rik	FALSE
BC003965	2810030D12Rik	4930560O18Rik	FALSE	9130410C08Rik	TRUE
BC023719	2810039B14Rik	4930563E18Rik	FALSE	9230102O04Rik	FALSE
BC024978	2810408I11Rik	4930563I02Rik	FALSE	9330118I20Rik	FALSE
BC035947	2810410L24Rik	4930570G19Rik	TRUE	9330121J05Rik	TRUE
BC051077	2810414N06Rik	4930573I07Rik	FALSE	9330154J02Rik	TRUE
BC106179	2810459M11Rik	4930579F01Rik	FALSE	9330158H04Rik	FALSE
Babam2	2900005J15Rik	4930586N03Rik	FALSE	9330162012Rik	TRUE
Baiap3	2900009J06Rik	4930588K23Rik	FALSE	9330175E14Rik	FALSE
Barhl2	2900026A02Rik	4930592I03Rik	FALSE	9330179D12Rik	TRUE
Barx1	2900027M19Rik	4930593A02Rik	FALSE	9330182L06Rik	TRUE
Barx2	2900037B21Rik	4930597L12Rik	FALSE	9430021M05Rik	TRUE
Batf3	2900045O20Rik	4930597O21Rik	FALSE	9530036O11Rik	TRUE
Bbs2	2900052L18Rik	4930599N23Rik	FALSE	9530059O14Rik	TRUE
Bc1	2900060N12Rik	4931413I07Rik	FALSE	9530082P21Rik	TRUE
Bcl6b	2900079G21Rik	4931415C17Rik	FALSE	9530085L11Rik	TRUE
Bclaf1	2900093K20Rik	4931419H13Rik	FALSE	9630001P10Rik	FALSE
Bcorl1	2900097C17Rik	4931428F04Rik	FALSE	9630013D21Rik	TRUE
Bex1	3010001F23Rik	4932441J04Rik	FALSE	9930012K11Rik	TRUE
Bex4	3110009E18Rik	4932443L11Rik	FALSE	A230052G05Rik	FALSE
Bhlha9	3110018I06Rik	4933401L05Rik	FALSE	A230072E10Rik	TRUE
Blm	3110045C21Rik	4933405L10Rik	FALSE	A230077H06Rik	TRUE
Bmp3	3110056K07Rik	4933406I18Rik	FALSE	A330008L17Rik	TRUE
Bmyc	3110070M22Rik	4933415J04Rik	FALSE	A330009N23Rik	FALSE
Brd1	3110082I17Rik	4933417D19Rik	FALSE	A330032B11Rik	TRUE
Brd3	3110082J24Rik	4933421A08Rik	FALSE	A330033J07Rik	TRUE
Brk1	3110083C13Rik	4933425D22Rik	FALSE	A330040F15Rik	TRUE
Brox	3830408C21Rik	4933425M03Rik	FALSE	A330074H02Rik	FALSE
Brwd1	4430402I18Rik	4933428G20Rik	FALSE	A330074K22Rik	TRUE
Bsg	4632404H12Rik	4933431E20Rik	FALSE	A430027H14Rik	TRUE
Btg2	4632411P08Rik	4933431K23Rik	FALSE	A430035B10Rik	FALSE
C130021I20Rik	4632427E13Rik	4933439C10Rik	FALSE	A430072P03Rik	TRUE
C1ql1	4732414G09Rik	4933439K11Rik	FALSE	A4galt	TRUE
C2cd2l	4732463B04Rik	5031434O11Rik	FALSE	A530058N18Rik	TRUE
C530025M09Rik	4833404L02Rik	5031439G07Rik	FALSE	A530084C06Rik	TRUE
C730034F03Rik	4833417C18Rik	5033428I22Rik	FALSE	A730020E08Rik	TRUE
Cab39l	4833418N17Rik	5033430I15Rik	FALSE	A730035I17Rik	TRUE
Cacna1c	4833419F23Rik	5330417C22Rik	FALSE	A730056A06Rik	TRUE
Cacna1i	4833420G17Rik	5330429C05Rik	FALSE	A730060N03Rik	TRUE
Cacnb3	4833438C02Rik	5330438I03Rik	FALSE	A730089K16Rik	TRUE
Cacnb4	4921504A21Rik	5430421F17Rik	FALSE	A730094K22Rik	FALSE
Cacng3	4921504E06Rik	5730488B01Rik	FALSE	A730098A19Rik	FALSE
Cadps2	4921507G05Rik	5730585A16Rik	FALSE	A830073O21Rik	FALSE
Caln1	4921507P07Rik	5730596B20Rik	FALSE	A830082K12Rik	TRUE
Camk1d	4921508D12Rik	5830411K02Rik	FALSE	A830092H15Rik	FALSE
Camk2n1	4921522P10Rik	5830437K03Rik	FALSE	A930003O13Rik	TRUE
Camkv	4921524J17Rik	5930430L01Rik	FALSE	A930016O22Rik	TRUE
Capns1	4930402H24Rik	6330409D20Rik	FALSE	A930017K11Rik	TRUE
Car10	4930404H24Rik	6330411D24Rik	FALSE	A930029G22Rik	TRUE
Car7	4930412F09Rik	6330420H09Rik	FALSE	A930032L01Rik	TRUE
Carmil2	4930412M03Rik	6430503K07Rik	FALSE	A930033H14Rik	TRUE
Carmil3	4930412O13Rik	6430548M08Rik	FALSE	AA414768	FALSE
Caskin2	4930413G21Rik	6430571L13Rik	FALSE	AA467197	FALSE
Casp2	4930417H01Rik	6430628N08Rik	FALSE	AA914427	FALSE
Cat	4930423D22Rik	6530402F18Rik	FALSE	AB041806	TRUE
Cbfa2t2	4930426D05Rik	6530409C15Rik	FALSE	AC099860.1	TRUE
Cbr4	4930426I24Rik	6720468P15Rik	FALSE	AC122821.1	TRUE
Ccdc116	4930426L09Rik	6720483E21Rik	FALSE	AC124502.1	FALSE
Ccdc136	4930432H08Rik	8030423F21Rik	FALSE	AC126262.1	FALSE
Ccdc191	4930434J06Rik	8430419K02Rik	FALSE	AC135859.1	FALSE
Ccdc32	4930439D14Rik	8430430B14Rik	FALSE	AC137708.1	FALSE
Ccdc39	4930442H23Rik	9030612E09Rik	FALSE	AC241534.1	FALSE
Ccdc71	4930445N08Rik	9130019O22Rik	FALSE	AI115009	TRUE
Ccdc93	4930447C04Rik	9130019P16Rik	FALSE	AI593442	TRUE
Ccdc96	4930449I04Rik	9130024F11Rik	FALSE	AI606473	FALSE
Ccn1	4930451I11Rik	9130213A22Rik	TRUE	AI646519	FALSE
Ccnb1	4930452B06Rik	9130410C08Rik	FALSE	AL646049.1	FALSE
Ccnc	4930455B14Rik	9230102O04Rik	FALSE	AU021063	FALSE
Cd2ap	4930458D05Rik	9330104G04Rik	FALSE	AU022754	TRUE
Cd82	4930461C15Rik	9330111N05Rik	FALSE	AW011738	TRUE
Cdc20b	4930467K11Rik	9330118I20Rik	FALSE	AW047730	FALSE
Cdc37l1	4930473A02Rik	9330158H04Rik	FALSE	Aatf	TRUE
Cdc42bpg	4930478M09Rik	9330160F10Rik	FALSE	Aatk	FALSE
Cdc42ep1	4930479H17Rik	9330162012Rik	FALSE	Abat	TRUE
Cdh15	4930481B07Rik	9330171B17Rik	TRUE	Abca1	TRUE
Cdh8	4930483J18Rik	9330175E14Rik	FALSE	Abca17	TRUE
Cdk17	4930488L21Rik	9330179D12Rik	FALSE	Abca2	TRUE
Cdk5r2	4930502E09Rik	9330182L06Rik	TRUE	Abca3	TRUE
Cdkn1c	4930506C21Rik	9330188P03Rik	FALSE	Abca5	TRUE
Cemip	4930512J16Rik	9430007M09Rik	FALSE	Abcb10	TRUE
Cep104	4930512P04Rik	9430021M05Rik	FALSE	Abcb1b	FALSE
Cep152	4930513N10Rik	9430041J12Rik	FALSE	Abcb4	TRUE
Cfap74	4930515G01Rik	9430097D07Rik	FALSE	Abcb9	FALSE
Cfc1	4930516K23Rik	9530036O11Rik	FALSE	Abcc4	FALSE
Cfl1	4930518J20Rik	9530052E02Rik	FALSE	Abcc8	TRUE
Cfl2	4930519K11Rik	9530059O14Rik	FALSE	Abcd1	TRUE
Cftr	4930522L14Rik	9530080O11Rik	FALSE	Abcg1	FALSE
Cggbp1	4930524O07Rik	9530082P21Rik	FALSE	Abcg4	TRUE
Chaf1a	4930527A07Rik	9630001P10Rik	FALSE	Abhd15	TRUE
Chkb	4930527F14Rik	9630013D21Rik	TRUE	Abhd3	TRUE
Chmp7	4930528J11Rik	9630014M24Rik	FALSE	Abl2	FALSE
Chn2	4930532G15Rik	9830166K06Rik	FALSE	Ablim1	FALSE
Chst8	4930537H20Rik	9930012K11Rik	FALSE	Ablim2	TRUE
Cish	4930539J05Rik	9930014A18Rik	FALSE	Ablim3	TRUE
Ckap5	4930544L04Rik	A030001D20Rik	FALSE	Abr	TRUE
Clcn4	4930549G23Rik	A030005K14Rik	FALSE	Abtb2	TRUE
Cldn34c1	4930554H23Rik	A030014E15Rik	FALSE	Acaa1a	TRUE
Clhc1	4930558C23Rik	A230052G05Rik	FALSE	Acan	TRUE
Clip4	4930558J22Rik	A230065N10Rik	FALSE	Acat1	FALSE
Clpx	4930560O18Rik	A230077H06Rik	FALSE	Acbd4	TRUE
Clstn1	4930563E18Rik	A330008L17Rik	TRUE	Ace	TRUE
Cnfn	4930563I02Rik	A330032B11Rik	FALSE	Acer2	TRUE
Cnksr2	4930570G19Rik	A330033J07Rik	FALSE	Ache	TRUE
Cnnm4	4930577N17Rik	A330040F15Rik	FALSE	Acot5	TRUE
Col11a1	4930578M01Rik	A330074H02Rik	FALSE	Acot6	TRUE
Col12a1	4930578M07Rik	A330074K22Rik	TRUE	Acot7	FALSE
Col15a1	4930579G24Rik	A330084C13Rik	FALSE	Acp1	TRUE
Col19a1	4930579K19Rik	A330102I10Rik	FALSE	Acp7	FALSE
Col24a1	4930583K01Rik	A430027H14Rik	FALSE	Acsf2	TRUE
Col2a1	4930588K23Rik	A430072P03Rik	FALSE	Acsl1	TRUE
Col4a1	4930589L23Rik	A530013C23Rik	FALSE	Acsl6	TRUE
Col4a2	4930592C13Rik	A530020G20Rik	TRUE	Acss1	FALSE
Comp	4930593A02Rik	A530058N18Rik	FALSE	Actl6b	TRUE
Copb2	4930597O21Rik	A530084C06Rik	FALSE	Actn2	TRUE
Coq3	4931406G06Rik	A530088E08Rik	FALSE	Actr3b	TRUE
Corin	4931419H13Rik	A630019I02Rik	FALSE	Actrt3	TRUE
Coro1c	4931422A03Rik	A630035G10Rik	FALSE	Acvr1c	TRUE
Coro6	4931428F04Rik	A730013G03Rik	TRUE	Acyp1	TRUE
Cotl1	4931440P22Rik	A730020E08Rik	FALSE	Ada	TRUE
Cpeb1	4932412D23Rik	A730035I17Rik	TRUE	Adam11	TRUE
Cpeb1os1	4932422M17Rik	A730060N03Rik	FALSE	Adam12	FALSE
Cpox	4932438A13Rik	A730085E03Rik	FALSE	Adam15	TRUE
Cpt1b	4932441J04Rik	A730089K16Rik	FALSE	Adam19	FALSE
Cpxm1	4933406C10Rik	A730091E23Rik	FALSE	Adam22	TRUE
Creld1	4933406I18Rik	A730098A19Rik	FALSE	Adamts14	TRUE
Crmp1	4933406P04Rik	A830008E24Rik	FALSE	Adamts15	FALSE
Crnde	4933407K13Rik	A830012C17Rik	FALSE	Adamts16	FALSE
Crtac1	4933412E12Rik	A830031A19Rik	FALSE	Adamts17	TRUE
Crtc2	4933417C20Rik	A830052D11Rik	FALSE	Adamts18	TRUE
Cry1	4933417D19Rik	A830073O21Rik	FALSE	Adamts19	FALSE
Crybg1	4933424G05Rik	A830082K12Rik	FALSE	Adamts2	TRUE
Csgalnact2	4933425M03Rik	A830092H15Rik	FALSE	Adamts20	TRUE
Csnk1g2	4933427D14Rik	A930003O13Rik	FALSE	Adamts3	TRUE
Csrnp1	4933427E11Rik	A930015P04Rik	FALSE	Adamts5	FALSE
Ctdsp1	4933430I17Rik	A930016O22Rik	TRUE	Adamts8	TRUE
Ctif	4933430L12Rik	A930017K11Rik	FALSE	Adamtsl3	FALSE
Ctps2	4933431K14Rik	A930024E05Rik	FALSE	Adamtsl5	TRUE
Cuta	4933437G19Rik	A930029G22Rik	FALSE	Adap1	TRUE
Cxcl1	4933439C10Rik	A930033H14Rik	FALSE	Adap2	FALSE
Cxcl3	4933439K11Rik	A930036K24Rik	FALSE	Adarb1	TRUE
Cyb561	4933439N14Rik	AA467197	FALSE	Adcy1	TRUE
Cyb5a	4933440N22Rik	AA543401	FALSE	Adcy2	TRUE
Cyb5b	5031425F14Rik	AA619741	FALSE	Adcy3	FALSE
Cygb	5031434O11Rik	AA914427	FALSE	Adcy4	FALSE
Cyp1b1	5031439G07Rik	AB041806	FALSE	Adcy5	TRUE
Cyp4f17	5033428I22Rik	AC099860.1	FALSE	Adcy6	FALSE
Cys1	5033430I15Rik	AC122821.1	FALSE	Adcy7	FALSE
D030025P21Rik	5330413P13Rik	AC126262.1	TRUE	Adcy8	TRUE
D130058E05Rik	5330429C05Rik	AC132288.1	FALSE	Adcy9	TRUE
D230022J07Rik	5330438D12Rik	AC151602.1	FALSE	Adcyap1	TRUE
D330041H03Rik	5330439K02Rik	AC153941.1	FALSE	Adcyap1r1	FALSE
D630002J18Rik	5430402O13Rik	AC183097.1	FALSE	Add2	TRUE
Dach1	5430403G16Rik	AI115009	FALSE	Add3	TRUE
Dazap1	5430435K18Rik	AI480526	FALSE	Adgra2	TRUE
Dchs2	5730405O15Rik	AI507597	FALSE	Adgrb1	TRUE
Dck	5730414N17Rik	AI593442	FALSE	Adgrb2	FALSE
Dcp2	5730488B01Rik	AI606473	FALSE	Adgrb3	TRUE
Dctn1	5830448L01Rik	AI646519	FALSE	Adgre5	FALSE
Ddias	6330403L08Rik	AI661453	FALSE	Adgrg2	TRUE
Ddit4l	6330409D20Rik	AI839979	FALSE	Adgrg6	TRUE
Ddx41	6430511E19Rik	AI854703	FALSE	Adgrl3	TRUE
Dennd1b	6430548M08Rik	AL645861.1	FALSE	Adora1	TRUE
Deptor	6430550D23Rik	AL807811.1	FALSE	Adora2a	FALSE
Dffb	6430571L13Rik	AU015228	FALSE	Adora2b	TRUE
Dgat2	6430573P05Rik	AU022751	FALSE	Adra1a	FALSE
Dgki	6430590A07Rik	AU022754	FALSE	Adra1b	TRUE
Dhx30	6530402F18Rik	AW011738	FALSE	Adra1d	TRUE
Dicer1	6530409C15Rik	AW047730	FALSE	Adra2a	TRUE
Dipk2a	6720427I07Rik	AW822073	FALSE	Adra2b	TRUE
Dld	6720483E21Rik	Aass	FALSE	Adra2c	TRUE
Dlgap2	6820431F20Rik	Aatf	FALSE	Adrb1	TRUE
Dlgap4	8030456M14Rik	Aatk	FALSE	Adrb2	FALSE
Dll4	8430419K02Rik	Abat	FALSE	Adrb3	FALSE
Dmrt3	9030612E09Rik	Abca14	FALSE	Adssl1	TRUE
Dmrta1	9130019P16Rik	Abca15	FALSE	Aebp1	FALSE
Dnali1	9130023H24Rik	Abca17	FALSE	Afap1	TRUE
Dnm1l	9130024F11Rik	Abca2	FALSE	Afap1l1	TRUE
Dpp10	9130213A22Rik	Abca3	FALSE	Afap1l2	FALSE
Dpp6	9130221F21Rik	Abca4	FALSE	Aff1	FALSE
Dpyd	9130410C08Rik	Abca5	FALSE	Aff2	TRUE
Dpysl5	9130604C24Rik	Abcb1a	FALSE	Agap1	TRUE
Drap1	9230104M06Rik	Abcb4	FALSE	Agap2	TRUE
Draxin	9230105E05Rik	Abcb9	FALSE	Agap3	TRUE
Drd1	9230116N13Rik	Abcc3	TRUE	Agbl2	FALSE
Dse	9330020H09Rik	Abcc6	FALSE	Ago4	TRUE
Dsel	9330104G04Rik	Abcc8	FALSE	Agpat2	TRUE
Dtwd2	9330111N05Rik	Abcc9	FALSE	Agtr1a	TRUE
Dtx1	9330121J05Rik	Abcd2	FALSE	Ahdc1	TRUE
Duox2	9330154J02Rik	Abcg1	FALSE	Ahnak	TRUE
Dusp11	9330162012Rik	Abcg4	FALSE	Ahrr	FALSE
Dusp8	9330179D12Rik	Abcg8	FALSE	Aif1l	TRUE
Dysf	9330182L06Rik	Abhd15	TRUE	Aifm2	TRUE
E030042O20Rik	9430015G10Rik	Abhd16b	FALSE	Aifm3	TRUE
E130304I02Rik	9430021M05Rik	Abhd3	FALSE	Airn	FALSE
E2f5	9430037G07Rik	Abhd5	FALSE	Ak5	TRUE
E330040D14Rik	9430038I01Rik	Abhd8	FALSE	Akain1	TRUE
Ebf4	9430041J12Rik	Ablim1	FALSE	Akr7a5	TRUE
Ebi3	9530018F02Rik	Ablim3	FALSE	Alcam	TRUE
Edf1	9530026P05Rik	Abo	FALSE	Aldh1a2	FALSE
Edn3	9530036O11Rik	Abtb2	FALSE	Aldh1a3	TRUE
Eef1akmt2	9530051G07Rik	Acaa1b	TRUE	Aldh1l2	FALSE
Eef1d	9530052C20Rik	Acadl	FALSE	Aldh5a1	TRUE
Eef2kmt	9530052E02Rik	Acan	FALSE	Alg11	TRUE
Egfl7	9530059O14Rik	Acbd4	FALSE	Alg9	FALSE
Egr2	9530077C05Rik	Ace	FALSE	Alk	FALSE
Eif1	9530080O11Rik	Acer2	FALSE	Alkal2	FALSE
Eif4e2	9530082P21Rik	Ache	FALSE	Alox12	FALSE
Eif4ebp1	9530085L11Rik	Acot1	FALSE	Alox12e	TRUE
Eif4h	9630013D21Rik	Acot11	FALSE	Alox15	FALSE
Elf2	9930012K11Rik	Acot12	FALSE	Alox5	FALSE
Elfn1	9930014A18Rik	Acot3	FALSE	Als2cl	TRUE
Emp2	9930021J03Rik	Acot4	FALSE	Alx1	TRUE
Emp3	A130010J15Rik	Acot5	FALSE	Alx3	TRUE
En2	A130051J06Rik	Acot6	FALSE	Alx4	TRUE
Endod1	A230004M16Rik	Acp7	FALSE	Amer2	TRUE
Enho	A230020J21Rik	Acsl6	FALSE	Amer3	TRUE
Eno1	A230028O05Rik	Acta1	FALSE	Amigo1	TRUE
Enoph1	A230060F14Rik	Actl10	FALSE	Amigo2	TRUE
Enpp3	A230072E10Rik	Actl6b	FALSE	Ampd3	FALSE
Ensa	A230077H06Rik	Actl7b	FALSE	Amph	TRUE
Eomes	A230107N01Rik	Actn2	FALSE	Amz1	FALSE
Epb41	A330008L17Rik	Acvr1c	FALSE	Angpt1	FALSE
Epb41l3	A330023F24Rik	Acvrl1	FALSE	Ank	TRUE
Epb41l4aos	A330032B11Rik	Acyp1	FALSE	Ank1	TRUE
Epb41l4b	A330033J07Rik	Ada	FALSE	Ank2	TRUE
Epha4	A330040F15Rik	Adad1	FALSE	Ank3	TRUE
Ephb6	A330074K22Rik	Adam11	FALSE	Ankmy1	FALSE
Ephx3	A330084C13Rik	Adam12	FALSE	Ankrd12	TRUE
Eprs	A330094K24Rik	Adam23	FALSE	Ankrd13a	TRUE
Erbb3	A430027H14Rik	Adam33	FALSE	Ankrd13b	TRUE
Ercc6l	A430033K04Rik	Adamts1	FALSE	Ankrd13d	TRUE
Erg	A430057M04Rik	Adamts14	FALSE	Ankrd27	TRUE
Erich1	A430072P03Rik	Adamts15	FALSE	Ankrd29	TRUE
Erich6	A430108G06Rik	Adamts16	FALSE	Ankrd33b	TRUE
Ern1	A4galt	Adamts17	TRUE	Ankrd34a	TRUE
Esr1	A530032D15Rik	Adamts18	FALSE	Ankrd34b	TRUE
Esrra	A530058N18Rik	Adamts19	TRUE	Ankrd42	FALSE
Ess2	A530072M11Rik	Adamts2	FALSE	Ankrd44	TRUE
Etl4	A530083I20Rik	Adamts20	FALSE	Ankrd53	FALSE
Eva1a	A530084C06Rik	Adamts3	FALSE	Ankrd63	TRUE
Evl	A630052C17Rik	Adamts5	FALSE	Anks1	FALSE
Eya2	A630089N07Rik	Adamts7	TRUE	Anks1b	TRUE
F11r	A730013G03Rik	Adamts8	FALSE	Anks6	FALSE
Fadd	A730020E08Rik	Adamtsl3	FALSE	Ano1	FALSE
Fads6	A730035I17Rik	Adamtsl5	FALSE	Ano5	FALSE
Fam110c	A730056A06Rik	Adap2	FALSE	Anp32a	TRUE
Fam114a1	A730060N03Rik	Adarb1	FALSE	Anp32b-ps1	FALSE
Fam131c	A730061H03Rik	Adarb2	FALSE	Anpep	TRUE
Fam160b2	A730089K16Rik	Adcy1	FALSE	Antxr2	TRUE
Fam181b	A730091E23Rik	Adcy2	FALSE	Anxa2	TRUE
Fam20a	A830005F24Rik	Adcy3	TRUE	Ap1g1	TRUE
Fam210b	A830082K12Rik	Adcy4	FALSE	Ap3m2	TRUE
Fam214b	A930002H24Rik	Adcy5	TRUE	Ap5b1	TRUE
Fam228b	A930003O13Rik	Adcy6	FALSE	Apba1	TRUE
Fam53c	A930006K02Rik	Adcy7	FALSE	Apba2	TRUE
Fam57b	A930012L18Rik	Adcy8	TRUE	Apbb1	TRUE
Fam71e2	A930016O22Rik	Adcy9	FALSE	Apbb1ip	FALSE
Fam72a	A930017K11Rik	Adcyap1	FALSE	Apc2	FALSE
Fam83b	A930018P22Rik	Adcyap1r1	TRUE	Apcdd1	TRUE
Fam8a1	A930029G22Rik	Add2	FALSE	Apex2	FALSE
Fancg	A930032L01Rik	Adgra1	FALSE	Aph1b	TRUE
Far2	A930033H14Rik	Adgrb1	TRUE	Aph1c	TRUE
Far2os2	A930037H05Rik	Adgrb2	FALSE	Apln	TRUE
Fastk	AA386476	Adgrb3	FALSE	Apold1	FALSE
Fastkd1	AA465934	Adgrd2-ps	FALSE	Apoo	TRUE
Fbh1	AA474408	Adgrg1	FALSE	App	TRUE
Fbn1	AA986860	Adgrg6	FALSE	Aqp11	TRUE
Fbn2	AB041806	Adgrl2	FALSE	Aqp3	TRUE
Fbxo21	AC099860.1	Adgrl3	FALSE	Aqp5	FALSE
Fbxo31	AC122821.1	Adhfe1	TRUE	Ar	TRUE
Fgf22	AC140267.1	Adm	FALSE	Arap1	TRUE
Fgfrl1	AC141477.1	Adm2	FALSE	Areg	TRUE
Fhod1	AC141640.1	Adora1	TRUE	Arf3	TRUE
Fignl1	AC167036.1	Adora2a	FALSE	Arfgap3	TRUE
Filip1l	AC183097.1	Adora2b	FALSE	Arfgef1	FALSE
Fkbp1a	AI115009	Adprhl2	FALSE	Arfgef3	FALSE
Fkbp2	AI413582	Adra1a	FALSE	Arg2	TRUE
Flii	AI480526	Adra1b	FALSE	Arhgap10	TRUE
Flrt2	AI593442	Adra1d	FALSE	Arhgap20	TRUE
Fn3krp	AI837181	Adra2a	FALSE	Arhgap22	FALSE
Fndc4	AL731706.1	Adra2b	TRUE	Arhgap26	TRUE
Fndc5	AL929275.1	Adra2c	FALSE	Arhgap29	TRUE
Foxc1	AU022252	Adrb1	FALSE	Arhgap31	TRUE
Foxd2	AU022751	Adrb2	TRUE	Arhgap33	TRUE
Foxd2os	AU022754	Adssl1	TRUE	Arhgap36	TRUE
Foxe1	AU040320	Aebp1	FALSE	Arhgap42	FALSE
Foxi2	AU041133	Afap1	FALSE	Arhgap6	TRUE
Fpgt	AV039307	Afap1l1	FALSE	Arhgap8	TRUE
Frat2	AV099323	Afap1l2	FALSE	Arhgdig	FALSE
Frmd3	AV356131	Aff3	FALSE	Arhgef10	TRUE
Frmd4b	AW011738	Agap1	FALSE	Arhgef10l	TRUE
Frmd5	AW549877	Agap2	FALSE	Arhgef15	TRUE
Frrs1l	AW554918	Agap3	FALSE	Arhgef16	TRUE
Fry	AW822073	Agbl2	FALSE	Arhgef19	FALSE
Frzb	AY036118	Ago4	TRUE	Arhgef26	TRUE
Fsip1	AY074887	Agpat3	FALSE	Arhgef28	TRUE
Ftl1-ps2	Aagab	Agtpbp1	FALSE	Arhgef3	FALSE
Ftsj3	Aamp	Agtr1a	FALSE	Arhgef33	FALSE
Fuz	Aanat	Ahrr	FALSE	Arhgef37	TRUE
Gabbr1	Aasdh	Aicda	FALSE	Arhgef39	TRUE
Gabra4	Aasdhppt	Aif1l	FALSE	Arhgef4	TRUE
Gabrg3	Aatf	Aifm3	TRUE	Arhgef5	TRUE
Gad2	Abat	Aig1	FALSE	Arhgef7	TRUE
Garnl3	Abca1	Aire	FALSE	Arhgef9	TRUE
Gas2l2	Abca17	Airn	FALSE	Arid3a	FALSE
Gbp2-ps	Abca2	Ajap1	FALSE	Arid3c	TRUE
Gbx2	Abca3	Ajm1	FALSE	Arid5a	TRUE
Gcgr	Abca5	Ak3	FALSE	Arid5b	FALSE
Gdpd5	Abcb10	Ak3l2-ps	FALSE	Arl10	TRUE
Gem	Abcb4	Ak5	FALSE	Arl4d	TRUE
Gene	Abcb6	Ak8	FALSE	Arl8a	FALSE
Gfpt2	Abcb7	Akain1	FALSE	Armc2	TRUE
Gfra1	Abcb8	Akap5	FALSE	Armcx2	TRUE
Ghitm	Abcc5	Akap7	FALSE	Arntl	TRUE
Ghrl	Abcc8	Akt1	FALSE	Arpc1b	TRUE
Gipc2	Abcc9	Akt2-ps	FALSE	Arpc5	TRUE
Gjb6	Abcd1	Akt3	FALSE	Arpp21	TRUE
Gldc	Abcf2	Alcam	FALSE	Arsb	TRUE
Glt1d1	Abcg4	Aldh1a2	TRUE	Arsi	TRUE
Glyctk	Abhd10	Aldh1a3	FALSE	Artn	FALSE
Gm10000	Abhd11	Aldh1l2	FALSE	Arx	TRUE
Gm10033	Abhd12	Aldh3b1	FALSE	Asap3	TRUE
Gm10190	Abhd13	Aldh5a1	FALSE	Asb13	FALSE
Gm10222	Abhd15	Aldoart2	FALSE	Asb8	FALSE
Gm10300	Abhd16a	Alg11	FALSE	Ascl1	TRUE
Gm10399	Abhd16b	Alk	TRUE	Ascl2	TRUE
Gm10406	Abhd17a	Alkal1	FALSE	Ascl4	FALSE
Gm10419	Abhd17b	Alkal2	FALSE	Ascl5	FALSE
Gm10583	Abhd17c	Alox12	FALSE	Asic1	FALSE
Gm10698	Abhd18	Alox12b	FALSE	Asic2	TRUE
Gm10699	Abhd2	Alox12e	FALSE	Asic4	TRUE
Gm10710	Abhd3	Alox15	FALSE	Asphd1	TRUE
Gm10715	Abhd4	Alox5	FALSE	Asphd2	FALSE
Gm10717	Abhd5	Alox5ap	FALSE	Ass1	TRUE
Gm10718	Abhd8	Alox8	FALSE	Astl	FALSE
Gm10719	Abi1	Aloxe3	FALSE	Astn1	TRUE
Gm10720	Abi2	Als2cl	FALSE	Astn2	TRUE
Gm10721	Abl1	Alx1	FALSE	Asxl3	TRUE
Gm10722	Ablim2	Alx3	FALSE	Atcayos	FALSE
Gm10762	Ablim3	Alx4	FALSE	Atf3	TRUE
Gm10766	Abr	Amdhd1	FALSE	Atl2	TRUE
Gm10780	Abtb1	Amer2	FALSE	Atoh1	TRUE
Gm10800	Abtb2	Amer3	FALSE	Atoh7	TRUE
Gm10801	Acaa1a	Amfr	FALSE	Atoh8	TRUE
Gm10812	Acaa1b	Amigo1	FALSE	Atp10a	FALSE
Gm10925	Acaa2	Amigo2	FALSE	Atp11a	TRUE
Gm11115	Acad9	Amn	FALSE	Atp12a	FALSE
Gm11168	Acadm	Amz1	FALSE	Atp1a3	TRUE
Gm11213	Acadsb	Angpt4	FALSE	Atp1b2	TRUE
Gm11400	Acan	Ank1	TRUE	Atp2a3	TRUE
Gm11407	Acat2	Ank2	FALSE	Atp2b2	TRUE
Gm11408	Acat3	Ank3	FALSE	Atp2b3	FALSE
Gm11410	Acbd4	Ankrd13b	FALSE	Atp2b4	TRUE
Gm11425	Acbd5	Ankrd13d	FALSE	Atp2c2	FALSE
Gm11452	Ace	Ankrd27	FALSE	Atp6v1c2	FALSE
Gm11475	Acer2	Ankrd31	FALSE	Atp7b	TRUE
Gm11484	Acer3	Ankrd33b	FALSE	Atp8a2	TRUE
Gm11586	Ache	Ankrd34a	TRUE	Atp8b1	TRUE
Gm11620	Acin1	Ankrd34b	FALSE	Atp8b3	TRUE
Gm11627	Ackr3	Ankrd39	FALSE	Atxn1	TRUE
Gm11670	Acly	Ankrd42	FALSE	Atxn7l1	TRUE
Gm11771	Aco1	Ankrd44	FALSE	Auts2	TRUE
Gm11837	Acot1	Ankrd53	FALSE	Avp	FALSE
Gm11978	Acot13	Ankrd6	TRUE	Avpr1a	FALSE
Gm11999	Acot3	Ankrd60	FALSE	Axin2	TRUE
Gm12037	Acot5	Ankrd63	FALSE	Azin2	TRUE
Gm12085	Acot6	Ankrd65	FALSE	B130024G19Rik	FALSE
Gm12101	Acot9	Ankrd9	FALSE	B130046B21Rik	TRUE
Gm12116	Acox1	Anks1b	TRUE	B230110C06Rik	FALSE
Gm12247	Acp1	Anks6	FALSE	B230208B08Rik	FALSE
Gm12254	Acp2	Ano1	FALSE	B230312C02Rik	TRUE
Gm12406	Acsf2	Ano10	FALSE	B230323A14Rik	TRUE
Gm12426	Acsl1	Ano2	FALSE	B3galnt1	TRUE
Gm12446	Acsl3	Ano4	FALSE	B3galt5	FALSE
Gm12481	Acsl4	Ano5	FALSE	B3gat1	FALSE
Gm12660	Acsl6	Ano8	FALSE	B3gat2	TRUE
Gm12758	Acss2	Anpep	TRUE	B3glct	TRUE
Gm12762	Actg-ps1	Antxr1	TRUE	B3gnt2	FALSE
Gm128	Actl6a	Antxr2	FALSE	B3gnt4	FALSE
Gm12827	Actl6b	Anxa2	FALSE	B3gnt9	TRUE
Gm12844	Actn1	Anxa4	FALSE	B430212C06Rik	TRUE
Gm12930	Actn2	Ap1m2	FALSE	B430319F04Rik	FALSE
Gm12962	Actn3	Ap1s3	FALSE	B4galnt1	TRUE
Gm13030	Actr10	Ap3b2	FALSE	B4galnt2	TRUE
Gm13040	Actr1a	Ap3s1	FALSE	B4galnt3	FALSE
Gm13212	Actr2	Ap5b1	FALSE	B4galnt4	TRUE
Gm13232	Actr3	Apba1	FALSE	B4galt5	TRUE
Gm13237	Actr3b	Apba2	FALSE	B830017H08Rik	TRUE
Gm13241	Actr5	Apbb1ip	TRUE	BC001981	TRUE
Gm13274	Actr8	Apc2	FALSE	BC006965	TRUE
Gm13286	Actrt3	Apcdd1	FALSE	BC023719	FALSE
Gm13339	Acvr1c	Aph1b	FALSE	BC028777	TRUE
Gm13340	Acy1	Aph1c	FALSE	BC034090	FALSE
Gm13341	Acyp1	Apln	TRUE	BC035947	TRUE
Gm13344	Ada	Aplnr	FALSE	BC067074	FALSE
Gm13345	Adam10	Apoa1	FALSE	Bace2	TRUE
Gm13496	Adam11	Apoa5	FALSE	Bach2	TRUE
Gm13532	Adam15	Apob	FALSE	Bahd1	TRUE
Gm13618	Adam22	Apold1	FALSE	Baiap2	TRUE
Gm13662	Adam9	App	TRUE	Baiap3	FALSE
Gm13681	Adamts1	Aqp2	FALSE	Bambi-ps1	TRUE
Gm13717	Adamts10	Aqp5	FALSE	Barhl1	TRUE
Gm13827	Adamts14	Aqp6	FALSE	Barhl2	TRUE
Gm14167	Adamts17	Ar	FALSE	Barx1	TRUE
Gm14169	Adamts18	Arap1	FALSE	Barx2	TRUE
Gm14174	Adamts2	Arap3	FALSE	Batf3	TRUE
Gm14207	Adamts20	Arc	FALSE	Bbof1	TRUE
Gm14326	Adamts3	Areg	FALSE	Bbs12	TRUE
Gm14488	Adamts6	Arfgef3	FALSE	Bcan	TRUE
Gm14874	Adamts8	Arg2	FALSE	Bcap29	FALSE
Gm15217	Adamts9	Arhgap10	FALSE	Bcap31	TRUE
Gm15247	Adamtsl5	Arhgap20	FALSE	Bcl3	TRUE
Gm15295	Adap1	Arhgap22	FALSE	Bcl6	TRUE
Gm15334	Adarb1	Arhgap24	FALSE	Bcor	TRUE
Gm15469	Adat3	Arhgap25	FALSE	Bcorl1	TRUE
Gm15499	Adck1	Arhgap26	TRUE	Bcr	FALSE
Gm15541	Adck2	Arhgap27	FALSE	Bdkrb2	TRUE
Gm15564	Adck5	Arhgap27os1	FALSE	Bdnf	TRUE
Gm15612	Adcy1	Arhgap27os3	FALSE	Bean1	TRUE
Gm15619	Adcy2	Arhgap29	FALSE	Begain	TRUE
Gm15726	Adcy5	Arhgap31	TRUE	Bend4	FALSE
Gm15727	Adcy8	Arhgap33	FALSE	Bend6	FALSE
Gm15734	Adcy9	Arhgap45	FALSE	Bend7	TRUE
Gm15747	Adcyap1	Arhgap8	FALSE	Best2	FALSE
Gm15829	Add1	Arhgap9	FALSE	Bhlhb9	TRUE
Gm15841	Add2	Arhgdig	TRUE	Bhlhe22	TRUE
Gm15853	Add3	Arhgef10	FALSE	Bhlhe23	FALSE
Gm15906	Adgra2	Arhgef15	FALSE	Bhlhe41	TRUE
Gm15972	Adgra3	Arhgef16	FALSE	Bicc1	TRUE
Gm15983	Adgrb1	Arhgef17	FALSE	Bicdl2	FALSE
Gm16046	Adgrb3	Arhgef19	FALSE	Bik	FALSE
Gm16208	Adgrd2-ps	Arhgef25	FALSE	Blvrb	TRUE
Gm16230	Adgrf2	Arhgef28	FALSE	Bmi1	TRUE
Gm16261	Adgrg2	Arhgef3	FALSE	Bmp1	TRUE
Gm16283	Adgrg6	Arhgef33	TRUE	Bmp2	TRUE
Gm16401	Adgrl3	Arhgef37	FALSE	Bmp2k	TRUE
Gm16596	Adgrv1	Arhgef4	FALSE	Bmp3	FALSE
Gm16933	Adh5	Arhgef40	FALSE	Bmp4	TRUE
Gm17131	Adhfe1	Arhgef5	FALSE	Bmp6	TRUE
Gm17132	Adi1	Arhgef7	FALSE	Bmp7	TRUE
Gm17204	Adipor1	Arid3c	FALSE	Bmp8a	TRUE
Gm17244	Adk	Arid5a	FALSE	Bmp8b	FALSE
Gm17501	Adnp	Arl14	FALSE	Bmper	TRUE
Gm17535	Adnp2	Arl4c	FALSE	Bmpr1b	TRUE
Gm17546	Ado	Arl8a	TRUE	Bnc1	TRUE
Gm17590	Adora1	Arnt2	FALSE	Bnc2	TRUE
Gm17655	Adora2b	Arntl	FALSE	Boc	FALSE
Gm17733	Adpgk	Arntl2	FALSE	Bok	TRUE
Gm17892	Adprhl1	Arpp21	FALSE	Brinp1	FALSE
Gm18604	Adprm	Arrb1	FALSE	Brinp2	TRUE
Gm19045	Adra1b	Arsa	FALSE	Brinp3	FALSE
Gm19193	Adra1d	Arsi	FALSE	Brsk2	TRUE
Gm19220	Adra2a	Arsj	FALSE	Bsn	TRUE
Gm19239	Adra2b	Art1	FALSE	Bspry	FALSE
Gm19265	Adra2c	Art4	FALSE	Bsx	FALSE
Gm19409	Adrb1	Art5	FALSE	Btbd11	TRUE
Gm19514	Adrm1	Artn	FALSE	Btg4	FALSE
Gm19519	Adsl	Arvcf	FALSE	Btn1a1	FALSE
Gm19744	Adss	Arx	FALSE	Btn2a2	TRUE
Gm2018	Adssl1	Asah2	FALSE	Bub3	TRUE
Gm2027	Aen	Asap1	FALSE	Bves	FALSE
Gm20421	Afap1	Asap2	FALSE	C030017D09Rik	TRUE
Gm20422	Afap1l1	Asb10	FALSE	C130012C08Rik	FALSE
Gm20481	Aff2	Asb8	FALSE	C130021I20Rik	TRUE
Gm20493	Aff4	Ascl1	FALSE	C130071C03Rik	TRUE
Gm20496	Afg3l1	Ascl2	FALSE	C130074G19Rik	TRUE
Gm2061	Afg3l2	Ascl5	FALSE	C130093G08Rik	TRUE
Gm20939	Aftph	Asic1	TRUE	C1ql1	TRUE
Gm21092	Agap1	Asic2	FALSE	C1ql2	TRUE
Gm21321	Agap2	Asic3	TRUE	C1ql3	TRUE
Gm21411	Agap3	Asic4	FALSE	C1ql4	TRUE
Gm21451	Agbl4	Asmt	FALSE	C1qtnf4	TRUE
Gm21724	Agbl5	Aspdh	FALSE	C230024C17Rik	FALSE
Gm21738	Agfg2	Aspg	FALSE	C230034O21Rik	TRUE
Gm21745	Agl	Asphd1	FALSE	C2cd2	TRUE
Gm21751	Ago1	Asphd2	FALSE	C2cd2l	TRUE
Gm21753	Ago4	Astl	FALSE	C2cd4a	TRUE
Gm21769	Agpat1	Astn1	FALSE	C2cd4b	TRUE
Gm21805	Agpat2	Astn2	FALSE	C2cd4c	TRUE
Gm21810	Agps	Asxl3	FALSE	C430049B03Rik	TRUE
Gm21843	Agrp	Atcay	FALSE	C530008M17Rik	TRUE
Gm21844	Agtr1a	Atcayos	FALSE	C530025M09Rik	TRUE
Gm21887	Ahctf1	Atf3	FALSE	C630004L07Rik	TRUE
Gm21897	Ahcyl1	Atg12	FALSE	C77080	TRUE
Gm21908	Ahcyl2	Atg16l2	TRUE	C9orf72	TRUE
Gm21918	Ahdc1	Atoh1	TRUE	CAAA01066123.1	FALSE
Gm21960	Ahnak	Atoh7	FALSE	CJ186046Rik	FALSE
Gm22148	Ahnak2	Atoh8	TRUE	CK137956	FALSE
Gm22175	Ahr	Atp10a	FALSE	Cables1	FALSE
Gm22214	Ahsa2	Atp11a	FALSE	Cables2	TRUE
Gm22240	Aida	Atp12a	TRUE	Cabp1	TRUE
Gm22317	Aif1l	Atp1a3	FALSE	Cabp7	TRUE
Gm22599	Aifm1	Atp1b2	FALSE	Cacna1a	TRUE
Gm22701	Aifm2	Atp2a3	FALSE	Cacna1b	TRUE
Gm22877	Aifm3	Atp2b2	FALSE	Cacna1c	TRUE
Gm23017	Aim2	Atp2b3	TRUE	Cacna1d	TRUE
Gm23043	Aip	Atp2b4	FALSE	Cacna1e	FALSE
Gm23459	Ajuba	Atp2c2	FALSE	Cacna1f	FALSE
Gm23475	Ak2	Atp6v1c2	FALSE	Cacna1g	TRUE
Gm23608	Ak3	Atp7b	FALSE	Cacna1h	TRUE
Gm23639	Ak5	Atp8a2	FALSE	Cacna1i	TRUE
Gm23942	Ak7	Atp8b1	FALSE	Cacna1s	FALSE
Gm24022	Akain1	Atp8b3	FALSE	Cacna2d1	TRUE
Gm24300	Akap1	Atxn1	FALSE	Cacna2d2	TRUE
Gm24355	Akap11	Atxn1l	FALSE	Cacna2d3	TRUE
Gm2479	Akap8	Atxn2	TRUE	Cacnb3	TRUE
Gm25195	Akap8l	Atxn7l1	FALSE	Cacnb4	TRUE
Gm25216	Akip1	Auts2	TRUE	Cacng2	TRUE
Gm25262	Akr1b3	Avp	FALSE	Cacng4	TRUE
Gm25296	Akr7a5	Avpr1a	FALSE	Cacng5	FALSE
Gm25343	Akt2	Avpr1b	FALSE	Cadm2	FALSE
Gm25426	Akt3	B020017C02Rik	FALSE	Cadm3	TRUE
Gm25697	Aktip	B130024G19Rik	FALSE	Cadm4	TRUE
Gm25747	Alad	B130046B21Rik	FALSE	Cadps	TRUE
Gm25794	Alcam	B230104I21Rik	FALSE	Cadps2	TRUE
Gm25860	Aldh16a1	B230110C06Rik	FALSE	Calb1	FALSE
Gm26021	Aldh18a1	B230208B08Rik	FALSE	Calb2	TRUE
Gm26024	Aldh1a3	B230312C02Rik	FALSE	Calcb	FALSE
Gm26102	Aldh2	B230319C09Rik	TRUE	Calcr	TRUE
Gm26117	Aldh3a2	B230323A14Rik	FALSE	Caln1	TRUE
Gm26479	Aldh4a1	B230364G03Rik	FALSE	Caly	FALSE
Gm26597	Aldh5a1	B3galnt1	FALSE	Camk1d	TRUE
Gm266	Aldh6a1	B3galt5	FALSE	Camk2b	TRUE
Gm26713	Aldh7a1	B3gat1	FALSE	Camk2n2	TRUE
Gm26766	Aldh9a1	B3gat2	FALSE	Camk4	TRUE
Gm26781	Aldoa	B3gnt3	FALSE	Camkk1	TRUE
Gm26876	Aldoc	B3gnt4	FALSE	Camkk2	TRUE
Gm26879	Alg1	B3gnt7	FALSE	Camsap2	FALSE
Gm26881	Alg10b	B3gnt8	FALSE	Camta1	TRUE
Gm26901	Alg11	B430305J03Rik	TRUE	Car10	TRUE
Gm26917	Alg12	B430306N03Rik	FALSE	Car7	TRUE
Gm27239	Alg13	B4galnt1	FALSE	Car8	FALSE
Gm27365	Alg14	B4galnt2	FALSE	Car9	FALSE
Gm27552	Alg3	B4galnt4	FALSE	Card10	FALSE
Gm27631	Alg5	B4galt2	TRUE	Carhsp1	TRUE
Gm27646	Alkbh6	B4gat1	FALSE	Carlr	FALSE
Gm27731	Alkbh7	B630019K06Rik	FALSE	Cartpt	TRUE
Gm27755	Alms1	B830017H08Rik	TRUE	Caskin1	TRUE
Gm27762	Alox12e	BC001981	FALSE	Casp7	TRUE
Gm27772	Als2	BC006965	FALSE	Casz1	TRUE
Gm27878	Als2cl	BC016579	FALSE	Cav1	TRUE
Gm27899	Alx1	BC023719	TRUE	Cav2	FALSE
Gm27940	Alx3	BC028777	FALSE	Cavin1	TRUE
Gm27960	Alx4	BC030343	FALSE	Cbfa2t3	TRUE
Gm27989	Alyref	BC030500	FALSE	Cblc	FALSE
Gm28093	Amacr	BC034090	FALSE	Cbln1	TRUE
Gm28287	Amd1	BC035947	TRUE	Cbln2	TRUE
Gm28309	Amdhd2	BC037039	FALSE	Cbln4	FALSE
Gm28386	Amer1	BC048507	FALSE	Cbr3	FALSE
Gm28419	Amer2	BC048602	FALSE	Cbs	TRUE
Gm28437	Amer3	BC050972	FALSE	Cbx2	TRUE
Gm28438	Amigo1	BC106179	TRUE	Cbx4	TRUE
Gm28439	Amigo2	Bace2	FALSE	Cbx8	TRUE
Gm28459	Amot	Bach2	FALSE	Ccbe1	TRUE
Gm28523	Amotl2	Bag2	FALSE	Ccdc102a	TRUE
Gm28543	Amph	Bahcc1	FALSE	Ccdc105	TRUE
Gm28661	Amz2	Bahd1	FALSE	Ccdc106	FALSE
Gm28959	Anapc11	Baiap2	FALSE	Ccdc122	FALSE
Gm2897	Anapc4	Baiap2l1	FALSE	Ccdc158	FALSE
Gm29126	Anapc5	Baiap3	TRUE	Ccdc166	FALSE
Gm29163	Angel1	Bambi-ps1	FALSE	Ccdc177	TRUE
Gm29208	Angptl2	Barhl1	FALSE	Ccdc184	TRUE
Gm29216	Angptl6	Barhl2	TRUE	Ccdc3	TRUE
Gm29317	Ank	Barx1	TRUE	Ccdc40	TRUE
Gm2939	Ank1	Barx2	TRUE	Ccdc65	FALSE
Gm29491	Ank2	Basp1	FALSE	Ccdc85b	TRUE
Gm29516	Ank3	Batf	FALSE	Ccdc85c	TRUE
Gm29590	Ankef1	Batf3	TRUE	Ccdc87	TRUE
Gm3052	Ankhd1	Baz1a	FALSE	Ccdc92	TRUE
Gm30645	Ankle1	Bbx	FALSE	Ccdc92b	TRUE
Gm30684	Ankra2	Bcan	FALSE	Ccdc9b	FALSE
Gm30849	Ankrd10	Bcar1	FALSE	Ccer2	FALSE
Gm31107	Ankrd11	Bcas1os1	FALSE	Cckbr	FALSE
Gm31138	Ankrd12	Bcl11a	FALSE	Ccl27a	TRUE
Gm31166	Ankrd13a	Bcl11b	FALSE	Ccna1	TRUE
Gm3164	Ankrd13b	Bcl2	FALSE	Ccnd2	TRUE
Gm31834	Ankrd13c	Bcl2l10	FALSE	Ccno	TRUE
Gm32618	Ankrd13d	Bcl2l11	FALSE	Ccr10	TRUE
Gm32786	Ankrd16	Bcl6b	TRUE	Ccr9	TRUE
Gm3332	Ankrd27	Bcor	FALSE	Ccs	TRUE
Gm33952	Ankrd29	Bcorl1	TRUE	Ccsap	FALSE
Gm34106	Ankrd33b	Bcr	FALSE	Ccser1	TRUE
Gm34821	Ankrd34a	Bdkrb2	FALSE	Cd109	FALSE
Gm34939	Ankrd34b	Bdnf	FALSE	Cd14	TRUE
Gm35101	Ankrd35	Bean1	FALSE	Cd151	FALSE
Gm35692	Ankrd37	Begain	FALSE	Cd248	TRUE
Gm36107	Ankrd39	Bend4	FALSE	Cd24a	FALSE
Gm36146	Ankrd44	Bend5	FALSE	Cd274	TRUE
Gm3667	Ankrd50	Bend6	FALSE	Cd302	FALSE
Gm36816	Ankrd54	Bend7	FALSE	Cd34	FALSE
Gm36839	Ankrd63	Best2	FALSE	Cd63	TRUE
Gm37045	Ankrd9	Best3	FALSE	Cd72	FALSE
Gm37108	Anks1b	Bfsp1	FALSE	Cd82	TRUE
Gm37158	Ankzf1	Bfsp2	FALSE	Cd83	FALSE
Gm37482	Ano10	Bglap	FALSE	Cd9	FALSE
Gm37746	Ano6	Bglap2	FALSE	Cda	FALSE
Gm37909	Ano8	Bhlha15	FALSE	Cdc14b	TRUE
Gm37974	Anp32a	Bhlha9	TRUE	Cdc20b	TRUE
Gm3815	Anp32b	Bhlhe22	FALSE	Cdc25b	TRUE
Gm38227	Anp32e	Bhlhe23	FALSE	Cdc42ep1	TRUE
Gm38280	Anpep	Bhlhe41	FALSE	Cdc42ep2	FALSE
Gm38293	Antxr2	Bicc1	FALSE	Cdc42ep3	TRUE
Gm40493	Anxa2	Bicdl1	FALSE	Cdc42ep4	FALSE
Gm40849	Anxa4	Bicdl2	FALSE	Cdh1	TRUE
Gm41177	Anxa5	Bik	FALSE	Cdh11	TRUE
Gm4134	Anxa6	Bin1	FALSE	Cdh13	TRUE
Gm41555	Ap1ar	Blnk	FALSE	Cdh18	FALSE
Gm41609	Ap1b1	Blvrb	FALSE	Cdh2	TRUE
Gm41787	Ap1g1	Bmi1	FALSE	Cdh20	FALSE
Gm42064	Ap1s2	Bmp1	FALSE	Cdh22	TRUE
Gm42303	Ap2a1	Bmp2	FALSE	Cdh3	TRUE
Gm42418	Ap2a2	Bmp2k	FALSE	Cdh4	FALSE
Gm42463	Ap2m1	Bmp3	TRUE	Cdh6	FALSE
Gm42517	Ap3b2	Bmp4	FALSE	Cdh7	FALSE
Gm42738	Ap3d1	Bmp6	FALSE	Cdh8	TRUE
Gm42803	Ap3m2	Bmp7	FALSE	Cdhr1	FALSE
Gm42849	Ap4m1	Bmp8a	FALSE	Cdk14	TRUE
Gm42901	Ap4s1	Bmp8b	FALSE	Cdk18	TRUE
Gm43045	Ap5b1	Bmper	FALSE	Cdk5r1	TRUE
Gm43172	Ap5s1	Bmpr1b	FALSE	Cdk5r2	TRUE
Gm43231	Apaf1	Bnc1	FALSE	Cdk8	TRUE
Gm43267	Apba1	Boc	FALSE	Cdkl1	FALSE
Gm43432	Apba2	Bod1-ps	FALSE	Cdkn1a	TRUE
Gm43720	Apbb1	Bok	FALSE	Cdkn1c	FALSE
Gm43904	Apbb2	Boll	FALSE	Cdkn2a	TRUE
Gm44033	Apcdd1	Borcs6	FALSE	Cdkn2b	TRUE
Gm44058	Apeh	Bpi	FALSE	Cdkn2c	TRUE
Gm44117	Aph1a	Brdt	FALSE	Cdo1	FALSE
Gm44414	Aph1b	Brinp1	FALSE	Cds1	TRUE
Gm44502	Aph1c	Brinp2	FALSE	Cdx1	FALSE
Gm44583	Api5	Brms1	FALSE	Cdx2	FALSE
Gm44697	Apip	Brsk2	FALSE	Cdyl2	TRUE
Gm44700	Aplf	Bsn	FALSE	Cebpa	TRUE
Gm44732	Apln	Bspry	FALSE	Celf4	TRUE
Gm44985	Aplp2	Bst2	FALSE	Celf5	FALSE
Gm45149	Apoa1	Bsx	FALSE	Celf6	TRUE
Gm45169	Apoc2	Btbd11	FALSE	Celsr1	TRUE
Gm45533	Apol8	Btbd18	FALSE	Celsr2	FALSE
Gm45555	Apoo	Btbd9	FALSE	Celsr3	TRUE
Gm45631	App	Btc	FALSE	Cemip	FALSE
Gm45652	Appl1	Btg4	FALSE	Cenpv	TRUE
Gm46416	Aqp11	Bves	FALSE	Cep112	TRUE
Gm46633	Aqp3	C030005K06Rik	FALSE	Cep85l	TRUE
Gm47061	Aqr	C030006K11Rik	FALSE	Cerk	FALSE
Gm47210	Ar	C030017D09Rik	FALSE	Cerox1	TRUE
Gm47283	Arap1	C130012C08Rik	FALSE	Cers1	TRUE
Gm47306	Areg	C130021I20Rik	TRUE	Cetn4	TRUE
Gm47335	Arf2	C130071C03Rik	FALSE	Cfap100	FALSE
Gm47356	Arf3	C130073E24Rik	FALSE	Cfap206	FALSE
Gm47364	Arf4	C130093G08Rik	FALSE	Cfap58	FALSE
Gm47393	Arf4os	C1ql1	TRUE	Cfap65	FALSE
Gm47654	Arf5	C1ql2	FALSE	Cfap77	TRUE
Gm47734	Arfgap1	C1ql3	FALSE	Cfap97d1	TRUE
Gm4779	Arfgap2	C1ql4	FALSE	Cfap99	TRUE
Gm47882	Arfgap3	C1qtnf1	FALSE	Cfc1	FALSE
Gm47893	Arfgef2	C1qtnf3	FALSE	Cfl1	TRUE
Gm47920	Arfip1	C1qtnf4	FALSE	Cftr	FALSE
Gm48054	Arfip2	C230014O12Rik	FALSE	Cgas	FALSE
Gm48082	Arg2	C230024C17Rik	FALSE	Cgref1	TRUE
Gm48096	Arhgap10	C230034O21Rik	FALSE	Ch25h	TRUE
Gm48132	Arhgap12	C230037L18Rik	FALSE	Chat	FALSE
Gm48216	Arhgap17	C2cd4a	FALSE	Chchd10	TRUE
Gm48269	Arhgap20	C2cd4c	FALSE	Chd3	FALSE
Gm48270	Arhgap21	C2cd4d	FALSE	Chd5	FALSE
Gm48331	Arhgap23	C2cd6	FALSE	Chga	TRUE
Gm48380	Arhgap26	C430049B03Rik	FALSE	Chic1	TRUE
Gm48415	Arhgap28	C530008M17Rik	FALSE	Chl1	TRUE
Gm48431	Arhgap29	C530025M09Rik	TRUE	Chn2	TRUE
Gm48493	Arhgap31	CAAA01066123.1	FALSE	Chpf	TRUE
Gm48494	Arhgap33	CJ186046Rik	FALSE	Chrd	TRUE
Gm48623	Arhgap35	CK137956	FALSE	Chrdl1	TRUE
Gm4872	Arhgap36	Cables1	FALSE	Chrdl2	TRUE
Gm4875	Arhgap39	Cabp1	FALSE	Chrm2	FALSE
Gm48759	Arhgap5	Cabp2	FALSE	Chrm3	FALSE
Gm48802	Arhgap6	Cabp7	FALSE	Chrna3	FALSE
Gm48836	Arhgap8	Cacna1a	FALSE	Chrna4	TRUE
Gm48850	Arhgef1	Cacna1b	FALSE	Chrna5	TRUE
Gm49166	Arhgef10	Cacna1c	TRUE	Chrna7	TRUE
Gm49168	Arhgef10l	Cacna1d	FALSE	Chrnb2	FALSE
Gm49238	Arhgef11	Cacna1e	FALSE	Chst10	TRUE
Gm49288	Arhgef15	Cacna1g	FALSE	Chst11	FALSE
Gm49325	Arhgef16	Cacna1h	FALSE	Chst15	TRUE
Gm49326	Arhgef17	Cacna1i	TRUE	Chst2	TRUE
Gm49417	Arhgef25	Cacna1s	FALSE	Chst3	TRUE
Gm49472	Arhgef26	Cacna2d1	FALSE	Chst7	TRUE
Gm49490	Arhgef28	Cacna2d2	FALSE	Chst8	TRUE
Gm49653	Arhgef37	Cacna2d3	FALSE	Chsy1	FALSE
Gm4972	Arhgef39	Cacnb2	FALSE	Chsy3	TRUE
Gm49748	Arhgef4	Cacnb3	TRUE	Cib2	TRUE
Gm49759	Arhgef40	Cacnb4	TRUE	Cidea	TRUE
Gm49850	Arhgef5	Cacng1	FALSE	Cilp2	TRUE
Gm49866	Arhgef7	Cacng2	FALSE	Cited1	TRUE
Gm49902	Arhgef9	Cacng3	TRUE	Cited4	TRUE
Gm49905	Arid3b	Cacng4	FALSE	Ciz1	TRUE
Gm50042	Arid3c	Cacng5	FALSE	Ckb	TRUE
Gm50083	Arid4a	Cacng6	FALSE	Ckmt1	TRUE
Gm50138	Arid4b	Cadm2	FALSE	Clba1	FALSE
Gm50198	Arid5a	Cadm3	FALSE	Clcf1	TRUE
Gm50238	Arih1	Cadm4	FALSE	Cldn1	FALSE
Gm50314	Arl10	Cadps2	TRUE	Cldn10	TRUE
Gm50394	Arl13b	Calb1	FALSE	Cldn11	FALSE
Gm50405	Arl15	Calb2	FALSE	Cldn23	TRUE
Gm5091	Arl16	Calca	FALSE	Cldn3	FALSE
Gm5118	Arl3	Calcr	FALSE	Cldn6	FALSE
Gm5475	Arl4a	Calhm1	FALSE	Cldn7	FALSE
Gm5819	Arl4aos	Caln1	TRUE	Clec11a	TRUE
Gm6190	Arl4d	Camk2b	FALSE	Clec2l	TRUE
Gm6216	Arl5b	Camk2d	FALSE	Clgn	TRUE
Gm6272	Arl6ip1	Camk2g	FALSE	Clic4	TRUE
Gm6421	Arl6ip6	Camk2n2	FALSE	Clic5	FALSE
Gm6787	Armc10	Camk4	FALSE	Clic6	FALSE
Gm6802	Armc2	Camkk1	FALSE	Clip2	TRUE
Gm6999	Armc5	Camkv	TRUE	Clip4	TRUE
Gm7447	Armc7	Camta1	FALSE	Clmn	FALSE
Gm8035	Armcx1	Cap2	FALSE	Clmp	TRUE
Gm8108	Armcx2	Capn2	FALSE	Clstn1	TRUE
Gm8206	Armcx4	Car10	TRUE	Clstn2	TRUE
Gm8281	Armh1	Car11	FALSE	Cltb	FALSE
Gm8330	Armh4	Car12	FALSE	Cmip	TRUE
Gm9060	Arnt	Car14	FALSE	Cmpk2	FALSE
Gm9430	Arnt2	Car4	FALSE	Cmtm3	TRUE
Gm9748	Arntl	Car7	TRUE	Cmtm7	TRUE
Gm9817	Arpc1b	Car9	FALSE	Cmtm8	TRUE
Gm9844	Arpc3	Card10	FALSE	Cnfn	FALSE
Gm9874	Arpc4	Card19	FALSE	Cnih3	TRUE
Gm9910	Arpc5	Card9	FALSE	Cnksr2	TRUE
Gm9913	Arpp19	Carhsp1	FALSE	Cnnm1	TRUE
Gm9920	Arpp21	Carlr	FALSE	Cnnm2	TRUE
Gm9934	Arrb1	Carmil1	FALSE	Cnppd1	TRUE
Gm9949	Arrb2	Carmil3	TRUE	Cnpy1	TRUE
Gm9962	Arrdc1	Carmn	FALSE	Cnr1	TRUE
Gm9979	Arrdc2	Cartpt	FALSE	Cntfr	TRUE
Gm9987	Arrdc3	Caskin1	FALSE	Cntln	FALSE
Gmfb	Arrdc4	Caskin2	TRUE	Cntn1	TRUE
Gnasas1	Arsa	Casp6	FALSE	Cntn2	FALSE
Gng13	Arsb	Casp7	FALSE	Cntn4	FALSE
Gpc2	Arsg	Casq2	FALSE	Cntnap1	TRUE
Gpm6b	Arsi	Casr	FALSE	Cobl	TRUE
Gpr101	Arv1	Casz1	FALSE	Cobll1	FALSE
Gpr137b-ps	Arvcf	Catsper4	FALSE	Coch	TRUE
Gpr137c	Arx	Catsperz	FALSE	Col12a1	TRUE
Gpr155	Arxes1	Cav1	FALSE	Col13a1	TRUE
Gpr25	Arxes2	Cav2	FALSE	Col14a1	TRUE
Gpr26	Asah1	Cavin1	FALSE	Col15a1	TRUE
Gpr27	Asah2	Cbarp	FALSE	Col19a1	FALSE
Gpr75	Asap1	Cbfa2t3	FALSE	Col1a1	FALSE
Gprc5c	Asap2	Cbln1	FALSE	Col23a1	TRUE
Gprin1	Asap3	Cbln2	FALSE	Col24a1	FALSE
Gpx3	Asb1	Cbln3	FALSE	Col25a1	FALSE
Gramd1a	Asb15	Cbln4	FALSE	Col26a1	FALSE
Gramd1b	Asb3	Cbr3	FALSE	Col27a1	TRUE
Grap	Asb7	Cbx2	FALSE	Col2a1	TRUE
Grb10	Ascc2	Cbx4	FALSE	Col4a1	TRUE
Grid1	Ascc3	Cbx8	FALSE	Col4a2	TRUE
Grik1	Ascl1	Cby3	FALSE	Col5a1	FALSE
Grin2a	Ascl2	Cc2d2b	FALSE	Col5a3	FALSE
Grin2c	Asf1a	Ccbe1	FALSE	Col8a2	TRUE
Grin3a	Asf1b	Ccdc105	FALSE	Col9a2	FALSE
Grina	Asic2	Ccdc106	FALSE	Col9a3	FALSE
Grm3	Asic4	Ccdc116	TRUE	Colca2	TRUE
Grm6	Asmt	Ccdc121	FALSE	Colec12	TRUE
Gsap	Asns	Ccdc122	FALSE	Colgalt2	TRUE
Gsc	Asph	Ccdc13	FALSE	Commd3	TRUE
Gsc2	Asphd1	Ccdc149	FALSE	Comp	TRUE
Gtdc1	Aspscr1	Ccdc158	FALSE	Copz2	FALSE
Gtpbp4	Ass1	Ccdc166	FALSE	Corin	FALSE
Gyg	Astn1	Ccdc172	FALSE	Coro1a	TRUE
H1f11-ps	Astn2	Ccdc177	FALSE	Coro2a	TRUE
H2-Ab1	Asxl1	Ccdc182	FALSE	Coro2b	FALSE
H2-DMa	Asxl2	Ccdc183	FALSE	Coro6	TRUE
H2-Q7	Asxl3	Ccdc184	FALSE	Cox6b2	FALSE
H2-T-ps	Atad2b	Ccdc185	FALSE	Cpd	FALSE
H2-T23	Ate1	Ccdc186	FALSE	Cpeb1	TRUE
Haglr	Atf1	Ccdc3	FALSE	Cpeb1os1	TRUE
Hapln4	Atf2	Ccdc38	FALSE	Cpeb2	TRUE
Hcn4	Atf3	Ccdc40	FALSE	Cpeb3	TRUE
Hcrtr1	Atf4	Ccdc69	FALSE	Cped1	FALSE
Hdac11	Atf5	Ccdc71l	FALSE	Cplx1	TRUE
Herc1	Atf6b	Ccdc85a	FALSE	Cplx3	FALSE
Herc4	Atf7	Ccdc85c	FALSE	Cpm	TRUE
Hey2	Atg10	Ccdc87	FALSE	Cpne2	TRUE
Hhip	Atg16l2	Ccdc92b	FALSE	Cpne5	TRUE
Hibadh	Atg2b	Ccdc96	TRUE	Cpne7	TRUE
Hif1a	Atg4c	Ccdc9b	FALSE	Cpne8	TRUE
Hilpda	Atg4d	Ccer1	FALSE	Cpne9	TRUE
Hipk2	Atg5	Ccer2	FALSE	Cpt1a	TRUE
Hivep3	Atg9a	Ccin	FALSE	Cpz	TRUE
Hlx	Atic	Cck	FALSE	Crabp1	TRUE
Hmga1b	Atl2	Ccn1	TRUE	Crabp2	FALSE
Hmgb2	Atl3	Ccn3	FALSE	Cracr2b	TRUE
Hnrnpdl	Atm	Ccna1	FALSE	Crb3	FALSE
Hnrnpf	Atoh1	Ccnd1	FALSE	Creb3l1	TRUE
Hoxc12	Atoh7	Ccnd2	FALSE	Creb5	TRUE
Hoxd1	Atoh8	Ccnj	FALSE	Crebbp	TRUE
Hoxd11	Atox1	Ccnjl	FALSE	Creg1	FALSE
Hpn	Atp10d	Ccno	FALSE	Creg2	FALSE
Hpx	Atp11a	Ccr10	FALSE	Crhbp	TRUE
Hs3st1	Atp11b	Ccr9	FALSE	Crhr1	TRUE
Hs3st6	Atp11c	Ccrl2	FALSE	Crhr2	TRUE
Hs6st2	Atp1a1	Ccs	FALSE	Crim1	TRUE
Hsbp1	Atp1a3	Ccsap	FALSE	Crip1	FALSE
Hsf4	Atp1b1	Ccser1	FALSE	Crip2	TRUE
Hsf5	Atp1b2	Cd109	FALSE	Crispld2	FALSE
Hsp25-ps1	Atp1b3	Cd14	FALSE	Crlf1	TRUE
Hspa1a	Atp2a2	Cd151	FALSE	Crmp1	FALSE
Hspa1b	Atp2a3	Cd164l2	FALSE	Crnde	TRUE
Hspa1l	Atp2b1	Cd200	FALSE	Crtac1	TRUE
Htr4	Atp2b2	Cd247	FALSE	Crtc3	TRUE
Htr5a	Atp2b4	Cd248	FALSE	Cry1	TRUE
Htr6	Atp5e	Cd24a	FALSE	Cryba2	FALSE
Htra4	Atp5g1	Cd300a	FALSE	Crybg1	TRUE
Hypk	Atp5l2-ps	Cd302	FALSE	Cryl1	TRUE
Id3	Atp5mpl	Cd34	FALSE	Csf1	TRUE
Ier5	Atp5pb	Cd40	FALSE	Csgalnact1	TRUE
Iffo2	Atp6ap1	Cd44	FALSE	Csmd1	TRUE
Ifi44l	Atp6v0a1	Cd48	FALSE	Csmd2	TRUE
Ifna13	Atp6v0b	Cd70	FALSE	Csmd3	FALSE
Ifnl3	Atp6v0d1	Cd72	FALSE	Cspg5	TRUE
Igdcc4	Atp6v0e	Cd82	TRUE	Csrnp3	FALSE
Igf2	Atp6v1b2	Cd83	FALSE	Cst6	FALSE
Igf2os	Atp6v1d	Cda	FALSE	Ctdsp2	TRUE
Igfbp3	Atp6v1g1	Cdc14b	FALSE	Ctdspl	TRUE
Ighm	Atp6v1g2	Cdc20b	TRUE	Ctif	TRUE
Ighv8-1	Atp7b	Cdc34b	FALSE	Ctnnbip1	TRUE
Igkv1-136	Atp8a1	Cdc42ep1	TRUE	Ctnnd2	FALSE
Ihh	Atp8a2	Cdc42ep2	FALSE	Ctns	TRUE
Ikzf1	Atp8b1	Cdcp1	FALSE	Ctps	TRUE
Ikzf4	Atp8b2	Cdh11	FALSE	Ctsf	FALSE
Il6st	Atp8b3	Cdh13	FALSE	Ctsh	TRUE
Ilvbl	Atp9a	Cdh2	FALSE	Cttnbp2	TRUE
Impdh1	Atp9b	Cdh20	FALSE	Cuedc1	TRUE
Inca1	Atpaf1	Cdh22	FALSE	Cux1	TRUE
Ing1	Atpaf2	Cdh24	FALSE	Cux2	FALSE
Ing3	Atraid	Cdh3	FALSE	Cx3cl1	TRUE
Insyn1	Atrnl1	Cdh4	FALSE	Cxcl1	FALSE
Ints2	Atxn1	Cdh6	FALSE	Cxcl12	TRUE
Intu	Atxn10	Cdh7	FALSE	Cxcl14	TRUE
Irf2bp1	Atxn2l	Cdh8	TRUE	Cxcl5	FALSE
Irf2bp2	Atxn3	Cdhr4	FALSE	Cxcr4	TRUE
Irs4	Atxn7l1	Cdhr5	FALSE	Cyb561	TRUE
Irx5	Atxn7l3	Cdk14	FALSE	Cybrd1	FALSE
Isl1	Atxn7l3b	Cdk5r1	FALSE	Cygb	TRUE
Islr2	Auh	Cdk5r2	TRUE	Cyhr1	TRUE
Itprip	Aup1	Cdk8	FALSE	Cyp1a1	FALSE
Itpripl2	Aurkb	Cdkl1	FALSE	Cyp1b1	TRUE
Jazf1	Auts2	Cdkn1c	TRUE	Cyp24a1	TRUE
Jkamp	Avl9	Cdkn2c	FALSE	Cyp26a1	TRUE
Kansl1	Avpi1	Cds1	FALSE	Cyp26b1	FALSE
Kcmf1	Axin1	Cdv3-ps	FALSE	Cyp27b1	FALSE
Kcna1	Axin2	Cdx2	FALSE	Cyp2s1	FALSE
Kcna6	Azi2	Cdyl2	FALSE	Cyp2u1	FALSE
Kcna7	Azin1	Cebpa	FALSE	Cyp46a1	TRUE
Kcnc1	Azin2	Cebpb	FALSE	Cyp4f39	FALSE
Kcne3	B130046B21Rik	Cebpd	FALSE	Cyp4v3	TRUE
Kcnip3	B230112G18Rik	Cebpe	FALSE	Cyp4x1	TRUE
Kcnip4	B230118H07Rik	Celf3	FALSE	Cyp4x1os	TRUE
Kcnn4	B230119M05Rik	Celf4	FALSE	Cys1	TRUE
Kcnq2	B230217O12Rik	Celf5	FALSE	Cysrt1	FALSE
Kcnq5	B230312C02Rik	Celf6	FALSE	Cystm1	TRUE
Kcnt1	B230317F23Rik	Celsr1	FALSE	Cyth1	TRUE
Kcnv1	B230319C09Rik	Celsr2	FALSE	D030025P21Rik	FALSE
Kif1c	B230323A14Rik	Celsr3	FALSE	D030046N08Rik	TRUE
Kif26a	B230354K17Rik	Cemip	TRUE	D030055H07Rik	TRUE
Kitl	B230369F24Rik	Cep170b	FALSE	D030062O11Rik	TRUE
Klc1	B330016D10Rik	Cerk	FALSE	D130058E05Rik	TRUE
Klf15	B3galnt1	Cerox1	FALSE	D130079A08Rik	TRUE
Klhdc8b	B3galnt2	Cers1	FALSE	D1Ertd622e	TRUE
Klhl29	B3galt6	Cers4	FALSE	D230022J07Rik	TRUE
Klk10	B3gat2	Cfap100	FALSE	D230030E09Rik	TRUE
Klk8	B3glct	Cfap43	FALSE	D330025C20Rik	FALSE
Kndc1	B3gnt5	Cfap58	FALSE	D430019H16Rik	TRUE
Kpna1	B3gnt7	Cfap97d1	FALSE	D430036J16Rik	TRUE
Kremen1	B3gnt9	Cftr	TRUE	D430041D05Rik	TRUE
Krtap6-3	B3gntl1	Cgas	FALSE	D630002J18Rik	FALSE
Ksr1	B430212C06Rik	Cgn	FALSE	D630003M21Rik	TRUE
L1td1	B430219N15Rik	Cgnl1	FALSE	D630044L22Rik	TRUE
L3hypdh	B430305J03Rik	Cgref1	FALSE	D630045J12Rik	TRUE
LTO1	B4galnt1	Cgrrf1	FALSE	D830039M14Rik	FALSE
Lad1	B4galnt2	Ch25h	FALSE	D930007P13Rik	TRUE
Laptm5	B4galnt4	Chac1	FALSE	D930019O06Rik	FALSE
Larp7	B4galt1	Chad	FALSE	D930020B18Rik	TRUE
Lbh	B4galt2	Chat	FALSE	D930028M14Rik	TRUE
Lca5l	B4galt4	Chchd10	FALSE	D930032P07Rik	TRUE
Lefty2	B4galt5	Chd3	FALSE	Dab2ip	TRUE
Lgalsl	B4galt6	Chd5	FALSE	Dach1	TRUE
Lgi2	B4gat1	Chd7	FALSE	Dact1	TRUE
Lgr5	B830017H08Rik	Chdh	FALSE	Dagla	TRUE
Lhcgr	B9d2	Chga	FALSE	Daglb	FALSE
Lhfp	BC001981	Chl1	FALSE	Dap	TRUE
Lhfpl2	BC005537	Chn1os3	FALSE	Dapk2	TRUE
Lhx2	BC005624	Chodl	FALSE	Dbndd1	FALSE
Limd1	BC006965	Chp2	FALSE	Dbndd2	TRUE
Lims1	BC028528	Chpf	FALSE	Dbx1	FALSE
Lims2	BC028777	Chrd	FALSE	Dcdc2a	FALSE
Lingo1	BC029722	Chrdl2	FALSE	Dchs1	TRUE
Lingo2	BC031181	Chrm1	FALSE	Dchs2	TRUE
Lmx1b	BC035947	Chrm2	FALSE	Dclk1	TRUE
Lnpk	BC037704	Chrm3	FALSE	Dclk2	TRUE
Loxl2	BC049715	Chrna3	FALSE	Dclk3	FALSE
Lrba	BC049762	Chrna4	FALSE	Dcun1d2	TRUE
Lrfn2	BC051226	Chrna5	FALSE	Ddah1	TRUE
Lrfn4	BC055324	Chrnb2	FALSE	Ddn	TRUE
Lrmda	BC065397	Chrnb4	FALSE	Ddx25	FALSE
Lrrc32	BC107364	Chrne	FALSE	Ddx43	FALSE
Lrrc8b	Babam2	Chst1	FALSE	Ddx58	FALSE
Lrrfip1	Bace2	Chst11	FALSE	Degs2	FALSE
Lrriq3	Bach1	Chst13	FALSE	Dennd2c	TRUE
Lrrn1	Bach2	Chst15	FALSE	Dennd3	TRUE
Lsamp	Bag1	Chst2	FALSE	Depdc7	TRUE
Lsm6	Bag3	Chst3	FALSE	Dgat2	TRUE
Ltb	Bag4	Chst5	FALSE	Dgka	TRUE
Ltbp2	Bahcc1	Chst7	FALSE	Dgkg	FALSE
Ltbp3	Bahd1	Chst8	TRUE	Dgkh	FALSE
Ltk	Baiap2	Chsy1	FALSE	Dgki	TRUE
Ly6e	Baiap2l1	Chsy3	FALSE	Dgkk	TRUE
Lypd1	Bambi	Ciart	FALSE	Dgkz	TRUE
Lysmd3	Bambi-ps1	Cib2	FALSE	Dhh	FALSE
Mad2l2	Banp	Ciita	FALSE	Dio3	TRUE
Mael	Bard1	Cilp2	FALSE	Dio3os	TRUE
Mafa	Barhl1	Cish	TRUE	Dip2b	TRUE
Mamdc2	Barhl2	Cited1	FALSE	Dipk1b	FALSE
Man2b2	Barx1	Cited4	FALSE	Dipk1c	TRUE
Manea	Barx2	Ciz1	FALSE	Diras1	FALSE
Map1lc3a	Batf3	Clba1	FALSE	Diras2	FALSE
Map3k5	Bax	Clcf1	FALSE	Disc1	TRUE
Map7d2	Baz2a	Clcn4	TRUE	Disp2	TRUE
Mapk11	Bbip1	Cldn1	FALSE	Disp3	TRUE
Mapre2	Bbof1	Cldn10	FALSE	Dixdc1	FALSE
Mapre3	Bbs12	Cldn11	FALSE	Dkk1	TRUE
Mark1	Bbs2	Cldn19	FALSE	Dkk2	TRUE
Mast3	Bbs7	Cldn23	FALSE	Dkkl1	FALSE
Mcee	Bbs9	Cldn3	FALSE	Dlc1	TRUE
Mcm9	Bbx	Cldn5	FALSE	Dlec1	TRUE
Mecom	Bcam	Cldn6	FALSE	Dleu2	TRUE
Med11	Bcan	Cldn7	FALSE	Dlg3	FALSE
Med13	Bcap31	Cldn9	FALSE	Dlg5	TRUE
Megf6	Bcas2	Clec14a	FALSE	Dlgap1	TRUE
Meox2	Bcat2	Clec2l	FALSE	Dlgap2	TRUE
Mesp1	Bccip	Clic3	FALSE	Dlgap3	TRUE
Mettl4-ps1	Bckdha	Clic5	FALSE	Dlgap4	TRUE
Mfap1b	Bcl10	Clic6	FALSE	Dlk1	TRUE
Mib1	Bcl11a	Clip1	FALSE	Dlk2	TRUE
Mief2	Bcl2	Clip2	FALSE	Dll1	TRUE
Mier1	Bcl2l1	Clmn	FALSE	Dll3	FALSE
Mir101c	Bcl2l11	Clmp	FALSE	Dll4	TRUE
Mir124-2hg	Bcl3	Cln6	FALSE	Dlx1	TRUE
Mir124a-2	Bcl6	Clpsl2	FALSE	Dlx1as	TRUE
Mir1931	Bcl7c	Clstn1	TRUE	Dlx2	TRUE
Mir1948	Bcl9l	Clstn2	FALSE	Dlx3	TRUE
Mir22	Bclaf1	Clstn3	FALSE	Dlx4	TRUE
Mir22hg	Bcor	Cmklr1	FALSE	Dlx4os	TRUE
Mir26b	Bcorl1	Cmtm1	FALSE	Dlx5	TRUE
Mir375	Bcs1l	Cmtm5	FALSE	Dlx6	TRUE
Mir449c	Bdh1	Cmtm8	FALSE	Dlx6os1	FALSE
Mir5100	Bdkrb2	Cnfn	TRUE	Dlx6os2	TRUE
Mir5620	Bdnf	Cnih2	FALSE	Dmbx1	TRUE
Mir574	Bean1	Cnih3	FALSE	Dmrt1	FALSE
Mir6538	Begain	Cnksr1	FALSE	Dmrt2	TRUE
Mir6769b	Bend5	Cnksr2	TRUE	Dmrt3	TRUE
Mir6919	Bend7	Cnmd	FALSE	Dmrta1	FALSE
Mir6953	Bex1	Cnn2	FALSE	Dmrta2	TRUE
Mir6968	Bex2	Cnnm1	FALSE	Dmrta2os	TRUE
Mir6973a	Bex3	Cnnm4	TRUE	Dmtn	TRUE
Mir7029	Bex4	Cnppd1	FALSE	Dmxl2	TRUE
Mir762	Bhlha15	Cnr1	FALSE	Dnaaf1	TRUE
Mir7654	Bhlhb9	Cnrip1	FALSE	Dnah11	TRUE
Mixl1	Bhlhe22	Cntfr	FALSE	Dnaja4	FALSE
Mkx	Bhlhe41	Cntln	FALSE	Dnajc22	TRUE
Mlnr-ps	Bicc1	Cntn1	FALSE	Dnajc28	FALSE
Mlxip	Bicd1	Cntn2	FALSE	Dnajc6	TRUE
Mmp23	Bicd2	Cntn4	FALSE	Dnase1l1	FALSE
Mmp25	Bicdl1	Cntn5	FALSE	Dner	TRUE
Mogat1	Birc2	Cntnap1	FALSE	Dnm1	FALSE
Morn5	Birc6	Coasy	FALSE	Dnm3	TRUE
Mpg	Blm	Cobll1	FALSE	Dnmt3a	TRUE
Mphosph10	Bloc1s1	Coch	FALSE	Dnph1	TRUE
Mpp2	Bloc1s5	Col11a2	FALSE	Doc2a	FALSE
Mpped2	Blvrb	Col12a1	TRUE	Doc2b	TRUE
Mroh5	Bmi1	Col13a1	FALSE	Dock1	FALSE
Mrpl15	Bmp1	Col14a1	FALSE	Dock10	TRUE
Mrpl35	Bmp2	Col15a1	TRUE	Dock3	TRUE
Mrpl36	Bmp2k	Col16a1	FALSE	Dock4	TRUE
Mrpl38	Bmp4	Col19a1	TRUE	Dock5	FALSE
Mrps15	Bmp6	Col1a1	FALSE	Dock8	TRUE
Msi1	Bmp7	Col1a2	FALSE	Dock9	FALSE
Mst1	Bmp8a	Col23a1	FALSE	Dok1	FALSE
Mtf2	Bmper	Col24a1	TRUE	Dok4	TRUE
Mtm1	Bmpr1b	Col25a1	FALSE	Dok6	TRUE
Mtmr4	Bmpr2	Col26a1	FALSE	Dok7	TRUE
Muc19	Bms1	Col27a1	FALSE	Dop1a	TRUE
Mus81	Bmt2	Col2a1	TRUE	Dop1b	TRUE
Mxd1	Bmyc	Col4a1	TRUE	Dpf1	FALSE
Myadm	Bnc1	Col4a2	TRUE	Dpf3	TRUE
Myf6	Bnc2	Col4a3	FALSE	Dpp10	FALSE
Myo1h	Bnip3	Col4a4	FALSE	Dpp6	FALSE
Myzap	Bnip3l	Col5a1	FALSE	Dpysl3	FALSE
N4bp1	Bok	Col6a2	FALSE	Dpysl4	TRUE
Naca	Bop1	Col6a6	FALSE	Dram1	TRUE
Nags	Bora	Col7a1	FALSE	Draxin	TRUE
Naip3	Borcs5	Col8a1	FALSE	Drd1	FALSE
Nap1l1	Borcs8	Col8a2	FALSE	Drd2	FALSE
Nars	Bpgm	Col9a2	FALSE	Drd4	FALSE
Nat8f4	Brat1	Col9a3	FALSE	Drd5	FALSE
Nav1	Brca1	Colca2	FALSE	Dscam	TRUE
Naxe	Brcc3	Colec12	FALSE	Dscaml1	FALSE
Nbl1	Brd2	Colgalt2	FALSE	Dsg2	TRUE
Ncan	Brd3	Comp	TRUE	Dsp	TRUE
Ncbp3	Brd9	Copz2	FALSE	Dst	FALSE
Ndc80	Brf1	Coq8a	FALSE	Dtnb	TRUE
Ndrg3	Brinp2	Corin	TRUE	Dtx1	FALSE
Ndufa8	Brip1	Coro1a	FALSE	Dubr	TRUE
Ndufs6	Brip1os	Coro2a	FALSE	Duox1	TRUE
Nebl	Brms1l	Coro2b	FALSE	Duox2	TRUE
Necab1	Brox	Coro6	TRUE	Duoxa1	TRUE
Negr1	Brpf1	Cotl1	TRUE	Duoxa2	TRUE
Nemp1	Brpf3	Cox4i2	FALSE	Dusp14	TRUE
Neo1	Brsk2	Cox8c	FALSE	Dusp15	TRUE
Nes	Brwd1	Cpd	FALSE	Dusp2	TRUE
Neurl1b	Bsdc1	Cpeb1	TRUE	Dusp3	TRUE
Nfatc1	Bsg	Cpeb1os1	TRUE	Dusp4	FALSE
Nfatc3	Bsn	Cpeb2	FALSE	Dusp8	FALSE
Nfe2l2	Btbd1	Cpeb3	FALSE	Dusp9	TRUE
Nfe2l3	Btbd10	Cped1	FALSE	Dvl1	TRUE
Nfix	Btbd11	Cplx1	FALSE	Dync1h1	FALSE
Nfx1	Btbd2	Cplx2	FALSE	Dync1i1	FALSE
Nhs	Btbd3	Cpm	FALSE	E030013I19Rik	FALSE
Nid1	Btbd7	Cpn1	FALSE	E030030I06Rik	TRUE
Nid2	Btbd8	Cpne2	FALSE	E130018N17Rik	TRUE
Ninj1	Btg2	Cpne5	FALSE	E130018O15Rik	TRUE
Nkd1	Btg3	Cpne7	FALSE	E130215H24Rik	FALSE
Nkx3-1	Btn2a2	Cpne8	FALSE	E130218I03Rik	TRUE
Nkx6-2	Btrc	Cpne9	FALSE	E230013L22Rik	TRUE
Nog	Bub1b	Cpxm1	TRUE	E2f2	FALSE
Notumos	Bub3	Cpxm2	FALSE	E2f5	TRUE
Npffr2	C030006K11Rik	Cpz	FALSE	E2f6	FALSE
Npm1	C030017D09Rik	Crabp1	FALSE	E2f8	TRUE
Npr2	C030034I22Rik	Crabp2	FALSE	E330009J07Rik	TRUE
Npw	C030037D09Rik	Cracr2a	FALSE	E330040D14Rik	TRUE
Nr2f2	C130021I20Rik	Cracr2b	FALSE	Eaf2	TRUE
Nrg1	C130036L24Rik	Crb2	FALSE	Ebf1	TRUE
Nrg3	C130040N14Rik	Crb3	FALSE	Ebf2	TRUE
Nrk	C130071C03Rik	Crct1	FALSE	Ebf3	TRUE
Nsg1	C130074G19Rik	Creb3l1	FALSE	Ebf4	TRUE
Nsmf	C130093G08Rik	Creb5	FALSE	Ece1	TRUE
Ntsr1	C1galt1	Creg1	FALSE	Ecel1	TRUE
Nup93	C1galt1c1	Creg2	FALSE	Eda	TRUE
Obox6	C1ql1	Crh	FALSE	Eda2r	TRUE
Olfm2	C1ql2	Crhbp	FALSE	Edaradd	FALSE
Olfm5	C1ql3	Crhr1	FALSE	Edil3	TRUE
Olfr1458	C1ql4	Crhr2	FALSE	Edn1	FALSE
Olfr268-ps1	C1qtnf12	Crim1	FALSE	Edn3	TRUE
Olfr363-ps	C1qtnf4	Crip1	FALSE	Ednrb	FALSE
Olfr38	C230012O17Rik	Crip2	FALSE	Eea1	TRUE
Olfr641	C230034O21Rik	Crispld2	FALSE	Eef1a2	FALSE
Olfr928-ps1	C230035I16Rik	Crlf1	FALSE	Eef1akmt3	TRUE
Olfr94	C230037L18Rik	Crmp1	TRUE	Eef2	FALSE
Olfr974	C230038L03Rik	Crnde	TRUE	Eef2k	TRUE
Olig1	C2cd2	Crtac1	TRUE	Eepd1	TRUE
Olig3	C2cd2l	Cry1	TRUE	Efcab6	FALSE
Onecut1	C2cd3	Cry2	FALSE	Efcab9	FALSE
Opa3	C2cd4a	Cryaa	FALSE	Efcc1	TRUE
Orai1	C2cd4b	Cryab	FALSE	Efemp2	FALSE
Osbpl5	C2cd4c	Cryba2	FALSE	Efhd1	TRUE
Otp	C2cd5	Crybb3	FALSE	Efhd1os	TRUE
Otud7a	C330007P06Rik	Crybg1	TRUE	Efhd2	FALSE
Otud7b	C330011M18Rik	Crybg2	FALSE	Efna1	TRUE
Otx2	C330013E15Rik	Crybg3	FALSE	Efna2	TRUE
Otx2os1	C430014B12Rik	Cryga	FALSE	Efna3	TRUE
Ovol1	C430049B03Rik	Crygb	FALSE	Efnb1	TRUE
P4ha3	C530008M17Rik	Crygn	FALSE	Efnb3	TRUE
Pa2g4	C530025M09Rik	Cryl1	FALSE	Efr3a	TRUE
Pacc1	C630004L07Rik	Crym	FALSE	Efr3b	TRUE
Pacsin3	C630043F03Rik	Csdc2	FALSE	Egfem1	TRUE
Pak4	C730034F03Rik	Csf1	FALSE	Egfl6	TRUE
Pank1	C77080	Csgalnact1	FALSE	Egflam	TRUE
Pank4	C920006O11Rik	Csk	FALSE	Egfr	TRUE
Paqr5	C9orf72	Csmd1	FALSE	Egr2	TRUE
Pard6b	Cables2	Csmd2	FALSE	Egr3	TRUE
Parp11	Cabp1	Csmd3	FALSE	Egr4	TRUE
Parp3	Cabp7	Cspg4	FALSE	Ei24	FALSE
Parp6	Cacna1a	Cspg5	FALSE	Eid2b	FALSE
Pax1	Cacna1b	Ctcfl	FALSE	Eif4e3	TRUE
Pbx3	Cacna1c	Ctcflos	FALSE	Eif4g3	TRUE
Pcbp4	Cacna1d	Ctdspl	FALSE	Eif5a2	TRUE
Pcdh8	Cacna1g	Cthrc1	FALSE	Elavl2	TRUE
Pcdhb22	Cacna1h	Ctif	TRUE	Elavl3	TRUE
Pcdhb3	Cacna1i	Ctnna2	FALSE	Elf2	TRUE
Pcgf1	Cacna2d1	Ctnnbip1	FALSE	Elf4	TRUE
Pcm1	Cacna2d2	Ctnnd2	FALSE	Elfn1	TRUE
Pcna-ps2	Cacna2d3	Ctsf	FALSE	Elfn2	TRUE
Pde2a	Cacnb2	Ctsh	FALSE	Elk3	TRUE
Pde3a	Cacnb3	Cttnbp2	FALSE	Elmo1	FALSE
Pde4c	Cacnb4	Cul9	FALSE	Elmod1	TRUE
Pde8b	Cacng2	Cutal	FALSE	Eln	FALSE
Pdgfra	Cacng3	Cux1	FALSE	Elovl3	FALSE
Pdia2	Cacng4	Cux2	FALSE	Elovl4	TRUE
Pdia4	Cactin	Cwh43	FALSE	Elovl7	TRUE
Pdlim2	Cacul1	Cx3cl1	FALSE	Elp2	TRUE
Pds5a	Cacybp	Cxcl1	TRUE	Emid1	TRUE
Pear1	Cad	Cxcl12	FALSE	Emilin2	TRUE
Pepd	Cadm1	Cxcl14	FALSE	Emilin3	TRUE
Perp	Cadm3	Cxcl16	FALSE	Eml2	TRUE
Pfn3	Cadm4	Cxcl2	FALSE	Eml6	TRUE
Pfn4	Cadps	Cxcl5	FALSE	Emp2	FALSE
Pgm5	Cadps2	Cxcr4	FALSE	Emx1	TRUE
Phactr3	Calb2	Cxxc4	FALSE	Emx2	TRUE
Phc2	Calcoco1	Cyb561d2	FALSE	Emx2os	TRUE
Phf1	Calcr	Cybrd1	FALSE	En1	TRUE
Phf20l1	Calm1	Cyfip2	FALSE	En2	TRUE
Phf21a	Calm2	Cygb	TRUE	Enah	FALSE
Phospho1	Calm3	Cyp1a1	FALSE	Endod1	TRUE
Piezo2	Caln1	Cyp1a2	FALSE	Eno2	FALSE
Pign	Calr	Cyp1b1	TRUE	Enox1	FALSE
Pigp	Calr3	Cyp24a1	FALSE	Enpp1	TRUE
Pigyl	Calu	Cyp26a1	FALSE	Entpd2	TRUE
Pink1	Camk1d	Cyp26b1	FALSE	Entpd3	FALSE
Pirt	Camk2b	Cyp26c1	FALSE	Entpd5	TRUE
Pitx2	Camk2n1	Cyp27b1	FALSE	Eomes	TRUE
Pkm	Camk2n2	Cyp2a5	FALSE	Epas1	TRUE
Pkp1	Camk4	Cyp2d22	FALSE	Epb41	TRUE
Pkp3	Camkk1	Cyp2r1	FALSE	Epb41l1	TRUE
Pla2g6	Camkk2	Cyp2s1	FALSE	Epb41l3	FALSE
Plaat1	Camkmt	Cyp46a1	FALSE	Epb41l4a	TRUE
Plch1	Camsap1	Cyp4v3	FALSE	Epb41l4b	TRUE
Plekha6	Camta1	Cyp4x1	FALSE	Epha10	FALSE
Plekhg4	Camta2	Cyp4x1os	FALSE	Epha3	TRUE
Plekhm2	Cand1	Cys1	TRUE	Epha5	TRUE
Plin3	Cant1	Cyth1	FALSE	Epha8	TRUE
Plppr1	Canx	Cyth3	FALSE	Ephb1	TRUE
Plppr5	Cap1	Cyyr1	FALSE	Ephb2	FALSE
Plxna2	Capn10	D030025P21Rik	TRUE	Ephx2	FALSE
Plxna4	Capn15	D030034A15Rik	FALSE	Ephx3	TRUE
Plxnd1	Capn2	D030046N08Rik	FALSE	Ephx4	TRUE
Pnpla8	Capn5	D030055H07Rik	FALSE	Epn3	FALSE
Pogk	Capn7	D030062O11Rik	FALSE	Epop	TRUE
Pole3	Caprin2	D130079A08Rik	FALSE	Epor	FALSE
Polr3gl	Capza2	D1Ertd622e	FALSE	Eps8	FALSE
Pomk	Capzb	D230022J07Rik	TRUE	Erbb2	TRUE
Pomp	Car10	D230030E09Rik	FALSE	Erbb3	FALSE
Pparg	Car3	D330025C20Rik	FALSE	Erbb4	TRUE
Ppfibp1	Car5b	D430019H16Rik	FALSE	Erfe	FALSE
Ppm1f	Car7	D430036J16Rik	FALSE	Erg	TRUE
Ppp1ccb	Card14	D430040D24Rik	FALSE	Erich1	TRUE
Ppp1r12a	Card19	D430041D05Rik	FALSE	Erich2	TRUE
Ppp2r5a	Carhsp1	D630003M21Rik	FALSE	Erich2os	TRUE
Ppp2r5b	Carm1	D630029K05Rik	FALSE	Erich5	FALSE
Ppp6r3	Carmil1	D630044L22Rik	FALSE	Erlin1	FALSE
Prcd	Carnmt1	D630045J12Rik	FALSE	Ero1lb	TRUE
Prcp	Cars	D830035M03Rik	FALSE	Esam	FALSE
Prdm16	Cartpt	D830036C21Rik	FALSE	Espn	TRUE
Prdm16os	Casc1	D830039M14Rik	FALSE	Esr1	FALSE
Prdm8	Casc3	D930007P13Rik	FALSE	Esr2	TRUE
Prkar2a	Casc4	D930019O06Rik	FALSE	Esrp1	FALSE
Prkd3	Cask	D930020B18Rik	FALSE	Esrp2	TRUE
Procr	Caskin1	D930032P07Rik	FALSE	Esrra	TRUE
Prom1	Caskin2	D9Wsu149	FALSE	Esrrb	TRUE
Prom2	Casp2	Daam2	FALSE	Esrrg	TRUE
Prpf4b	Casp3	Dab1	FALSE	Ess2	TRUE
Prss23	Casp6	Dab2	FALSE	Esx1	FALSE
Prss35	Casp7	Dab2ip	FALSE	Esyt1	TRUE
Prx	Casp8ap2	Dach1	TRUE	Esyt3	TRUE
Psma3	Casp9	Dact1	FALSE	Etfa	TRUE
Psmb7	Cast	Dact3	FALSE	Etl4	TRUE
Psmc5	Casz1	Dagla	FALSE	Etnk2	TRUE
Pstpip1	Cat	Daglb	FALSE	Ets1	TRUE
Ptdss2	Catsper2	Dap	FALSE	Etv2	FALSE
Ptger4	Catsperd	Dapk1	FALSE	Eva1a	TRUE
Ptk7	Catsperg1	Dapk2	FALSE	Eva1c	TRUE
Ptms	Cav1	Dazl	FALSE	Evi5l	TRUE
Ptprb	Cavin1	Dbn1	FALSE	Evl	TRUE
Ptprd	Cbfa2t2	Dbndd1	FALSE	Evx1	TRUE
Ptpru	Cbfa2t3	Dbndd2	FALSE	Evx1os	TRUE
Ptprz1	Cblb	Dbx1	FALSE	Evx2	FALSE
Pvalb	Cbln1	Dbx2	FALSE	Exoc3l2	FALSE
Pxdn	Cbln2	Dcaf12l2	FALSE	Exoc3l4	TRUE
Pygo1	Cbln3	Dcdc2a	FALSE	Exoc6b	TRUE
Pym1	Cbs	Dcdc2c	FALSE	Exph5	FALSE
Qtrt2	Cbwd1	Dchs1	FALSE	Ext2	TRUE
Rab15	Cbx2	Dchs2	TRUE	Extl1	TRUE
Rab2a	Cbx3	Dclk1	FALSE	Eya2	TRUE
Rab38	Cbx4	Dclk3	FALSE	Eya4	TRUE
Rab4a	Cbx6	Dcst1	FALSE	F730043M19Rik	TRUE
Rabl6	Cbx7	Dct	FALSE	F830208F22Rik	TRUE
Rack1	Cbx8	Dctd	FALSE	F8a	TRUE
Raet1e	Ccar1	Dctn3	FALSE	Fa2h	TRUE
Rai1	Ccbe1	Ddah1	FALSE	Faah	TRUE
Rap1a	Ccdc102a	Ddit4	FALSE	Fabp3	TRUE
Rap1gap	Ccdc105	Ddn	FALSE	Fads3	TRUE
Rap2a	Ccdc112	Ddr1	FALSE	Fads6	TRUE
Rarg	Ccdc114	Ddr2	FALSE	Fahd1	TRUE
Rasa1	Ccdc117	Ddx25	FALSE	Faim	TRUE
Rasa3	Ccdc12	Ddx4	FALSE	Fam102b	FALSE
Rasal2	Ccdc130	Ddx43	FALSE	Fam107a	FALSE
Rasd1	Ccdc136	Deaf1	FALSE	Fam110c	TRUE
Rasgef1a	Ccdc142	Degs2	FALSE	Fam114a1	TRUE
Rasgrf1	Ccdc146	Dennd2d	FALSE	Fam120b	FALSE
Rasgrf2	Ccdc148	Dennd3	FALSE	Fam120c	TRUE
Rasgrp2	Ccdc15	Depdc7	FALSE	Fam124a	TRUE
Rassf1	Ccdc150	Des	FALSE	Fam129a	FALSE
Rassf5	Ccdc151	Det1	FALSE	Fam131b	TRUE
Rassf8	Ccdc159	Deup1	FALSE	Fam131c	TRUE
Rbfox3	Ccdc160	Dgat2	TRUE	Fam155a	FALSE
Rbks	Ccdc171	Dgcr2	FALSE	Fam163a	TRUE
Rccd1	Ccdc173	Dgcr6	FALSE	Fam163b	TRUE
Reep2	Ccdc177	Dgkg	FALSE	Fam167a	TRUE
Relch	Ccdc18	Dgkh	FALSE	Fam171a1	TRUE
Relt	Ccdc184	Dgki	TRUE	Fam171a2	TRUE
Retreg3	Ccdc191	Dgkk	FALSE	Fam174b	FALSE
Rgs16	Ccdc3	Dgkz	FALSE	Fam181b	TRUE
Rgs7	Ccdc39	Dhh	FALSE	Fam184a	FALSE
Rgs7bp	Ccdc40	Dio3	FALSE	Fam184b	FALSE
Rhot2	Ccdc47	Dio3os	FALSE	Fam189a1	TRUE
Rims1	Ccdc50	Dip2b	FALSE	Fam189a2	TRUE
Ripk4	Ccdc59	Dipk1b	FALSE	Fam20a	TRUE
Rnaseh2c	Ccdc69	Dipk1c	FALSE	Fam20c	TRUE
Rnf103	Ccdc71l	Diras1	FALSE	Fam214b	TRUE
Rnf123	Ccdc8	Diras2	FALSE	Fam217b	TRUE
Rnf144a	Ccdc82	Disc1	FALSE	Fam221b	TRUE
Rnf144b	Ccdc85a	Disp2	FALSE	Fam222a	FALSE
Rnf157	Ccdc85b	Disp3	FALSE	Fam241a	TRUE
Rnf227	Ccdc85c	Dkk1	FALSE	Fam241b	TRUE
Rnft1	Ccdc87	Dkk2	FALSE	Fam43b	TRUE
Robo1	Ccdc9	Dkk3	FALSE	Fam49b	TRUE
Robo3	Ccdc91	Dlc1	FALSE	Fam53b	TRUE
Rora	Ccdc92	Dlg3	FALSE	Fam57a	TRUE
Rpa1	Ccdc92b	Dlg4	FALSE	Fam78a	TRUE
Rpia	Ccdc96	Dlgap1	FALSE	Fam78b	TRUE
Rpl17-ps10	Cchcr1	Dlgap2	TRUE	Fam81a	TRUE
Rpl31-ps23	Ccin	Dlgap4	TRUE	Fam83f	FALSE
Rpl36	Ccl25	Dlk1	FALSE	Fam89a	TRUE
Rpl36-ps3	Ccl27a	Dlk2	FALSE	Fam90a1b	TRUE
Rprml	Ccn1	Dll1	FALSE	Farp1	TRUE
Rps27a	Ccna1	Dll3	FALSE	Fat3	TRUE
Rps4x	Ccna2	Dll4	TRUE	Fat4	TRUE
Rps6-ps4	Ccnb1	Dlx1	FALSE	Faxc	FALSE
Rps6ka6	Ccnd1	Dlx1as	FALSE	Fbll1	FALSE
Rpsa-ps10	Ccnd2	Dlx2	FALSE	Fbln2	TRUE
Rrp1	Ccnd3	Dlx3	FALSE	Fbln7	FALSE
Rrp9	Ccne1	Dlx4	FALSE	Fbn1	TRUE
Rrs1	Ccne2	Dlx4os	FALSE	Fbn2	TRUE
Rsbn1	Ccnf	Dlx5	FALSE	Fbp1	FALSE
Rsf1	Ccng1	Dlx6	FALSE	Fbrsl1	TRUE
Rspo1	Ccnh	Dlx6os2	FALSE	Fbxl15	FALSE
Rsrc1	Ccnjl	Dmbx1	FALSE	Fbxl16	TRUE
Rtkn2	Ccnk	Dmrt1	FALSE	Fbxl2	TRUE
Rtn1	Ccno	Dmrt1i	FALSE	Fbxl7	TRUE
Rtn4	Ccnt1	Dmrt2	FALSE	Fbxl8	FALSE
Rtn4r	Ccnt2	Dmrt3	TRUE	Fbxo17	TRUE
Ruvbl2	Ccny	Dmrta1	TRUE	Fbxo2	TRUE
Rybp	Ccnyl1	Dmrta2	FALSE	Fbxo25	FALSE
Ryk	Ccr10	Dmrta2os	FALSE	Fbxo32	FALSE
Ryr2	Ccr9	Dmrtb1	FALSE	Fbxo33	TRUE
S1pr3	Ccs	Dmrtc2	FALSE	Fbxo43	TRUE
Sall3	Ccser1	Dnaaf1	FALSE	Fbxo44	TRUE
Samd4b	Ccser2	Dnah1	FALSE	Fcho1	TRUE
Samd5	Cct3	Dnah10	FALSE	Fchsd1	FALSE
Sarm1	Cct6b	Dnah11	FALSE	Fdx1	TRUE
Sbf1	Cct7	Dnaic1	FALSE	Fendrr	FALSE
Scarb2	Cd14	Dnaja4	FALSE	Ferd3l	FALSE
Scfd1	Cd164	Dnajb3	FALSE	Fermt2	TRUE
Scg3	Cd164l2	Dnajb5	FALSE	Fev	TRUE
Schip1	Cd248	Dnajc22	FALSE	Fez1	FALSE
Sdk2	Cd274	Dnajc25	FALSE	Fezf1	TRUE
Sec1	Cd2ap	Dnajc28	FALSE	Fezf2	FALSE
Sec14l4	Cd63	Dnajc3	FALSE	Ffar4	FALSE
Sel1l3	Cd82	Dner	FALSE	Fgd1	FALSE
Selenbp1	Cdc14b	Dnm1	FALSE	Fgd4	TRUE
Selenof	Cdc20	Dnm3	FALSE	Fgd5	FALSE
Sema4d	Cdc20b	Dnmbp	FALSE	Fgf10	TRUE
Sema5a	Cdc25a	Dnmt3a	FALSE	Fgf11	TRUE
Sema5b	Cdc25b	Dnmt3b	FALSE	Fgf12	TRUE
Sema6a	Cdc34b	Dnmt3bos	FALSE	Fgf13	TRUE
Serinc4	Cdc37l1	Dnmt3l	FALSE	Fgf14	TRUE
Serinc5	Cdc42bpa	Dnph1	FALSE	Fgf16	TRUE
Serpine2	Cdc42bpb	Doc2a	FALSE	Fgf17	TRUE
Setdb2	Cdc42ep1	Doc2b	FALSE	Fgf18	TRUE
Sfrp2	Cdc42ep3	Doc2g	FALSE	Fgf2	TRUE
Sftpb	Cdc42se2	Dock10	FALSE	Fgf20	FALSE
Sfxn3	Cdc5l	Dock3	FALSE	Fgf2os	TRUE
Sgcz	Cdc6	Dock4	FALSE	Fgf3	TRUE
Sgip1	Cdc73	Dock8	FALSE	Fgf4	TRUE
Sgpp1	Cdca2	Dok2	FALSE	Fgf8	TRUE
Sh3bp2	Cdca3	Dok4	FALSE	Fgf9	TRUE
Sh3bp4	Cdca4	Dok5	FALSE	Fgfr2	TRUE
Sh3bp5	Cdca5	Dok6	FALSE	Fgfr3	TRUE
Sh3pxd2b	Cdca7l	Dok7	FALSE	Fgfr4	FALSE
Sh3rf3	Cdh1	Dop1b	FALSE	Fgfrl1	TRUE
Shisal2a	Cdh11	Dpf1	FALSE	Fgl2	FALSE
Shisal2b	Cdh13	Dpf3	FALSE	Fhad1	TRUE
Slain1	Cdh15	Dpp10	TRUE	Fhdc1	TRUE
Slc11a2	Cdh2	Dpp6	TRUE	Fhl1	FALSE
Slc12a2	Cdh22	Dpy19l2	FALSE	Fhl2	TRUE
Slc13a5	Cdh3	Dpyd	TRUE	Fhod1	FALSE
Slc22a3	Cdh8	Dpys	FALSE	Fhod3	TRUE
Slc25a35	Cdk13	Dpysl3	FALSE	Fibcd1	TRUE
Slc29a1	Cdk14	Dpysl4	FALSE	Fibp	FALSE
Slc2a10	Cdk17	Dpysl5	TRUE	Fignl2	FALSE
Slc30a1	Cdk18	Dram1	FALSE	Filip1l	TRUE
Slc30a10	Cdk20	Draxin	TRUE	Fkbp10	FALSE
Slc30a2	Cdk2ap2	Drd1	TRUE	Fkbp14	TRUE
Slc36a1	Cdk4	Drd2	FALSE	Fkbp5	FALSE
Slc44a3	Cdk5r1	Drd4	FALSE	Fli1	TRUE
Slc4a5	Cdk5r2	Drd5	FALSE	Flna	TRUE
Slc6a8	Cdk5rap3	Dsc3	FALSE	Flnc	TRUE
Slc7a4	Cdk6	Dscam	FALSE	Flrt2	TRUE
Slc9a5	Cdk7	Dscaml1	FALSE	Flt1	TRUE
Slit3	Cdk8	Dsp	FALSE	Flt3	TRUE
Slitrk5	Cdkl2	Dst	FALSE	Flt3l	TRUE
Smarca2	Cdkl3	Dtx1	TRUE	Flt4	TRUE
Smarca5	Cdkl5	Dtx4	FALSE	Flvcr2	TRUE
Smarcd1	Cdkn1a	Duox1	FALSE	Fmn1	TRUE
Smoc1	Cdkn2a	Duox2	TRUE	Fmnl1	TRUE
Smpd1	Cdkn2b	Duoxa1	FALSE	Fnbp1	FALSE
Smurf1	Cdkn2c	Duoxa2	FALSE	Fndc10	TRUE
Smyd4	Cdkn2d	Dusp15	FALSE	Fndc3c1	TRUE
Snhg18	Cdkn3	Dusp2	FALSE	Fndc5	TRUE
Snip1	Cdnf	Dusp22	FALSE	Fnip1	TRUE
Snord17	Cdon	Dusp26	FALSE	Fos	TRUE
Snord96a	Cdr2	Dusp3	FALSE	Fosb	TRUE
Snrpa	Cdr2l	Dusp4	FALSE	Fosl1	TRUE
Snx10	Cds1	Dusp5	FALSE	Fosl2	FALSE
Snx22	Cds2	Dusp6	FALSE	Foxa1	TRUE
Soga1	Cdt1	Dusp7	FALSE	Foxa2	TRUE
Sorbs3	Cdv3	Dusp8	TRUE	Foxa3	FALSE
Sos2	Cdyl	Dusp9	FALSE	Foxb1	TRUE
Sox11	Cdyl2	Duxf3	FALSE	Foxb2	TRUE
Sox12	Cebpa	Dydc1	FALSE	Foxc1	TRUE
Sox18	Cebpzos	Dync1i1	FALSE	Foxc2	TRUE
Sox30	Cecr2	Dyrk2	FALSE	Foxd1	TRUE
Sox7	Celf1	Dysf	TRUE	Foxd2	TRUE
Spef1l	Celf4	Dzip1	FALSE	Foxd2os	TRUE
Spryd4	Celf6	E030013I19Rik	FALSE	Foxd3	TRUE
Spsb4	Celsr1	E030030I06Rik	FALSE	Foxd4	TRUE
Sptan1	Celsr3	E130006D01Rik	FALSE	Foxe1	TRUE
Sptlc2	Cemip2	E130018O15Rik	FALSE	Foxe3	TRUE
Sqor	Cend1	E130101E03Rik	FALSE	Foxf1	FALSE
Srf	Cenpb	E130201H02Rik	FALSE	Foxf2	TRUE
Srgap2	Cenpc1	E230013L22Rik	FALSE	Foxg1	TRUE
Srms	Cenpf	E2f2	FALSE	Foxi3	TRUE
Ss18l2	Cenpj	E2f6	FALSE	Foxl1	FALSE
St3gal6	Cenpm	E2f7	FALSE	Foxl2	TRUE
St6gal1	Cenpp	E2f8	FALSE	Foxl2os	TRUE
St7	Cenpu	E330009J07Rik	FALSE	Foxn2	TRUE
Stag3	Cenpv	E330021D16Rik	FALSE	Foxn4	TRUE
Stard7	Cenpw	E330040D14Rik	TRUE	Foxo1	FALSE
Stau2	Cenpx	E430018J23Rik	FALSE	Foxo4	TRUE
Stra8	Cep104	E530011L22Rik	FALSE	Foxo6	TRUE
Suclg2	Cep112	Ebf1	FALSE	Foxp1	TRUE
Sumo3	Cep120	Ebf2	FALSE	Foxp2	TRUE
Syce1	Cep128	Ebf3	FALSE	Foxp4	FALSE
Syn2	Cep131	Ebf4	TRUE	Foxq1	TRUE
Syndig1	Cep170	Ece1	FALSE	Fras1	TRUE
Syngap1	Cep170b	Ecel1	FALSE	Frat1	TRUE
Syt10	Cep192	Edar	FALSE	Frat2	TRUE
Syt14	Cep250	Edaradd	FALSE	Frem2	FALSE
Syt15	Cep295	Edil3	FALSE	Frmd3	TRUE
Tada1	Cep350	Edn1	FALSE	Frmpd1	TRUE
Tada2b	Cep57l1	Edn2	FALSE	Frmpd3	TRUE
Taf7l2	Cep68	Edn3	TRUE	Frmpd4	TRUE
Tafa5	Cep70	Ednra	FALSE	Frrs1l	TRUE
Taok2	Cep72	Ednrb	FALSE	Frs2	TRUE
Tap2	Cep85	Eef1a2	FALSE	Frs3	TRUE
Tbata	Cep85l	Eef1d	TRUE	Frzb	TRUE
Tbc1d15	Cep97	Eef2	FALSE	Fsd1l	TRUE
Tbc1d8b	Cept1	Eepd1	FALSE	Fst	TRUE
Tbc1d9b	Cercam	Efcab9	FALSE	Fstl3	FALSE
Tbkbp1	Cerox1	Efcc1	FALSE	Fstl4	TRUE
Tbx3	Cers1	Efemp2	FALSE	Ftx	FALSE
Tbxas1	Cers4	Efhd1	FALSE	Fundc1	TRUE
Tcf24	Cers5	Efhd1os	FALSE	Furin	TRUE
Tcf4	Cers6	Efhd2	FALSE	Fxyd1	TRUE
Tcn2	Cetn2	Efna1	FALSE	Fxyd5	FALSE
Tcp11	Cetn4	Efna2	FALSE	Fxyd7	TRUE
Tdrkh	Cfap20	Efna3	FALSE	Fzd1	TRUE
Tecpr1	Cfap299	Efna5	FALSE	Fzd10	TRUE
Tent4a	Cfap36	Efnb2	FALSE	Fzd10os	TRUE
Terb1	Cfap410	Efr3b	FALSE	Fzd3	TRUE
Terc	Cfap43	Efs	FALSE	Fzd4	TRUE
Tet3	Cfap46	Egfem1	FALSE	Fzd6	TRUE
Tex50	Cfap74	Egflam	FALSE	Fzd8	TRUE
Tfdp1	Cfap77	Egfr	FALSE	Fzd9	TRUE
Tgfa	Cfap97	Egln3	FALSE	G630016G05Rik	TRUE
Tgfb2	Cfap97d1	Egr1	FALSE	G630022F23Rik	TRUE
Tgfbr1	Cfap99	Egr2	TRUE	Gab1	TRUE
Themis2	Cfdp1	Egr3	FALSE	Gab2	TRUE
Thrb	Cfl1	Egr4	FALSE	Gabbr2	TRUE
Tifa	Cggbp1	Ehbp1l1	FALSE	Gabra1	FALSE
Tigd5	Cgn	Ehd2	FALSE	Gabra5	TRUE
Timm29	Cgnl1	Ehd3	FALSE	Gabrb2	TRUE
Timm44	Cgref1	Eif1b	FALSE	Gabrb3	TRUE
Timp2	Cgrrf1	Eif4a3l1	FALSE	Gabrd	TRUE
Tll2	Ch25h	Eif4a3l2	FALSE	Gabrg3	TRUE
Tlx2	Chac1	Eif4e3	FALSE	Gabrq	FALSE
Tlx3	Chaf1b	Eif4g3	FALSE	Gad1	TRUE
Tmbim1	Chchd10	Eif5a2	FALSE	Gad1os	TRUE
Tmc7	Chchd4	Elavl2	FALSE	Gad2	TRUE
Tmeff2	Chchd6	Elavl3	FALSE	Gadd45b	FALSE
Tmem109	Chchd7	Elavl4	FALSE	Gadd45g	TRUE
Tmem114	Chd1	Elf2	TRUE	Galnt10	FALSE
Tmem131l	Chd6	Elfn1	TRUE	Galnt12	TRUE
Tmem158	Chd7	Elfn2	FALSE	Galnt14	TRUE
Tmem181a	Chd8	Elk3	FALSE	Galnt16	TRUE
Tmem217	Chfr	Elmo1	FALSE	Galnt17	FALSE
Tmem229a	Chga	Elmod1	FALSE	Galnt18	TRUE
Tmem230	Chgb	Elmsan1	FALSE	Galnt2	FALSE
Tmem267	Chic1	Elovl3	FALSE	Galnt3	TRUE
Tmem53	Chic2	Elovl4	FALSE	Galnt6	FALSE
Tmem9b	Chka	Emb	FALSE	Galnt9	TRUE
Tmod2	Chkb	Emid1	FALSE	Galr1	TRUE
Tmprss2	Chl1	Emilin2	FALSE	Galr2	FALSE
Tmprss5	Chml	Emilin3	FALSE	Galr3	FALSE
Tmub1	Chmp1a	Eml1	FALSE	Garem1	TRUE
Tnpo3	Chmp1b	Eml2	FALSE	Garem2	TRUE
Tnxb	Chmp2a	Eml6	FALSE	Gas6	FALSE
Tox2	Chmp2b	Emp2	TRUE	Gas7	TRUE
Tpbg	Chmp5	Emx1	FALSE	Gata2	TRUE
Tpm2	Chmp6	Emx2	FALSE	Gata3	TRUE
Traf5	Chn1	Emx2os	FALSE	Gata4	TRUE
Traj7	Chn2	En1	FALSE	Gata5	FALSE
Traj8	Chordc1	En2	TRUE	Gata5os	FALSE
Traj9	Chp1	Endod1	TRUE	Gata6	TRUE
Tram2	Chpf	Endou	FALSE	Gatm	FALSE
Trim12c	Chpf2	Enho	TRUE	Gbf1	TRUE
Trim62	Chpt1	Enkd1	FALSE	Gbx1	TRUE
Trp53i13	Chrac1	Eno2	FALSE	Gbx2	TRUE
Trpc6	Chrd	Enox1	FALSE	Gcgr	FALSE
Tsen54	Chrdl1	Enpp1	FALSE	Gch1	TRUE
Tsku	Chrdl2	Entpd1	FALSE	Gchfr	TRUE
Tspan18	Chrna4	Entpd2	FALSE	Gcnt2	TRUE
Tspan33	Chrna5	Entpd3	FALSE	Gcnt4	TRUE
Ttc3	Chrna7	Eomes	TRUE	Gda	FALSE
Ttc7	Chrnb1	Epas1	FALSE	Gdf10	FALSE
Ttll13	Chst10	Epb41	TRUE	Gdf11	TRUE
Ttyh3	Chst15	Epb41l1	FALSE	Gdf6	TRUE
Tub	Chst2	Epb41l3	TRUE	Gdf7	TRUE
Tubg1	Chst3	Epb41l4b	TRUE	Gdnf	TRUE
Tulp1	Chst7	Epcam	FALSE	Gdpd1	TRUE
Twist1	Chst8	Epha1	FALSE	Gdpd2	FALSE
Txndc16	Chsy3	Epha10	FALSE	Gdpd5	TRUE
Txndc5	Chtf18	Epha3	FALSE	Gem	TRUE
Tysnd1	Chtop	Epha5	FALSE	Gene	TRUE
Uba1	Chuk	Epha6	FALSE	Gfi1	TRUE
Ubap2l	Ciao1	Epha7	FALSE	Gfi1b	TRUE
Ube2d-ps	Ciart	Epha8	FALSE	Gfod1	TRUE
Ube2d3	Cib1	Ephb1	FALSE	Gfra1	TRUE
Ubl3	Cib2	Ephb2	FALSE	Gfra2	TRUE
Ubxn7	Cic	Ephx4	FALSE	Gfra4	FALSE
Uchl3	Cidea	Epn3	FALSE	Gfy	FALSE
Umps	Cilp2	Epo	FALSE	Ggact	FALSE
Unc13a	Cinp	Epor	FALSE	Ggh	TRUE
Unc45bos	Cipc	Eppk1	FALSE	Ggn	FALSE
Unc5d	Cirbp	Eps8	FALSE	Ghsr	FALSE
Urgcp	Cisd2	Erbb2	FALSE	Gipc2	FALSE
Usp12	Cisd3	Erbb3	TRUE	Gipc3	FALSE
Usp14	Cish	Erbb4	FALSE	Git2	TRUE
Usp2	Cited1	Ercc1	FALSE	Gja3	TRUE
Usp28	Cited4	Ercc6	FALSE	Gja4	TRUE
Utp11	Ciz1	Ereg	FALSE	Gjb1	FALSE
Vamp5	Ckap2l	Erfe	FALSE	Gjb2	TRUE
Vash2	Ckap4	Erg	TRUE	Gjb3	FALSE
Vax2os	Ckb	Erich5	FALSE	Gjb6	FALSE
Vipr1	Ckmt1	Erich6	TRUE	Gjd2	TRUE
Vmn1r-ps47	Cks2	Ern1	TRUE	Gjd3	TRUE
Vmn2r4	Clcf1	Esam	FALSE	Gkap1	TRUE
Vmn2r44	Clcn2	Esm1	FALSE	Glcci1	FALSE
Vps18	Clcn3	Espn	FALSE	Glce	TRUE
Vps35l	Clcn4	Espnl	FALSE	Gli1	FALSE
Vps4a	Clcn6	Esr1	TRUE	Gli2	TRUE
Vps8	Clcn7	Esr2	FALSE	Glis1	TRUE
Vsig10	Cldn10	Esrp1	FALSE	Glis3	TRUE
Vstm4	Cldn12	Esrp2	FALSE	Glp1r	TRUE
Vtn	Cldn23	Esrrb	FALSE	Glra1	FALSE
Vwa5b2	Cldnd1	Esrrg	FALSE	Glrb	TRUE
Wdr11	Clec11a	Ess2	TRUE	Gls2	FALSE
Wdr38	Clec16a	Esx1	FALSE	Glt28d2	TRUE
Wdr46-ps	Clec2l	Esyt3	FALSE	Gm10000	TRUE
Wdr54	Clgn	Ethe1	FALSE	Gm10125	TRUE
Wdr78	Clic4	Etl4	TRUE	Gm10129	TRUE
Wdyhv1	Clip2	Etnk2	FALSE	Gm10146	FALSE
Wls	Clip4	Ets1	FALSE	Gm10176	TRUE
Wnt10b	Clk3	Etv2	FALSE	Gm10190	FALSE
Wnt11	Clk4	Eva1b	FALSE	Gm10399	FALSE
Wnt2	Clmp	Eva1c	FALSE	Gm10418	TRUE
Wnt2b	Cln5	Evc	FALSE	Gm10419	TRUE
Wnt3	Cln8	Evc2	FALSE	Gm10421	FALSE
Wnt9a	Clp1	Evl	TRUE	Gm10425	TRUE
Wscd1	Clpx	Evpl	FALSE	Gm10447	FALSE
Xlr5b	Clspn	Evx1	FALSE	Gm10463	TRUE
Xpo4	Clstn1	Evx1os	FALSE	Gm10493	TRUE
Xylb	Clstn2	Evx2	FALSE	Gm10499	TRUE
Yaf2	Clstn3	Exoc3l2	FALSE	Gm10564	FALSE
Ydjc	Cltc	Exoc3l4	FALSE	Gm10570	TRUE
Yipf2	Clybl	Exph5	FALSE	Gm10575	TRUE
Ywhae	Cmc1	Ext1	FALSE	Gm10582	TRUE
Ywhaq-ps1	Cmc4	Extl1	FALSE	Gm10583	TRUE
Zbtb16	Cmip	Eya2	TRUE	Gm10584	TRUE
Zbtb7b	Cmtm3	Eya4	FALSE	Gm10605	TRUE
Zc3h18	Cmtm7	F2r	FALSE	Gm10642	TRUE
Zc3h6	Cmtm8	F3	FALSE	Gm10647	TRUE
Zfp11	Cmtr2	F630040K05Rik	FALSE	Gm10649	TRUE
Zfp217	Cnbp	F730035M05Rik	FALSE	Gm10676	TRUE
Zfp239	Cndp2	F730043M19Rik	FALSE	Gm10687	TRUE
Zfp260	Cnih3	F830208F22Rik	FALSE	Gm10699	TRUE
Zfp318	Cnksr2	Fa2h	FALSE	Gm10710	TRUE
Zfp341	Cnksr3	Faah	FALSE	Gm10717	TRUE
Zfp385a	Cnmd	Fabp5	FALSE	Gm10718	TRUE
Zfp446	Cnn3	Fads3	FALSE	Gm10748	TRUE
Zfp469	Cnnm1	Fads6	TRUE	Gm10800	TRUE
Zfp507	Cnnm2	Faim2	FALSE	Gm10805	FALSE
Zfp574	Cnnm3	Faiml	FALSE	Gm10812	TRUE
Zfp618	Cnot1	Fam102b	FALSE	Gm10817	TRUE
Zfp654	Cnot2	Fam107a	FALSE	Gm10824	FALSE
Zfp672	Cnot3	Fam110a	FALSE	Gm10830	TRUE
Zfp687	Cnot4	Fam110c	TRUE	Gm10837	TRUE
Zfp69	Cnot6	Fam114a1	TRUE	Gm11168	FALSE
Zfp706	Cnot8	Fam120b	FALSE	Gm11190	FALSE
Zfp773	Cnot9	Fam124a	FALSE	Gm11240	FALSE
Zfp808	Cnppd1	Fam126a	FALSE	Gm11290	FALSE
Zfp866	Cnpy1	Fam131a	FALSE	Gm11346	FALSE
Zfp879	Cnr1	Fam131b	FALSE	Gm11378	FALSE
Zfp9	Cnst	Fam131c	TRUE	Gm11464	FALSE
Zfp954	Cntfr	Fam135a	FALSE	Gm11474	FALSE
Zfp991	Cntn1	Fam135b	FALSE	Gm11479	TRUE
Zgrf1	Cntnap1	Fam13c	FALSE	Gm11515	TRUE
Zkscan6	Cntrl	Fam149a	FALSE	Gm11535	FALSE
Zmiz1os1	Coa4	Fam155a	FALSE	Gm11536	FALSE
Zmpste24	Coa7	Fam162b	FALSE	Gm11549	TRUE
Zpbp2	Cobl	Fam163a	FALSE	Gm11572	TRUE
Zswim6	Coch	Fam163b	FALSE	Gm11608	TRUE
mt-Atp6	Cog6	Fam166b	FALSE	Gm11638	FALSE
mt-Atp8	Coil	Fam167a	FALSE	Gm11650	TRUE
mt-Co2	Col11a1	Fam167b	FALSE	Gm11667	TRUE
mt-Co3	Col12a1	Fam170b	FALSE	Gm11723	FALSE
mt-Cytb	Col13a1	Fam171a1	FALSE	Gm11762	TRUE
mt-Nd1	Col14a1	Fam171a2	FALSE	Gm11767	TRUE
mt-Nd2	Col15a1	Fam171b	FALSE	Gm11789	FALSE
mt-Nd3	Col1a2	Fam174b	FALSE	Gm11837	FALSE
mt-Nd4	Col22a1	Fam181a	FALSE	Gm11992	TRUE
mt-Nd4l	Col23a1	Fam181b	TRUE	Gm11999	TRUE
mt-Nd5	Col27a1	Fam184a	FALSE	Gm12116	TRUE
mt-Nd6	Col2a1	Fam184b	FALSE	Gm12198	TRUE
mt-Td	Col4a1	Fam187b	FALSE	Gm12212	FALSE
mt-Te	Col4a2	Fam189a1	FALSE	Gm12339	TRUE
mt-Tf	Col6a2	Fam189a2	FALSE	Gm12367	TRUE
mt-Tg	Col8a2	Fam20a	TRUE	Gm12371	FALSE
mt-Th	Colca2	Fam20b	FALSE	Gm12409	FALSE
mt-Ti	Colec12	Fam20c	FALSE	Gm12426	TRUE
mt-Tk	Colgalt2	Fam210b	TRUE	Gm12446	TRUE
mt-Tl1	Commd1	Fam217a	FALSE	Gm12454	FALSE
mt-Tl2	Commd10	Fam217b	FALSE	Gm12462	TRUE
mt-Tm	Commd3	Fam219a	FALSE	Gm12474	TRUE
mt-Tp	Commd9	Fam222a	FALSE	Gm12576	TRUE
mt-Tq	Comp	Fam229a	FALSE	Gm12592	TRUE
mt-Tr	Comt	Fam240a	FALSE	Gm12606	FALSE
mt-Ts1	Comtd1	Fam241a	FALSE	Gm12631	TRUE
mt-Ts2	Cop1	Fam241b	FALSE	Gm12660	TRUE
mt-Tt	Copb2	Fam43b	FALSE	Gm12676	TRUE
mt-Tv	Copg1	Fam57a	FALSE	Gm12688	FALSE
	Copg2	Fam71b	FALSE	Gm12735	TRUE
	Coprs	Fam78a	FALSE	Gm12781	TRUE
	Cops3	Fam78b	FALSE	Gm12827	TRUE
	Cops4	Fam83a	FALSE	Gm12930	TRUE
	Cops5	Fam83f	FALSE	Gm12980	FALSE
	Coq10b	Fam83g	FALSE	Gm12992	TRUE
	Coq2	Fam83h	FALSE	Gm13028	FALSE
	Coq6	Fam89a	FALSE	Gm13063	TRUE
	Coq7	Far2	TRUE	Gm13067	FALSE
	Coq8a	Far2os2	TRUE	Gm13077	TRUE
	Coro1a	Farp1	FALSE	Gm13169	FALSE
	Coro1b	Farp2	FALSE	Gm13256	TRUE
	Coro1c	Fas	FALSE	Gm13257	FALSE
	Coro2a	Fat1	FALSE	Gm13261	TRUE
	Coro6	Fat2	FALSE	Gm13271	TRUE
	Cotl1	Fat3	FALSE	Gm13272	TRUE
	Cox14	Fat4	FALSE	Gm13274	TRUE
	Cox16	Faxc	FALSE	Gm13275	TRUE
	Cox18	Fbll1	FALSE	Gm13278	TRUE
	Cox19	Fbln1	FALSE	Gm13283	TRUE
	Cox20	Fbln2	FALSE	Gm13284	TRUE
	Cox4i1	Fbln5	FALSE	Gm13286	TRUE
	Cpe	Fbln7	FALSE	Gm13327	FALSE
	Cpeb1	Fbn1	TRUE	Gm13344	TRUE
	Cpeb1os1	Fbn2	TRUE	Gm13377	TRUE
	Cpeb2	Fbp1	FALSE	Gm13422	FALSE
	Cpeb3	Fbxl15	FALSE	Gm13425	FALSE
	Cplx1	Fbxl16	FALSE	Gm13429	FALSE
	Cplx2	Fbxl7	FALSE	Gm13448	FALSE
	Cpm	Fbxo16	FALSE	Gm13594	FALSE
	Cpne2	Fbxo17	FALSE	Gm13652	TRUE
	Cpne4	Fbxo2	FALSE	Gm13889	TRUE
	Cpne5	Fbxo32	FALSE	Gm13986	FALSE
	Cpne7	Fbxo41	FALSE	Gm14066	TRUE
	Cpne8	Fbxo44	FALSE	Gm14114	TRUE
	Cpne9	Fbxo46	FALSE	Gm14159	FALSE
	Cpox	Fbxw8	FALSE	Gm14169	TRUE
	Cpsf2	Fcnaos	FALSE	Gm14204	TRUE
	Cpsf7	Fem1al	FALSE	Gm14205	TRUE
	Cpt1a	Fendrr	FALSE	Gm14207	TRUE
	Cpxm1	Fermt1	FALSE	Gm14235	TRUE
	Cpz	Fes	FALSE	Gm14285	TRUE
	Crabp1	Fev	FALSE	Gm14320	TRUE
	Cracr2a	Fez1	FALSE	Gm14341	TRUE
	Cracr2b	Fezf1	FALSE	Gm14342	TRUE
	Cramp1l	Fezf2	FALSE	Gm14343	FALSE
	Crb2	Ffar4	FALSE	Gm14396	FALSE
	Creb3l1	Fgd2	FALSE	Gm14424	TRUE
	Creb3l2	Fgd5	FALSE	Gm14426	TRUE
	Creb5	Fgf10	FALSE	Gm14486	TRUE
	Crebbp	Fgf11	FALSE	Gm14662	FALSE
	Crebl2	Fgf12	FALSE	Gm14705	TRUE
	Crebrf	Fgf13	FALSE	Gm14858	TRUE
	Crebzf	Fgf14	FALSE	Gm14866	FALSE
	Creld1	Fgf15	FALSE	Gm14902	FALSE
	Creld2	Fgf16	FALSE	Gm14965	TRUE
	Crh	Fgf17	FALSE	Gm14978	FALSE
	Crhbp	Fgf18	FALSE	Gm15040	FALSE
	Crhr1	Fgf2	FALSE	Gm15046	TRUE
	Crhr2	Fgf20	FALSE	Gm15050	FALSE
	Crim1	Fgf21	FALSE	Gm15123	FALSE
	Crip2	Fgf2os	FALSE	Gm15124	FALSE
	Crk	Fgf3	FALSE	Gm15155	TRUE
	Crlf1	Fgf5	FALSE	Gm15156	TRUE
	Crnde	Fgf8	FALSE	Gm15202	FALSE
	Crocc	Fgf9	FALSE	Gm15222	TRUE
	Crot	Fgfr1	FALSE	Gm15234	TRUE
	Crtac1	Fgfr2	FALSE	Gm15247	TRUE
	Crtap	Fgfr3	FALSE	Gm15264	TRUE
	Crtc1	Fgfr4	FALSE	Gm15295	TRUE
	Crtc3	Fgfrl1	TRUE	Gm15334	TRUE
	Cry1	Fgl2	FALSE	Gm15418	FALSE
	Cry2	Fhad1	FALSE	Gm15469	TRUE
	Crybg1	Fhdc1	FALSE	Gm15494	TRUE
	Cryl1	Fhl2	FALSE	Gm15510	FALSE
	Cryz	Fhod1	TRUE	Gm15524	FALSE
	Cryzl1	Fhod3	FALSE	Gm15556	FALSE
	Csdc2	Fibcd1	FALSE	Gm15569	FALSE
	Csde1	Fibin	FALSE	Gm15609	FALSE
	Cse1l	Fign	FALSE	Gm15631	FALSE
	Csf1	Fignl2	FALSE	Gm15634	FALSE
	Csf2ra	Filip1l	TRUE	Gm15637	FALSE
	Csgalnact1	Fitm1	FALSE	Gm15645	FALSE
	Csgalnact2	Fjx1	FALSE	Gm15655	FALSE
	Csk	Fkbp10	FALSE	Gm15663	TRUE
	Csmd1	Fkbp1b	FALSE	Gm15688	TRUE
	Csmd2	Fkbp5	FALSE	Gm15701	FALSE
	Csnk1g2	Fkbp6	FALSE	Gm15721	TRUE
	Csnk1g3	Fli1	FALSE	Gm15726	TRUE
	Cspg5	Flnc	FALSE	Gm15734	TRUE
	Cspp1	Flot1	FALSE	Gm15749	FALSE
	Csrnp1	Flrt2	TRUE	Gm15751	TRUE
	Csrnp2	Flt1	FALSE	Gm15816	TRUE
	Cst3	Flt3	FALSE	Gm15825	FALSE
	Cstf3	Flt3l	FALSE	Gm15841	TRUE
	Ctbp1	Flt4	FALSE	Gm15851	FALSE
	Ctbs	Flywch2	FALSE	Gm15867	FALSE
	Ctcf	Fmnl1	FALSE	Gm15906	TRUE
	Ctcfl	Fndc11	FALSE	Gm15908	TRUE
	Ctcflos	Fndc4	TRUE	Gm15912	TRUE
	Ctdp1	Fndc5	TRUE	Gm15917	TRUE
	Ctdsp2	Fos	FALSE	Gm15934	TRUE
	Ctdspl	Fosb	FALSE	Gm15943	TRUE
	Cthrc1	Fosl1	FALSE	Gm15958	TRUE
	Ctif	Fosl2	FALSE	Gm15972	TRUE
	Ctnna2	Foxa1	FALSE	Gm15998	FALSE
	Ctnnal1	Foxa2	FALSE	Gm16005	FALSE
	Ctnnbip1	Foxa3	FALSE	Gm16010	FALSE
	Ctns	Foxb1	FALSE	Gm16029	TRUE
	Ctps	Foxb2	FALSE	Gm16076	TRUE
	Ctsb	Foxc1	TRUE	Gm16099	FALSE
	Ctsd	Foxc2	FALSE	Gm16106	FALSE
	Ctsh	Foxd1	FALSE	Gm16127	FALSE
	Ctsl	Foxd2	TRUE	Gm16136	TRUE
	Cttnbp2	Foxd2os	TRUE	Gm16140	TRUE
	Cttnbp2nl	Foxd3	FALSE	Gm16141	TRUE
	Ctxn1	Foxd4	FALSE	Gm16160	FALSE
	Cuedc1	Foxe1	TRUE	Gm16170	FALSE
	Cul3	Foxe3	FALSE	Gm16263	TRUE
	Cul4a	Foxf1	FALSE	Gm16295	TRUE
	Cuta	Foxf2	FALSE	Gm16339	TRUE
	Cux1	Foxg1	FALSE	Gm16499	TRUE
	Cwc25	Foxi2	TRUE	Gm16505	TRUE
	Cx3cl1	Foxi3	FALSE	Gm16551	FALSE
	Cxadr	Foxj1	FALSE	Gm16596	TRUE
	Cxcl12	Foxj2	FALSE	Gm16675	TRUE
	Cxcl14	Foxk1	FALSE	Gm16701	TRUE
	Cxcr4	Foxl1	FALSE	Gm1673	TRUE
	Cxxc1	Foxl2	FALSE	Gm16731	TRUE
	Cxxc4	Foxl2os	FALSE	Gm16758	TRUE
	Cyb561	Foxn4	FALSE	Gm16764	FALSE
	Cyb5a	Foxo1	FALSE	Gm16793	TRUE
	Cyb5r3	Foxo6	FALSE	Gm16933	FALSE
	Cyb5r4	Foxp1	FALSE	Gm16958	TRUE
	Cycs	Foxp2	FALSE	Gm16998	TRUE
	Cygb	Foxp4	FALSE	Gm17028	TRUE
	Cyhr1	Foxq1	FALSE	Gm17098	TRUE
	Cyld	Foxred2	FALSE	Gm1715	TRUE
	Cyp1b1	Foxs1	FALSE	Gm17182	FALSE
	Cyp20a1	Fras1	FALSE	Gm17200	TRUE
	Cyp24a1	Frat1	FALSE	Gm17214	FALSE
	Cyp26a1	Frat2	TRUE	Gm17226	TRUE
	Cyp2d22	Frem2	FALSE	Gm17324	FALSE
	Cyp2f2	Frem3	FALSE	Gm17382	FALSE
	Cyp39a1	Frmd3	TRUE	Gm17402	FALSE
	Cyp46a1	Frmd4a	FALSE	Gm17420	FALSE
	Cyp4v3	Frmd4b	TRUE	Gm17473	FALSE
	Cyp4x1	Frmd5	TRUE	Gm17540	TRUE
	Cyp4x1os	Frmpd1	FALSE	Gm17634	TRUE
	Cyren	Frrs1l	TRUE	Gm17641	TRUE
	Cys1	Frzb	TRUE	Gm17733	TRUE
	Cystm1	Fscn2	FALSE	Gm17782	FALSE
	Cyth1	Fsd1	FALSE	Gm18943	TRUE
	Cyth2	Fsd1l	FALSE	Gm19345	TRUE
	Cyth3	Fst	FALSE	Gm19410	FALSE
	Czib	Fstl1	FALSE	Gm19744	TRUE
	D030028A08Rik	Fstl3	FALSE	Gm20052	FALSE
	D030046N08Rik	Fstl4	FALSE	Gm20063	TRUE
	D030047H15Rik	Ftx	FALSE	Gm2018	TRUE
	D030055H07Rik	Furin	FALSE	Gm2027	FALSE
	D030056L22Rik	Fut1	FALSE	Gm20391	FALSE
	D030062O11Rik	Fut4	FALSE	Gm20402	FALSE
	D10Wsu102e	Fut7	FALSE	Gm20421	TRUE
	D11Wsu47e	Fxyd1	FALSE	Gm20431	TRUE
	D130007C19Rik	Fxyd5	FALSE	Gm20441	FALSE
	D130058E05Rik	Fxyd7	FALSE	Gm20467	FALSE
	D130079A08Rik	Fyb2	FALSE	Gm20478	TRUE
	D1Ertd622e	Fyn	FALSE	Gm20490	FALSE
	D230022J07Rik	Fzd1	FALSE	Gm20496	TRUE
	D230030E09Rik	Fzd2	FALSE	Gm20501	TRUE
	D430019H16Rik	Fzd3	FALSE	Gm20511	FALSE
	D430020J02Rik	Fzd4	FALSE	Gm20554	TRUE
	D430036J16Rik	Fzd6	FALSE	Gm20556	TRUE
	D430040D24Rik	Fzd7	FALSE	Gm2058	FALSE
	D430041D05Rik	Fzd8	FALSE	Gm2061	TRUE
	D530033B14Rik	Fzd9	FALSE	Gm20621	TRUE
	D5Ertd579e	G630022F23Rik	FALSE	Gm20638	FALSE
	D630003M21Rik	Gaa	FALSE	Gm20646	TRUE
	D630044L22Rik	Gab2	FALSE	Gm20649	FALSE
	D630045J12Rik	Gabbr2	FALSE	Gm20661	FALSE
	D830030K20Rik	Gabra1	FALSE	Gm20675	TRUE
	D930007J09Rik	Gabra2	FALSE	Gm20684	TRUE
	D930007P13Rik	Gabra4	TRUE	Gm20696	TRUE
	D930020B18Rik	Gabra5	FALSE	Gm2102	TRUE
	D930028M14Rik	Gabrb1	FALSE	Gm2115	FALSE
	D930032P07Rik	Gabrb2	FALSE	Gm21321	TRUE
	Daam1	Gabrb3	FALSE	Gm2164	FALSE
	Dab2ip	Gabrd	FALSE	Gm21738	TRUE
	Dach1	Gabrg3	TRUE	Gm21769	TRUE
	Dach2	Gabrq	FALSE	Gm21981	TRUE
	Dact1	Gad1	FALSE	Gm22238	TRUE
	Dact2	Gad1-ps	FALSE	Gm22240	FALSE
	Dact3	Gad1os	FALSE	Gm2238	TRUE
	Dad1	Gad2	TRUE	Gm22421	TRUE
	Dag1	Gadd45g	FALSE	Gm22479	TRUE
	Dagla	Gal	FALSE	Gm22601	FALSE
	Dand5	Gal3st3	FALSE	Gm22846	TRUE
	Dap	Gal3st4	FALSE	Gm22993	TRUE
	Dapk2	Galnt10	FALSE	Gm23166	FALSE
	Dapk3	Galnt12	FALSE	Gm23230	TRUE
	Dapp1	Galnt13	FALSE	Gm23268	TRUE
	Daxx	Galnt14	FALSE	Gm23363	FALSE
	Dazap2	Galnt15	FALSE	Gm23366	TRUE
	Dbi	Galnt16	FALSE	Gm23450	FALSE
	Dbil5	Galnt17	FALSE	Gm23472	FALSE
	Dbndd2	Galnt18	FALSE	Gm23833	TRUE
	Dbp	Galnt3	FALSE	Gm2399	TRUE
	Dcaf1	Galnt6	FALSE	Gm2415	TRUE
	Dcaf11	Galnt9	FALSE	Gm24155	FALSE
	Dcaf13	Galntl6	FALSE	Gm24230	TRUE
	Dcaf15	Galr1	FALSE	Gm24265	TRUE
	Dcaf17	Galr2	FALSE	Gm24372	TRUE
	Dcaf4	Galr3	FALSE	Gm24381	TRUE
	Dcaf5	Gap43	FALSE	Gm24407	TRUE
	Dcaf6	Garem2	FALSE	Gm24505	TRUE
	Dcaf7	Gas1	FALSE	Gm24513	TRUE
	Dcbld1	Gas2	FALSE	Gm24538	FALSE
	Dcbld2	Gas2l1	FALSE	Gm24563	FALSE
	Dchs1	Gas2l2	TRUE	Gm2464	FALSE
	Dchs2	Gas6	FALSE	Gm24804	TRUE
	Dck	Gas7	FALSE	Gm24900	FALSE
	Dclk1	Gas8	FALSE	Gm24905	FALSE
	Dclk2	Gata2	FALSE	Gm24944	FALSE
	Dclre1c	Gata3	FALSE	Gm24961	TRUE
	Dcp2	Gata4	FALSE	Gm25064	TRUE
	Dctd	Gata5	FALSE	Gm25239	TRUE
	Dctn1	Gata5os	FALSE	Gm25262	TRUE
	Dctn2	Gata6	FALSE	Gm25268	FALSE
	Dctn4	Gatm	FALSE	Gm25595	FALSE
	Dcun1d2	Gbx1	FALSE	Gm25641	TRUE
	Dcun1d4	Gcat	FALSE	Gm25857	TRUE
	Dda1	Gcgr	TRUE	Gm25887	FALSE
	Ddah1	Gch1	FALSE	Gm26001	FALSE
	Ddah2	Gchfr	FALSE	Gm26115	TRUE
	Ddb2	Gckr	FALSE	Gm26117	TRUE
	Ddhd1	Gcnt4	FALSE	Gm26318	FALSE
	Ddhd2	Gda	FALSE	Gm26542	TRUE
	Ddias	Gdap1l1	FALSE	Gm26550	FALSE
	Ddit3	Gdf1	FALSE	Gm26560	FALSE
	Ddit4	Gdf10	FALSE	Gm26576	TRUE
	Ddn	Gdf11	FALSE	Gm26583	FALSE
	Ddost	Gdf5	FALSE	Gm26588	TRUE
	Ddx17	Gdf6	FALSE	Gm26597	TRUE
	Ddx20	Gdf7	FALSE	Gm266	TRUE
	Ddx23	Gdnf	FALSE	Gm26627	TRUE
	Ddx24	Gdpd5	TRUE	Gm26629	TRUE
	Ddx39	Gem	TRUE	Gm26633	TRUE
	Ddx42	Gene	TRUE	Gm26653	TRUE
	Ddx50	Gfap	FALSE	Gm26654	FALSE
	Ddx54	Gfi1	FALSE	Gm26688	FALSE
	Ddx56	Gfod1	FALSE	Gm2670	TRUE
	Ddx59	Gfra1	TRUE	Gm26704	TRUE
	Decr1	Gfra2	FALSE	Gm26705	TRUE
	Dedd2	Gfra3	FALSE	Gm26707	FALSE
	Def8	Gfra4	FALSE	Gm26709	TRUE
	Degs1	Gfy	FALSE	Gm26725	FALSE
	Dek	Ggn	FALSE	Gm26726	TRUE
	Dele1	Ggt7	FALSE	Gm26728	FALSE
	Dennd1a	Ghr	FALSE	Gm26748	TRUE
	Dennd2c	Ghrh	FALSE	Gm26756	FALSE
	Dennd3	Ghsr	FALSE	Gm26771	FALSE
	Dennd4a	Gimap1os	FALSE	Gm26777	TRUE
	Dennd4c	Gipc3	FALSE	Gm26781	TRUE
	Depdc1b	Gipr	FALSE	Gm26783	TRUE
	Depdc7	Gja1	FALSE	Gm26796	TRUE
	Derl1	Gja3	FALSE	Gm26802	FALSE
	Derl2	Gja4	FALSE	Gm26803	TRUE
	Desi1	Gjb2	FALSE	Gm26833	TRUE
	Desi2	Gjb6	TRUE	Gm26854	TRUE
	Dexi	Gjd2	FALSE	Gm26871	FALSE
	Dffb	Gjd3	FALSE	Gm26872	TRUE
	Dgat1	Gjd4	FALSE	Gm26876	TRUE
	Dgat2	Gkap1	FALSE	Gm26879	TRUE
	Dgcr2	Gldn	FALSE	Gm26885	TRUE
	Dgcr6	Gli1	FALSE	Gm26902	TRUE
	Dgcr8	Glipr2	FALSE	Gm2694	TRUE
	Dgka	Glis1	FALSE	Gm26973	TRUE
	Dgke	Glis3	FALSE	Gm27032	TRUE
	Dgki	Glp1r	FALSE	Gm27040	TRUE
	Dgkk	Glra1	FALSE	Gm27195	FALSE
[truncated: 7,357 more rows]
